# Supplementary material for: Vanoxerine kills mycobacteria through membrane depolarization and efflux inhibition
Source: Front Microbiol. 2023 Jan 26;14:1112491. doi: 10.3389/fmicb.2023.1112491 (PMC9909702; doi:10.3389/fmicb.2023.1112491)
Supplement: Supplementary file 2 [file Table_2.XLSX]

## Sheet: No Drug vs 30 ug ml-1 Vanox
Supplementary Table 2: Differentially expressed genes comparing no drug (DMSO) to 30 µg/ml vanoxerine treated M. bovis BCG
ID	log2FoldChange (30 µg/ml Vanox/No Drug)	pvalue (Wald Test)	padj (Benjamin-Hocberg)	Normalised Hit Counts - No Drug Samples				Normalised Hit Counts - 30 µg/ml Vanoxerine Samples
				No-Drug-4	No-Drug-3	No-Drug-2	No-Drug-1	Vanox-2-4	Vanox-2-3	Vanox-2-2	Vanox-2-1
16S rRNA	0.385588	0.183711	0.213575	503882	163454	233361	248459	405535	304361	395332	396020
23S rRNA	0.557228	0.00748591	0.010133	1.15164e+06	521761	776712	739308	1.33134e+06	1.15039e+06	1.17473e+06	1.03656e+06
35kd_ag	1.86349	1.09626e-198	7.89706e-197	6287.45	6358.73	6720.44	6456.76	23682.8	24930.8	24028.1	21325.3
5S rRNA	0.075366	0.746338	0.769049	930.867	375.216	559.772	654.018	617.172	664.863	675.863	697.211
aac	2.19155	6.09601e-166	2.84146e-164	747.587	744.733	732.58	713.474	3506.99	2924.98	3480.7	3508.52
aao	0.0548695	0.194627	0.225406	3379.09	3341.8	3406.34	3523.89	3598.27	3418.7	3526.14	3636.73
accA1	0.592927	7.67945e-06	1.32691e-05	3866.23	3022.63	2860.35	3144.96	4654.2	4158.24	4802.12	5833.18
accA2	-0.155914	0.022898	0.0296768	3255.62	3886.1	3661.84	3758.16	3159.5	3325.35	3367.66	3219.34
accA3	0.50744	1.11983e-36	6.22269e-36	18404.2	19529.3	18814.9	19474.1	27821.5	26827.9	27505.3	26203.9
accD1	-0.0633435	0.40308	0.441527	3616.39	4001.99	3998.98	4208.08	3957.16	4031.7	3709.09	3449.56
accD2	-1.45896	2.17177e-26	9.14404e-26	2227.33	2981.78	3191.12	3268.31	1164.85	1044.49	1116.34	919.945
accD3	-0.681673	1.10625e-07	2.12764e-07	1681.35	1333.68	1328.4	1380.8	849.519	782.069	851.821	1083.72
accD4	-0.230003	0.00246534	0.00348721	15861.4	13897.3	13805.6	15253.6	12462.7	11801.6	12118.9	13765.5
accD5	-0.660967	4.52803e-09	9.40748e-09	13087.1	15620.4	16202.6	15763	9613.36	11145	9487.72	8127.89
accD6	-1.42307	4.25766e-125	1.10979e-123	20407.7	23291.9	22248.8	22385.7	8300.18	8550.9	8345.75	7747
aceA	0.0354943	0.550226	0.585862	8338.25	9038.44	9221.4	9246.76	9278.32	9785.2	8901.58	8772.7
aceE	-0.958605	3.51744e-80	4.74017e-79	13258.8	14396	14315.5	14502.9	7164.38	7622.58	7250.38	7022.65
ackA	0.982966	4.26331e-26	1.76871e-25	2606.43	2448.88	2342.99	2286.84	4527.65	4268.19	4854.56	5490.66
acn	-0.0974045	0.419444	0.458185	19505.8	24960	24509.1	24855.3	23202.5	24789.7	21428.4	18284.7
acpA	-0.460765	0.134114	0.159043	24.1157	20.8981	26.5044	23.0725	21.7825	14.5212	17.4792	14.9737
acpM	-2.04676	1.8949e-22	6.9903e-22	6261.41	4024.79	3449.81	4094.49	1007.18	860.899	1023.12	1423.43
acpS	-0.916324	2.66813e-06	4.74254e-06	1662.06	1194.99	1053.81	1268.1	585.017	523.8	751.607	883.446
acrA1	-0.0577834	0.497247	0.534335	1506.75	1671.85	1824.56	1574.26	1578.71	1733.21	1513.7	1491.75
acs	-0.728961	1.19352e-20	4.13714e-20	2693.24	3075.82	3133.88	3018.95	1825.58	1949.99	1770.06	1648.04
acyP	0.318763	0.0649619	0.0800556	283.601	209.931	218.396	201.441	275.912	232.339	269.18	360.304
add	0.397302	9.83841e-08	1.90053e-07	615.433	731.435	661.549	662.004	872.339	896.164	911.25	839.461
adh	0.334514	0.000230124	0.000355736	655.948	562.35	544.93	567.939	736.457	689.756	706.161	805.77
adhA	0.898428	2.22341e-55	1.9276e-54	2968.16	2852.59	2920.78	2770.48	5492.31	4937.2	5451.19	5574.88
adhB	-0.956217	4.64321e-59	4.35934e-58	4753.69	5211.23	5257.4	5002.3	2538.18	2781.84	2600.91	2503.41
adhC	-0.0931071	0.273971	0.309958	14766.5	17183	17844.9	18243.3	15750.8	17285.4	15842	14908.2
adhD	0.912396	3.47035e-46	2.46849e-45	443.729	453.109	435.732	444.59	828.773	871.271	818.028	827.295
adhE1	-0.507418	1.63365e-11	3.85041e-11	533.44	588.947	571.434	577.701	393.123	387.923	392.7	423.006
adhE2	-0.0313272	0.787353	0.805446	5011.25	6665.55	6566.72	6242.9	6253.66	6415.25	6192.31	5100.4
adk	-2.00261	4.70947e-53	3.9448e-52	4792.28	3641.97	3931.13	3918.78	922.127	938.691	949.704	1251.24
adoK	0.910552	1.34052e-126	3.56452e-125	10770.1	10907.9	10589	11347.2	20135.4	20373.2	20413.4	21067.9
aglA	0.105523	0.0405611	0.0511142	4371.7	4646.98	4366.86	4838.13	4891.73	4766.06	4960.6	4991.85
agpS	1.55778	8.67003e-65	8.96884e-64	1824.11	2102.16	2250.75	2031.27	6357.39	6343.68	6162.01	5300.68
ahpC	0.849906	8.37709e-16	2.36396e-15	1825.08	1928.33	2022.81	1890.17	3310.94	4092.9	3474.87	2939.52
ahpD	0.392727	1.49372e-11	3.5332e-11	4851.12	4669.78	4735.8	4902.91	6186.24	5957.83	6150.36	6857
ahpE	-2.25816	8.15717e-36	4.44549e-35	1806.75	1187.39	1211.78	1298.27	269.688	239.6	271.511	368.727
alaS	0.458413	4.14542e-12	1.00208e-11	33432.1	30670.9	29609.6	31237.5	41868.1	39829.5	43925.3	46062.7
ald_a	1.01388	9.22236e-24	3.55438e-23	697.427	879.621	899.028	864.333	1684.52	1818.26	1712.96	1530.12
aldA	1.01424	1.49391e-64	1.53338e-63	670.417	683.939	661.549	678.865	1350.52	1335.95	1449.61	1312.07
aldb	0.21101	0.129933	0.154268	2450.16	3300	3481.61	3207.08	3750.74	4094.97	3621.69	2931.09
aldC	-0.356158	3.76683e-19	1.22833e-18	6189.06	6155.45	5983.62	6101.8	4621.01	4667.52	4862.72	4934.76
alkA	0.319956	1.52016e-06	2.75017e-06	4076.52	4572.89	4336.11	4245.35	5577.37	5700.6	5289.21	4943.18
alkB	0.430334	0.000217922	0.0003374	8348.86	10267.6	10149	10097.8	14269.6	14603.1	12681.8	10816.6
alr	-0.106771	0.471663	0.509468	6406.1	4741.03	4424.11	4938.41	4461.27	4061.78	4725.22	5797.62
amiA1	-0.935603	5.46647e-36	2.99146e-35	3191.96	3529.88	3356.51	3339.31	1880.56	1770.55	1814.34	1552.58
amiA2	-0.391147	3.07394e-09	6.43028e-09	1899.35	2083.16	2266.65	2107.59	1594.27	1612.89	1580.12	1583.47
amiB1	-1.09429	1.99988e-26	8.44725e-26	3921.22	3384.55	3069.2	3240.8	1548.63	1417.89	1654.7	1755.66
amiB2	-1.47579	5.23666e-95	8.57341e-94	1064.95	1094.3	1054.87	1090.62	354.744	376.514	398.526	417.391
amiC	-0.868097	8.12808e-50	6.27748e-49	8243.72	8349.75	7761.54	7878.38	4359.62	4110.53	4473.52	4714.83
amiD	-1.23775	2.35734e-58	2.16701e-57	3154.34	3603.03	3808.15	3716.45	1578.71	1555.84	1455.44	1465.55
amt	0.968438	7.50628e-16	2.1258e-15	1457.55	1389.73	1241.46	1440.26	2550.63	2329.61	2620.72	3317.6
ansA	-0.800712	1.06709e-10	2.41728e-10	969.452	917.618	812.094	838.598	483.365	453.268	466.113	626.086
ansP1	-0.758718	2.25892e-24	8.87881e-24	19842.4	21810	22809.7	22612.9	13122.4	13996.3	12441.7	11903.1
ansP2	0.118302	0.335258	0.373221	3297.1	3926.95	4317.03	4070.53	4412.52	4813.77	4241.62	3478.57
aofH	-0.0223252	0.765071	0.785695	1335.05	1592.06	1595.56	1544.08	1535.15	1501.91	1503.21	1433.73
apa	-1.38837	4.82971e-52	3.92117e-51	2759.8	3062.53	3430.72	3271.86	1174.18	1313.13	1194.41	1103.37
apt	-0.255776	0.25128	0.286412	3563.34	1940.68	2171.24	2347.19	1845.29	1714.54	1937.86	2895.53
arcA	-0.582001	3.47296e-21	1.22637e-20	1569.45	1781.09	1717.48	1631.94	1130.62	1150.29	1095.36	1098.69
argB	1.03666	1.04378e-47	7.68675e-47	685.851	791.279	766.506	799.552	1563.16	1572.44	1633.72	1477.71
argC	0.125197	0.066337	0.0816741	544.051	556.65	603.239	588.35	615.097	645.155	624.591	614.856
argD	0.871732	8.0222e-24	3.09785e-23	892.282	1047.76	1049.57	1024.07	1817.29	1905.39	1975.15	1648.97
argF	0.657339	8.43952e-27	3.61485e-26	680.063	687.738	639.285	680.64	1060.08	1094.27	1081.38	1007.91
argG	0.0254885	0.826519	0.841676	1313.82	1051.56	1028.37	1061.34	1132.69	965.659	1178.1	1257.79
argH	0.160951	0.0896777	0.108722	908.68	881.521	815.274	782.691	922.127	829.782	1042.93	993.877
argJ	0.936221	1.02511e-19	3.41587e-19	1002.25	1303.28	1242.52	1218.41	2390.89	2349.32	2373.68	2008.34
argR	0.779028	1.86686e-10	4.17175e-10	179.421	225.13	184.47	208.54	336.073	296.647	364.733	372.47
argS	-0.365912	0.00343874	0.00479728	7142.11	9175.23	9258.5	9812.93	7038.87	7818.62	6746.98	5857.51
aroA_1	0.186386	5.0843e-05	8.23549e-05	2458.84	2547.67	2563.5	2465.21	2815.13	2797.4	2803.67	2997.54
aroA_2	0.208907	5.13088e-06	8.93171e-06	2479.1	2585.67	2434.16	2384.46	2786.09	2870.01	2845.62	2919.86
aroB	-0.290643	3.93776e-09	8.19402e-09	4896.46	5060.2	5017.8	5278.29	4161.5	3915.53	4177.53	4303.06
aroD	-0.334801	1.03828e-12	2.58884e-12	2607.39	2655.01	2605.91	2593	2199	2019.48	2035.75	2040.16
aroE	0.402566	0.0683133	0.0840812	5015.1	3355.1	3315.17	3767.03	4229.96	3855.37	4826.6	7513.04
aroF	-0.211939	0.00120848	0.00175256	17118.3	19611.9	18668.6	17679.8	16362.8	16099.8	16047.1	14586.2
aroG	0.313223	0.000757202	0.00112067	7210.6	6315.98	5872.31	6285.49	7466.22	7534.42	7851.67	9059.07
aroK	-0.267697	0.00067727	0.00100802	5137.61	6258.04	6077.98	6086.71	5153.12	4905.05	4911.66	4601.59
arsA	0.763911	3.35555e-11	7.77923e-11	2429.9	3029.28	3265.34	2963.93	5115.78	5451.67	5046.83	4233.8
arsB1	0.69655	9.70896e-18	2.98193e-17	1756.59	1615.81	1606.16	1535.21	2401.26	2510.09	2764.05	2879.62
arsB2	-0.129416	0.00575566	0.00790431	2148.23	2202.85	2249.69	2283.29	2088.01	2035.04	2047.4	1954.06
arsC	0.308742	0.00416948	0.00577403	476.527	588.947	538.569	504.934	670.072	719.836	661.88	561.512
asd	-0.53289	1.78111e-45	1.24458e-44	7482.63	7610.72	7443.48	7377	5142.75	4969.36	5312.52	5252.01
ask	-0.527647	8.84843e-55	7.53924e-54	14601.6	14070.1	14479.9	14851.6	9860.23	10076.7	10045.9	10252.3
asnB	0.438132	1.42553e-45	1.00497e-44	5030.54	4988	5047.49	5012.95	6824.16	6664.19	6928.76	6788.69
aspB	0.200253	0.0544038	0.067591	353.054	346.719	337.135	362.949	439.8	425.263	407.849	337.843
aspC	-0.980261	2.98779e-23	1.13279e-22	6354.97	7645.87	8236.49	8286.59	3677.1	4181.06	3860.58	3753.71
aspS	-1.02323	1.90209e-31	9.3384e-31	4404.49	3901.3	3956.57	3823.83	1935.53	1766.4	1984.47	2226.4
atpA	-1.59344	1.27978e-232	1.44871e-230	14309.3	15373.4	15799.8	15935.1	5001.68	5135.31	5082.96	5132.22
atpB	-1.61851	3.86881e-84	5.61473e-83	8270.73	9105.89	9881.88	9678.93	2794.39	3253.78	2849.11	3130.43
atpC	-1.54013	8.65331e-08	1.67568e-07	2000.64	1143.7	1104.7	1332	385.862	349.546	388.039	794.54
atpD	-1.51698	1.29635e-236	1.60505e-234	14371	14672.4	15517.8	15518.9	5407.25	5242.15	5251.92	5092.92
atpE	-1.40941	9.35901e-44	6.19038e-43	4829.9	5897.07	6173.39	5587.99	2114.98	2317.17	2170.92	1864.22
atpF	-1.49313	8.77991e-218	8.48439e-216	10248.2	10659	11132.9	10944.4	3726.89	3742.32	3810.47	3987.67
atpG	-1.56848	4.98899e-95	8.20182e-94	8097.09	7159.51	7424.4	8065.63	2565.15	2433.34	2498.36	2867.46
atpH	-1.60021	5.94135e-106	1.17698e-104	16103.5	14679	14734.3	14858.7	4798.38	4669.6	4860.39	5582.37
atsA	1.21647	2.65237e-20	9.06703e-20	10864.6	13196.2	14233.9	14959	32370.9	34141.4	32279.5	24960.2
atsB	-0.305013	1.66283e-05	2.80108e-05	5594.85	6328.33	6615.49	6410.61	5190.47	5199.62	5105.1	4700.8
atsB_2	-0.333705	4.03394e-06	7.08442e-06	5622.82	6357.78	6663.2	6376.01	5162.46	5103.16	4999.06	4589.43
atsD	-0.637267	2.58637e-13	6.63248e-13	10770.1	8995.7	8757.04	9195.29	5842.9	5779.43	5965.08	6661.41
BCG_0004	-0.364616	3.08879e-09	6.45794e-09	1430.54	1565.46	1519.23	1582.24	1177.29	1199.03	1242.19	1121.15
BCG_0007	0.526401	0.00105372	0.00153883	5303.53	3875.65	3641.7	4054.55	5709.1	4916.46	6102.58	7577.61
BCG_0008c	-0.497034	7.73107e-05	0.00012396	277.813	308.722	351.978	278.645	226.123	237.525	185.28	211.503
BCG_0010c	-1.51627	2.81577e-49	2.14128e-48	1512.54	1703.2	1916.8	1891.06	594.352	685.607	582.641	592.396
BCG_0011c	-0.579048	0.000438761	0.000664008	2096.14	2747.15	2851.87	2821.06	1804.84	2227.96	1666.35	1341.08
BCG_0012	-0.687094	3.09074e-39	1.83867e-38	1631.19	1618.66	1611.46	1610.64	1016.52	1053.82	949.704	997.62
BCG_0018	-0.787174	8.50289e-07	1.56399e-06	218.006	268.826	289.428	277.758	162.85	174.254	159.644	115.11
BCG_0021	-1.06395	1.33703e-27	5.89247e-27	3673.31	3089.12	2951.53	3286.06	1493.66	1437.6	1525.35	1760.34
BCG_0022c	0.192086	8.5305e-07	1.56835e-06	2784.88	2851.64	2949.4	2879.63	3290.2	3321.2	3219.67	3264.26
BCG_0026c	-0.216055	0.711551	0.736458	4095.81	1637.65	1351.72	1899.05	1241.6	1053.82	1571.96	3866.95
BCG_0027c	0.0131864	0.875892	0.886407	16726.7	19379.2	20146.5	20669.4	19827.3	20723.8	19119.9	17958.1
BCG_0028c	-0.0956304	0.522465	0.559008	2600.64	1872.28	1946.48	2183.9	1800.69	1763.29	1963.5	2523.06
BCG_0034	-0.310411	8.63436e-07	1.58597e-06	1385.21	1479.97	1543.61	1508.59	1273.76	1183.48	1151.3	1162.33
BCG_0037	0.517727	0.00109394	0.00159345	5334.4	3806.31	3734.99	4050.12	5843.94	4907.12	5974.4	7506.49
BCG_0038c	-0.519277	2.21671e-07	4.18418e-07	279.742	299.223	303.21	304.38	218.863	210.557	216.742	183.427
BCG_0040c	-1.52102	2.13248e-31	1.04565e-30	1417.04	1692.75	1781.09	1930.99	620.284	697.017	529.038	530.629
BCG_0041c	-0.622845	0.00028616	0.000439615	2152.09	2776.6	2913.36	2812.19	1798.61	2247.67	1567.3	1305.52
BCG_0042	-0.712901	7.71989e-43	4.99775e-42	1590.67	1660.45	1664.47	1663.88	1023.78	1038.26	970.679	980.775
BCG_0049c	-0.23237	2.33781e-05	3.89668e-05	8837.93	9555.2	9862.8	9999.28	7826.15	8195.13	8201.25	8341.27
BCG_0051c	-0.0965358	0.372701	0.41155	1663.02	1389.73	1326.28	1329.33	1248.87	1299.65	1252.68	1535.74
BCG_0053	-0.77237	3.34508e-09	6.98641e-09	1505.79	1312.78	1132.27	1191.79	803.879	629.597	714.318	861.922
BCG_0054	-0.605479	3.72751e-16	1.06785e-15	1379.42	1548.36	1467.28	1426.95	948.059	1054.86	926.399	897.484
BCG_0056	-0.646509	3.31905e-08	6.61806e-08	583.6	494.906	454.815	472.1	302.881	285.238	346.089	347.202
BCG_0057	-0.462877	1.69533e-14	4.52926e-14	2203.21	2259.85	2049.32	2294.83	1613.98	1567.25	1530.01	1677.99
BCG_0058	1.28476	6.05712e-24	2.34587e-23	890.352	1162.7	1133.33	1112.81	2863.88	2811.92	2685.97	2114.09
BCG_0059	1.06275	5.91064e-21	2.07239e-20	891.317	1153.2	974.3	1047.14	2225.97	2203.07	2285.12	1782.8
BCG_0060	-0.116646	0.0630027	0.0778349	2333.44	2268.4	2019.63	2152.84	2035.11	2090.01	1949.52	2018.64
BCG_0061	-0.75554	0.0331331	0.0421965	210.289	127.289	94.3555	99.3894	63.2731	50.8241	69.9169	130.084
BCG_0062	-0.364172	0.00586827	0.00804023	176.527	170.035	166.447	162.395	121.36	136.914	111.867	152.544
BCG_0065	0.190149	0.390023	0.429123	56.9131	58.8947	65.7308	47.9199	73.6457	74.6804	68.7516	44.921
BCG_0067c	-0.728724	1.97491e-11	4.62993e-11	2481.03	1997.67	2013.27	2129.77	1292.43	1173.1	1230.54	1504.85
BCG_0068c	0.0368828	0.811866	0.827744	2282.31	1715.55	1645.39	1813.86	1638.88	1756.03	1809.68	2444.45
BCG_0069	0.131989	0.00949199	0.0127655	2411.57	2352.94	2243.33	2246.02	2520.55	2446.82	2522.83	2648.47
BCG_0070c	0.0788449	0.38765	0.426986	1217.36	1336.53	1339	1188.24	1459.43	1401.29	1345.9	1160.46
BCG_0073c	-0.467863	0.000258257	0.000397828	2848.55	3436.79	3723.33	3822.05	2499.8	2921.87	2468.07	2111.29
BCG_0074c	0.666127	3.51482e-38	2.03295e-37	1486.49	1502.77	1523.47	1592	2366	2437.48	2540.31	2348.99
BCG_0075c	0.944195	4.52829e-65	4.72134e-64	1104.5	1221.59	1101.52	1125.23	2136.76	2251.82	2205.88	2168.37
BCG_0076c	-0.230032	0.000816553	0.00120536	1410.29	1260.54	1328.4	1355.07	1160.7	1108.8	1067.4	1225.03
BCG_0078c	0.220186	0.0355644	0.0450755	2729.9	2960.89	3286.54	3323.33	3846.17	3994.36	3298.91	3189.39
BCG_0079c	0.276681	1.20815e-08	2.45723e-08	1361.09	1332.73	1302.95	1373.7	1573.53	1655.41	1619.74	1658.33
BCG_0080	0.363956	1.65831e-08	3.34532e-08	4265.59	3950.7	3779.52	3720	5363.69	4822.07	5002.55	5036.77
BCG_0082	0.272075	6.46412e-11	1.47869e-10	5128.93	5509.51	5554.25	5393.65	6531.65	6449.48	6435.85	6645.5
BCG_0083	0.163863	0.0350774	0.044501	1674.6	1882.73	1965.56	1876.86	2084.9	2135.65	2193.06	1878.26
BCG_0088	-0.446605	0.0184084	0.0240945	5252.4	7296.3	7971.45	7631.68	5664.5	6514.83	4777.65	3700.37
BCG_0090	-0.561962	2.50133e-34	1.31961e-33	2869.77	2814.6	2697.08	2882.29	1941.76	1846.26	1915.72	1927.86
BCG_0091	0.120501	0.389383	0.428657	7164.3	9426.96	9803.43	9583.98	10185.9	11184.4	9975.97	7767.59
BCG_0092	-0.156448	0.299794	0.335816	5773.3	4181.53	4123.02	4738.74	3705.1	3799.36	4093.63	5283.83
BCG_0094	-1.51161	2.73452e-224	2.92815e-222	3912.53	3933.6	4092.27	3937.42	1388.9	1410.63	1321.43	1442.15
BCG_0095	1.09534	1.53691e-32	7.76687e-32	11093.2	12832.4	13137.7	13959.8	28146.1	29187.6	27405.1	24281.7
BCG_0095A	1.52632	3.46233e-37	1.94302e-36	215.112	239.379	270.344	228.063	727.122	771.697	650.227	593.331
BCG_0096	1.57913	1.16891e-21	4.21019e-21	914.468	1152.25	1283.87	1134.1	3634.57	3918.64	3446.9	2399.53
BCG_0098c	0.0693971	0.356049	0.394592	515.112	514.854	485.56	547.529	506.185	554.917	561.666	544.667
BCG_0099	-0.789217	5.0874e-15	1.38913e-14	543.086	540.502	536.448	572.376	290.434	354.732	347.254	278.885
BCG_0102	-0.0344824	0.761396	0.782614	475.562	595.597	591.577	505.821	530.042	579.81	546.517	461.376
BCG_0103	-1.52589	1.418e-129	3.95643e-128	5236.97	4921.51	5282.85	5047.56	1664.81	1944.8	1766.57	1738.82
BCG_0104	-1.57624	1.40163e-42	9.01501e-42	4365.91	3515.64	3498.58	3832.7	1188.7	1184.51	1204.9	1521.7
BCG_0105	-1.54837	1.16419e-151	4.61252e-150	3164.95	3361.75	3584.45	3374.8	1114.02	1186.59	1173.44	1137.06
BCG_0106	0.355257	1.245e-06	2.2679e-06	2195.49	1854.23	1837.28	2051.68	2572.41	2610.7	2476.22	2497.79
BCG_0107c	2.34915	3.9296e-42	2.50307e-41	642.443	893.87	876.764	858.121	4390.74	5218.29	3996.92	3062.11
BCG_0108c	5.83306	0	0	496.784	529.103	533.268	512.92	29443.8	31032.8	29411.7	28192.6
BCG_0109	1.24418	1.35715e-13	3.53286e-13	810.288	1377.38	1396.25	1292.95	3113.86	3049.45	2795.51	2593.25
BCG_0110c	1.01978	2.73088e-38	1.59348e-37	4649.51	5530.41	5100.5	5158.49	11154.7	10351.5	10554	9384.74
BCG_0111c	0.833555	0.00120198	0.00174442	211.254	98.7912	125.101	178.368	242.72	213.669	279.668	357.496
BCG_0112	0.405701	0.0103501	0.0138584	13612.8	22830.3	18924.1	18986	23163.1	22336.7	29234.6	23765.1
BCG_0113	0.41054	0.0439259	0.055214	3264.3	3927.9	3205.97	3623.28	3561.96	3325.35	5385.93	6363.81
BCG_0114	-0.302107	0.0753903	0.0922757	1833.76	1914.08	1774.73	1964.71	1225.01	1167.92	1675.67	2003.66
BCG_0115	-0.629276	0.0397521	0.0501746	904.822	496.806	513.124	676.203	299.769	256.195	453.294	665.392
BCG_0116	-0.901536	1.11172e-09	2.38604e-09	5180.06	6733	6173.39	6486.93	2712.44	2801.55	3626.36	4013.88
BCG_0121	0.35699	0.0241067	0.0312024	3186.17	2389.04	1971.92	2427.05	2928.19	2863.78	3127.62	3854.78
BCG_0122	0.552715	4.46882e-06	7.83082e-06	1310.93	1473.32	1536.19	1330.22	2328.66	2245.6	2063.71	1650.85
BCG_0123	0.597339	8.03867e-08	1.55818e-07	272.99	247.928	250.201	214.752	416.98	363.03	368.229	342.523
BCG_0126c	0.226655	0.000388906	0.000591722	611.575	663.991	623.382	606.098	738.532	744.729	735.293	713.121
BCG_0127c	-0.0512924	0.873504	0.884433	32.7974	51.2954	41.3468	31.0592	40.4533	51.8614	38.4543	20.5888
BCG_0130	0.278242	0.00181473	0.00259659	357.877	404.664	377.422	420.63	476.104	508.241	470.774	439.851
BCG_0131	0.612877	0.00196496	0.00280043	341.479	539.552	545.99	487.185	766.538	932.467	682.855	545.603
BCG_0133	0.613968	1.45748e-05	2.46353e-05	125.402	177.634	177.049	163.283	259.316	263.456	245.874	216.182
BCG_0135	0.615314	4.4471e-50	3.46839e-49	6907.71	7186.11	6925.06	6626.25	10756.4	10511.3	10776.5	10305.6
BCG_0137	0.304539	2.10555e-06	3.76794e-06	1571.38	1648.1	1566.94	1570.71	1988.43	1936.5	1805.02	2116.9
BCG_0139	0.877581	7.43516e-15	2.01492e-14	539.227	586.098	636.105	521.794	1180.41	1100.5	1025.45	887.19
BCG_0141c	-1.53871	1.12325e-26	4.78015e-26	1977.49	2474.53	2717.23	2517.57	865.078	934.542	894.936	641.06
BCG_0143	-0.813917	8.56e-36	4.65862e-35	892.282	908.119	899.028	930.001	506.185	548.693	523.211	488.516
BCG_0144	-1.28629	2.75613e-138	8.73584e-137	11810.9	10959.2	10912.4	10818.4	4631.38	4463.19	4388.45	4758.82
BCG_0147	-1.13089	1.63869e-48	1.23197e-47	785.208	735.234	831.177	792.453	382.75	354.732	340.262	356.56
BCG_0149	-0.991685	3.56237e-09	7.42457e-09	750.481	544.301	521.606	530.668	289.396	247.897	275.006	366.855
BCG_0150c	1.03363	4.99532e-70	5.6547e-69	1781.67	2014.77	1949.66	1994	3946.79	4009.92	4100.63	3792.08
BCG_0155c	1.01563	3.53917e-29	1.64387e-28	525.723	681.089	594.758	596.336	1232.27	1180.36	1281.81	1155.78
BCG_0156	0.202722	0.144562	0.170615	186.173	171.935	186.591	178.368	244.794	226.116	191.106	170.325
BCG_0157	0.300453	0.00271206	0.00381712	328.938	381.866	381.663	347.863	456.396	493.72	407.849	414.583
BCG_0161	0.455962	1.1861e-06	2.1636e-06	3118.64	2626.52	2757.51	2766.04	3750.74	3533.83	3723.07	4447.18
BCG_0162	0.0170235	0.895701	0.905257	1858.84	2141.11	2529.58	2355.17	2319.32	2645.97	2074.2	1950.32
BCG_0164	-1.88975	1.12166e-38	6.59352e-38	1355.3	1736.44	1954.96	1780.13	496.849	533.135	428.824	383.7
BCG_0167	0.732993	1.69244e-12	4.17266e-12	1630.22	1818.14	1933.76	1689.62	3093.12	3326.39	2808.33	2524.93
BCG_0171c	-0.452969	3.40039e-12	8.26017e-12	2062.38	2258.9	2373.73	2395.99	1710.45	1640.89	1664.02	1626.51
BCG_0174	-1.38437	2.35106e-41	1.45545e-40	1014.79	1092.4	1243.58	1243.25	455.359	475.05	438.146	392.123
BCG_0175	-1.28814	4.81775e-134	1.44605e-132	2951.76	3049.23	3238.83	3084.62	1241.6	1304.83	1267.83	1232.52
BCG_0176	-0.582928	1.5042e-16	4.38854e-16	744.693	779.88	815.274	793.34	513.445	545.582	487.088	542.795
BCG_0177c	0.0122203	0.864841	0.876567	1190.35	1137.05	1055.93	1200.66	1116.1	1108.8	1150.13	1248.43
BCG_0178	-0.387035	5.99073e-06	1.04102e-05	929.902	1078.15	1098.34	1056.01	795.581	853.638	814.532	720.608
BCG_0179c	-0.883613	2.31217e-62	2.30171e-61	4748.87	4514	4622.36	4558.6	2576.56	2329.61	2470.4	2617.58
BCG_0180	-0.184215	0.00882679	0.0118952	3251.76	2790.85	2791.44	2925.77	2489.43	2512.16	2624.21	2724.27
BCG_0181	0.993144	1.74868e-119	4.12396e-118	5925.71	5431.61	5835.2	5807.18	11619.4	11351.4	11591.1	11220
BCG_0182	1.32151	7.59109e-76	9.67071e-75	3589.38	3323.75	3387.26	3457.33	8652.85	7694.15	8663.87	9372.58
BCG_0183	1.0363	2.57095e-193	1.66985e-191	9377.16	9870.57	9887.19	9853.75	20362.5	19894	20111.6	19597.7
BCG_0184	1.00092	7.43315e-66	7.87437e-65	3652.08	3191.71	3258.98	3424.5	6703.83	6797.99	6553.54	7016.1
BCG_0185	1.04351	1.30864e-09	2.80565e-09	3078.13	2336.79	2063.1	2252.23	4685.32	4049.34	4814.94	6506.06
BCG_0186c	0.95589	5.00833e-11	1.15099e-10	547.909	416.063	406.047	400.22	804.916	765.474	815.697	1046.28
BCG_0194	-0.985992	3.58399e-36	1.97493e-35	2042.12	1862.78	1890.29	2099.6	916.941	955.286	1028.94	1084.65
BCG_0197	-0.473762	6.20179e-05	9.98842e-05	435.048	364.767	339.256	347.863	260.353	281.089	237.717	290.115
BCG_0199	-1.68754	6.44666e-44	4.3072e-43	511.253	647.842	625.503	607.873	187.745	214.706	167.801	172.197
BCG_0201c	-2.14676	2.72369e-138	8.70262e-137	4773.95	4336.36	4403.96	4486.72	939.761	934.542	1020.79	1167.95
BCG_0212	-0.485722	8.83577e-32	4.38139e-31	10792.3	10498.5	10265.7	10004.6	7246.32	7318.68	7594.14	7521.46
BCG_0213	-0.502849	1.61159e-48	1.2139e-47	10430.5	10230.6	10201	10455.4	7260.84	7202.51	7143.18	7547.66
BCG_0214	-0.393979	0.000178023	0.000278016	6343.4	7681.96	7792.28	7140.06	5714.28	6193.28	5404.58	4726.06
BCG_0215	-0.101853	0.264503	0.299932	5465.59	6069.96	6477.66	6516.22	5859.5	6285.6	5670.26	5043.32
BCG_0217c	0.5279	2.36919e-35	1.27364e-34	3611.57	3722.72	3803.91	3838.03	5463.27	5560.58	5219.3	5348.41
BCG_0218c	0.929837	2.52643e-10	5.61398e-10	1454.66	1940.68	2077.94	1946.08	3791.2	3957.02	3619.36	2767.32
BCG_0220	-1.28766	2.05622e-120	4.90768e-119	2766.56	2770.9	2809.46	2821.06	1116.1	1240.52	1091.87	1124.9
BCG_0221	-0.443336	1.69245e-08	3.41245e-08	4117.04	4653.63	4978.58	4809.74	3448.9	3658.3	3337.37	3204.36
BCG_0222	-0.125374	0.0261486	0.0337173	1149.84	1168.4	1179.97	1128.78	1068.38	1060.05	1112.84	1003.24
BCG_0224	0.132544	0.153108	0.179795	4645.65	4928.16	5526.69	5279.17	5911.36	6014.88	5586.36	4829.01
BCG_0225	0.435098	6.97763e-25	2.79529e-24	3158.19	3040.68	3189	3117.45	4308.79	4108.46	4130.92	4353.59
BCG_0227	0.227768	0.0238577	0.0309004	9021.21	8267.11	7227.21	8180.1	9098.87	8548.83	9712.62	10927
BCG_0228	0.282982	2.38894e-12	5.8498e-12	6509.31	6480.32	6788.3	6817.93	7872.83	8157.79	7982.18	8343.14
BCG_0229	0.684938	1.20661e-10	2.72243e-10	6770.73	8115.12	8173.94	8017.71	13281.1	14019.2	11996.6	10665
BCG_0230c	1.34102	3.55016e-50	2.77979e-49	755.304	606.046	615.961	690.401	1578.71	1796.48	1705.97	1679.86
BCG_0231	1.81387	3.41168e-235	4.09609e-233	719.613	743.783	696.535	743.645	2625.31	2514.24	2625.38	2452.87
BCG_0232	1.67102	1.30447e-25	5.33914e-25	552.732	824.526	750.603	688.626	1820.4	2262.19	2766.38	2120.65
BCG_0233	1.02835	3.36749e-08	6.70788e-08	142.765	133.938	96.4759	122.462	201.229	230.264	259.858	320.062
BCG_0234	0.385587	3.03342e-12	7.38684e-12	1271.38	1289.03	1282.81	1230.83	1612.94	1662.68	1763.07	1592.82
BCG_0235c	-0.414474	0.0060733	0.00830025	8388.41	11397.1	12219.6	11593.1	8640.4	9608.87	7899.44	6563.14
BCG_0236	-0.992732	7.6935e-36	4.20437e-35	1675.56	1975.82	1935.88	1894.61	893.084	1019.59	942.713	904.971
BCG_0237	-0.783917	8.19492e-56	7.13588e-55	1612.86	1560.71	1561.64	1546.75	896.196	912.76	936.886	904.035
BCG_0238c	0.172582	0.358816	0.397325	1784.56	1122.8	1066.54	1101.27	1328.73	1252.97	1382.02	1755.66
BCG_0240	-1.61397	2.99473e-29	1.39426e-28	2075.88	1479.97	1495.91	1599.99	536.265	523.8	468.443	642.932
BCG_0241c	-0.773304	6.99543e-37	3.90915e-36	3335.69	3489.99	3557.94	3329.54	2110.83	2091.05	1967	1854.86
BCG_0242	0.251582	0.000283303	0.000435394	4220.25	4427.55	4352.02	4417.5	5480.9	5497.3	5142.39	4617.5
BCG_0244c	0.69405	1.77164e-19	5.84937e-19	5516.71	5215.03	5345.4	5682.05	8473.4	8115.27	8651.05	9961.23
BCG_0245c	1.34444	1.94987e-50	1.53586e-49	2020.9	2103.11	2490.35	2377.36	5426.96	6290.78	5588.69	5524.35
BCG_0246	0.386419	0.0015682	0.00225442	1307.07	1149.4	1043.21	1056.9	1392.01	1322.46	1446.11	1794.03
BCG_0247	-0.594574	6.60557e-06	1.14485e-05	798.713	597.497	640.345	652.243	437.725	385.849	428.824	526.886
BCG_0250c	0.576366	4.82677e-11	1.10991e-10	1009.97	842.575	924.472	957.51	1342.22	1301.72	1370.37	1552.58
BCG_0253	-1.88634	2.85612e-32	1.43603e-31	8591.95	5804.93	5776.89	6431.02	1658.58	1531.98	1828.33	2176.8
BCG_0255	-0.152042	0.116985	0.139775	1183.6	1085.75	939.314	979.695	1008.22	869.197	908.92	982.647
BCG_0256	-0.483362	0.00041952	0.000635616	167.845	197.582	219.456	231.613	143.142	154.547	135.173	150.673
BCG_0258	-0.871727	1.10919e-13	2.89691e-13	6146.61	7257.35	7605.69	7116.1	4038.07	4272.34	3977.11	3084.58
BCG_0259c	-0.906646	3.37563e-27	1.47131e-26	2993.24	3287.66	3458.29	3537.2	1855.66	1883.6	1760.74	1583.47
BCG_0260c	-0.545966	8.76494e-10	1.8966e-09	428.295	402.764	407.107	387.796	287.322	252.046	277.337	295.73
BCG_0261c	-0.698051	9.18892e-16	2.58753e-15	1043.73	922.367	942.495	973.483	590.203	591.22	538.36	670.072
BCG_0262	-0.479514	2.45202e-17	7.38775e-17	3632.79	3955.45	3977.77	3600.2	2762.23	2768.36	2738.41	2608.23
BCG_0263c	-1.24418	1.70884e-92	2.71904e-91	2565.91	2406.13	2481.87	2287.73	1068.38	983.292	1012.63	1046.28
BCG_0264c	-1.7369	9.01586e-74	1.11978e-72	6139.86	6717.8	7586.61	7215.49	2036.15	2287.09	2134.8	1841.76
BCG_0265	0.276097	0.0161459	0.0213163	1682.31	1903.63	1954.96	2086.29	2579.67	2435.41	2335.22	1887.62
BCG_0266c	0.55226	0.000394974	0.000600264	1584.89	2260.8	2270.89	2688.84	3278.79	3613.7	3163.74	2857.16
BCG_0269	-0.353384	0.000500827	0.000754192	1449.84	1666.15	1646.45	1674.53	1388.9	1324.54	1271.32	1055.64
BCG_0272c	-0.505134	1.11578e-08	2.27638e-08	1511.57	1798.19	1791.69	1667.43	1209.45	1276.83	1221.21	1063.13
BCG_0273c	-1.18437	1.69258e-190	1.08161e-188	20543.7	19714.5	19805.1	20638.4	8706.79	8791.54	8731.45	9277.12
BCG_0274c	-1.26726	1.87184e-20	6.43211e-20	3314.46	2465.03	2594.25	3145.85	1105.72	1053.82	1185.09	1440.28
BCG_0276	0.900545	2.48613e-37	1.40916e-36	3848.87	3514.69	3149.78	3554.06	6554.47	6438.07	6423.03	6847.64
BCG_0277	1.00305	5.45676e-48	4.03352e-47	2883.28	3326.6	3117.97	3091.72	6294.11	6230.62	6629.29	5741.46
BCG_0278	1.15755	1.15139e-106	2.36363e-105	1463.34	1472.37	1355.96	1500.6	3301.61	3293.2	3228.99	3106.1
BCG_0279c	-0.0551708	0.768643	0.78875	7012.85	10449.1	12021.3	10695	10385.1	11585.8	9424.8	7275.33
BCG_0283	0.298671	0.00046681	0.000705378	2087.46	1986.27	1872.27	2085.4	2301.69	2317.17	2436.6	2822.54
BCG_0284	-0.408606	7.87757e-11	1.79373e-10	3767.84	4169.18	4164.36	4376.68	3189.59	3150.06	2943.5	3129.5
BCG_0285c	-0.92459	5.60216e-13	1.41374e-12	5364.3	6820.39	7419.1	7043.33	3610.71	3961.17	3530.8	2936.71
BCG_0286c	-0.980287	3.66279e-81	5.03888e-80	21979.1	20327.2	20617.2	21566.6	10563.5	10166.9	10845.3	11249.9
BCG_0287c	-0.962192	1.50099e-45	1.05629e-44	10773	11887.2	11990.6	12516.8	5812.82	6503.42	5808.93	6083.99
BCG_0288c	1.23812	2.1279e-10	4.73904e-10	871.06	1249.14	1289.17	1269.88	3054.74	3279.71	2865.43	1838.95
BCG_0295	0.240923	0.0273556	0.0351779	685.851	558.55	565.073	559.065	699.116	618.188	693.342	787.053
BCG_0296c	0.686832	1.33138e-20	4.60692e-20	367.524	359.068	391.204	346.088	601.613	572.549	589.632	589.588
BCG_0297c	0.758987	3.88818e-23	1.46854e-22	323.151	354.318	324.413	323.015	574.644	570.475	563.996	534.373
BCG_0298c	0.763786	3.39749e-15	9.35432e-15	196.784	190.933	223.697	193.454	362.005	337.099	337.932	327.549
BCG_0301c	-0.705546	1.30913e-26	5.55327e-26	842.121	866.322	853.44	816.413	506.185	534.172	488.253	539.988
BCG_0302c	-0.838953	9.32168e-07	1.71063e-06	958.841	1282.39	1424.87	1203.32	706.376	820.447	694.508	501.618
BCG_0303c	-1.22295	1.621e-100	2.89297e-99	2599.67	2784.2	2810.52	2753.62	1210.49	1203.18	1089.54	1183.86
BCG_0306c	-0.156395	0.0484478	0.0604758	782.314	767.531	838.598	802.214	749.941	774.809	688.681	649.483
BCG_0307c	-0.585303	1.14254e-13	2.98203e-13	1133.44	1297.58	1345.36	1299.16	864.04	880.606	780.739	855.371
BCG_0310c	0.778829	1.14776e-37	6.5714e-37	1092.92	998.361	1024.13	1088.85	1814.17	1869.08	1834.15	1700.45
BCG_0311c	0.572842	3.54458e-10	7.81939e-10	466.88	552.851	566.133	561.727	796.618	862.973	798.218	737.453
BCG_0312	0.00659512	0.939242	0.943768	500.642	521.503	433.611	490.735	489.588	471.938	470.774	523.142
BCG_0313c	-0.513836	0.00354365	0.00493668	479.42	742.834	808.913	766.718	551.824	492.683	510.393	405.225
BCG_0314	0.404884	4.30194e-05	7.0141e-05	742.764	794.129	794.071	725.01	1094.31	1106.72	988.159	857.242
BCG_0315A	0.912631	2.80462e-18	8.77718e-18	1576.2	1886.53	1804.42	2224.72	3654.28	3541.09	3488.85	3422.42
BCG_0315c	0.760357	1.1365e-18	3.61672e-18	1724.76	1657.6	1612.53	1794.33	2721.78	2651.15	2828.14	3298.89
BCG_0321	0.707482	2.82018e-45	1.95684e-44	4926.36	4711.58	4746.4	4847.01	7941.29	7655.78	7465.96	8336.59
BCG_0322	0.248027	0.00011777	0.00018575	30479.4	32380.7	36362.9	33284.8	40065.3	40048.4	37911.3	39334.9
BCG_0323	0.443375	1.55274e-07	2.96337e-07	23954.6	27259.7	29700.8	27107.6	38866.3	38229.1	36467.5	33323.9
BCG_0324	0.318365	0.000945675	0.00138872	29687.4	33293.6	37837.6	36648.1	45667.6	45106.9	41866.2	38768.7
BCG_0329	0.852508	8.69449e-32	4.31674e-31	9861.4	10938.3	11854.9	11554.9	20354.2	20593.1	20148.9	18730.2
BCG_0330	0.752933	7.95604e-10	1.72628e-09	10508.7	8364	8586.35	9355.02	14293.5	13403.1	15706.8	18635.7
BCG_0331	0.780647	8.32141e-121	1.99815e-119	10875.2	11079.8	11532.6	11265.6	19533.7	19001	19295.9	19048.4
BCG_0332	0.695989	5.68093e-25	2.28971e-24	4131.5	3843.36	3919.46	3901.03	6397.84	5738.98	6753.97	6697.91
BCG_0333c	0.667509	2.98724e-14	7.92198e-14	6096.45	5364.17	4954.19	5477.06	8679.82	7955.53	8519.37	9616.84
BCG_0335c	-0.878747	4.33895e-27	1.87879e-26	3415.75	4003.89	3878.12	3956.94	2093.2	2282.94	1992.63	1927.86
BCG_0336c	-0.630431	4.86355e-07	9.06369e-07	2778.13	3086.27	3461.47	3152.06	2134.69	2367.99	1926.21	1632.13
BCG_0338	0.324222	1.80737e-10	4.04109e-10	4545.33	4738.18	4583.13	4644.68	6052.43	5787.73	5941.77	5398.94
BCG_0339	0.244501	0.0100928	0.0135322	3698.39	4753.37	4503.62	4813.29	5495.42	5420.55	5172.68	4962.83
BCG_0340	0.2981	0.0035176	0.00490213	2067.2	2505.88	2643.01	2758.94	3044.37	3342.98	2899.22	2977.89
BCG_0341	0.224317	0.000108968	0.000172416	3226.68	3159.42	3167.8	3373.03	4077.48	3574.29	3706.76	3744.35
BCG_0342	-0.0123022	0.912339	0.919768	4432.47	5115.29	5309.35	5408.73	5465.34	5661.19	4684.43	4283.4
BCG_0343	-0.132569	0.313723	0.350627	1873.31	2387.14	2467.03	2532.65	2287.17	2375.25	2034.58	1750.98
BCG_0346	1.72429	5.17024e-40	3.13698e-39	405.144	489.206	488.74	469.437	1654.44	1709.35	1560.31	1197.89
BCG_0347c	1.5311	8.33418e-08	1.61467e-07	299.035	186.183	172.808	166.832	469.88	427.338	534.864	950.828
BCG_0348	-0.42419	1.99777e-19	6.58498e-19	4824.11	4959.51	4666.89	4529.32	3480.02	3475.75	3545.95	3641.41
BCG_0349	0.195872	0.000460691	0.000696664	3428.29	3729.37	3616.25	3784.78	4059.85	4434.15	4056.34	4126.18
BCG_0350c	-0.13323	0.398445	0.437175	460.128	302.073	302.15	316.804	301.844	296.647	318.122	342.523
BCG_0351	1.0438	9.61398e-18	2.95505e-17	887.458	1096.2	965.819	910.478	2292.35	1865.97	2137.13	1663.95
BCG_0352	0.60631	7.05251e-15	1.91384e-14	1912.86	1810.54	1956.02	2075.64	3055.78	3109.61	3022.74	2621.33
BCG_0353	1.34958	2.37091e-26	9.94024e-26	5125.07	4563.39	4079.55	4349.17	11368.4	9447.07	11433.7	13919.9
BCG_0354c	0.829111	5.87126e-48	4.33183e-47	5308.35	5908.47	5537.29	5631.47	10372.6	9291.48	10090.2	10017.4
BCG_0355	-1.54116	9.86474e-144	3.39862e-142	10364	11625.1	11960.9	11650.7	3768.38	4004.73	3953.8	3941.82
BCG_0356	-1.62928	1.30297e-112	2.85213e-111	3722.5	4025.74	4327.63	4154.83	1402.38	1345.28	1259.67	1239.07
BCG_0358c	-1.15345	1.28831e-24	5.10428e-24	553.697	516.754	621.262	568.827	212.639	285.238	251.701	265.783
BCG_0360	-0.85344	2.82201e-06	5.00932e-06	286.495	299.223	347.737	337.214	231.31	187.738	157.313	127.276
BCG_0363c	-1.11716	1.1681e-27	5.15942e-27	1448.87	1573.06	1801.24	1562.72	764.463	827.707	688.681	662.585
BCG_0364	-0.245167	0.0744326	0.0911675	589.388	457.859	436.792	504.046	381.713	391.035	397.361	506.297
BCG_0365	2.38842	7.64928e-64	7.73124e-63	678.134	581.348	565.073	580.363	3213.44	3555.62	3478.37	2347.12
BCG_0367	3.50339	1.71446e-209	1.50949e-207	646.301	855.873	793.01	843.922	8957.81	9174.28	9772.05	7702.08
BCG_0368c	2.38666	6.80259e-75	8.50216e-74	251.768	246.978	282.006	233.388	1248.87	1105.68	1356.39	1586.27
BCG_0369c	1.58963	3.26997e-52	2.67678e-51	352.089	464.508	480.259	472.1	1367.11	1362.92	1303.95	1289.61
BCG_0370	0.423363	1.31347e-05	2.22677e-05	615.433	747.583	656.248	702.825	939.761	977.068	939.217	797.348
BCG_0371	0.995898	1.3791e-31	6.80447e-31	1200.96	1160.8	1157.71	1103.04	2157.51	2185.44	2218.7	2653.15
BCG_0372	0.957397	9.37579e-15	2.53217e-14	449.517	548.101	575.675	540.43	998.885	1192.81	1047.59	865.665
BCG_0375	-0.0616675	0.151184	0.177689	7434.39	7414.09	7236.75	7255.42	7343.83	6903.79	7149	6720.37
BCG_0377c	-1.63244	3.46904e-90	5.41116e-89	19391	23123.8	22698.3	22136.3	7001.53	7561.39	7209.6	6403.11
BCG_0378c	-0.435703	5.4536e-17	1.6246e-16	4144.05	4547.24	4317.03	4447.67	3252.86	3375.14	3174.23	3105.16
BCG_0379	0.0412874	0.568255	0.603438	854.661	961.314	896.907	933.55	987.475	981.217	910.085	875.024
BCG_0384	0.816422	1.83012e-23	6.97878e-23	545.98	632.643	659.428	611.422	1139.95	1115.02	1030.11	1026.63
BCG_0386	0.134929	0.149821	0.176193	905.786	1024.96	1150.29	1139.43	1214.64	1194.89	1126.83	1097.76
BCG_0387	0.179537	0.0475231	0.0594339	1144.05	979.362	1080.32	1142.98	1130.62	1198	1203.74	1388.81
BCG_0388	0.663099	1.121e-26	4.77572e-26	781.349	799.828	789.83	881.193	1314.21	1287.2	1298.12	1254.98
BCG_0394c	-0.679731	2.51085e-13	6.44301e-13	983.921	1031.61	1158.77	1025.84	673.184	705.315	674.698	569.935
BCG_0396	-0.59306	3.58763e-06	6.32304e-06	251.768	275.475	311.691	309.704	177.372	213.669	205.09	166.582
BCG_0397	-1.44222	6.86235e-42	4.32251e-41	472.668	500.605	464.356	440.153	185.67	192.924	153.817	158.159
BCG_0398c	-1.25099	1.76586e-19	5.83515e-19	206.431	187.133	195.072	206.765	101.652	79.8665	78.0739	74.8683
BCG_0399	-0.12271	0.268051	0.303694	2203.21	2530.57	2549.72	2365.82	2337.99	2465.49	2271.13	1789.35
BCG_0402	0.0768314	0.297148	0.333135	2629.58	2228.5	2303.76	2277.97	2402.3	2599.29	2371.35	2581.09
BCG_0403c	0.478478	9.36808e-11	2.12823e-10	1241.48	1244.39	1300.83	1182.91	1740.53	1544.43	1801.53	1835.21
BCG_0404c	0.885416	2.22268e-26	9.34849e-26	457.234	480.657	548.11	528.006	953.245	926.244	974.175	867.537
BCG_0405c	0.961667	1.66164e-28	7.51531e-28	650.16	655.441	569.314	725.897	1324.59	1214.59	1220.05	1310.2
BCG_0406c	0.750967	4.94556e-06	8.62805e-06	242.122	281.175	262.923	186.355	491.663	424.226	375.221	344.394
BCG_0407c	0.737171	0.000243206	0.000375081	104.18	72.1935	76.3325	74.542	135.882	126.542	108.371	173.133
BCG_0408c	0.784597	2.91402e-18	9.11235e-18	369.453	467.358	438.912	447.252	768.612	764.437	722.474	713.121
BCG_0409c	1.11016	7.03902e-12	1.68613e-11	57.8777	75.9932	66.791	87.8531	164.925	141.063	152.652	165.646
BCG_0410c	2.14418	1.27171e-39	7.64568e-39	103.215	98.7912	87.9945	60.3435	413.868	408.668	350.75	371.534
BCG_0411c	1.96388	2.78083e-64	2.8323e-63	291.318	300.173	248.081	220.076	998.885	957.361	1042.93	1132.38
BCG_0412c	1.63079	1.9811e-17	5.98713e-17	30.8681	43.6961	47.7078	39.9332	136.919	130.691	130.512	103.88
BCG_0413c	1.64358	4.00848e-34	2.10631e-33	86.8166	97.8412	82.6936	94.0649	308.067	241.674	304.138	277.949
BCG_0414c	2.02993	1.47685e-185	8.8656e-184	341.479	384.716	394.385	355.849	1533.08	1453.16	1488.06	1547.9
BCG_0415	0.753206	2.11659e-10	4.7165e-10	827.651	1030.66	1070.78	940.649	1823.51	1748.77	1557.98	1391.62
BCG_0416	-0.555449	0.00639757	0.00873137	111.897	129.188	146.304	138.435	120.323	94.3877	75.7433	67.3815
BCG_0418c	-1.0995	2.24944e-21	8.02907e-21	786.172	706.737	724.099	715.249	341.26	283.163	333.27	408.968
BCG_0419c	-0.272922	0.0107356	0.0143601	2172.34	1932.13	1931.64	1878.64	1582.86	1498.79	1499.72	1966.23
BCG_0421c	-0.582738	3.16581e-19	1.03575e-18	8951.75	9363.31	8758.1	9314.2	5766.15	5830.25	5976.73	6720.37
BCG_0423	0.0376381	0.47966	0.517824	1089.07	1088.6	1141.81	1111.03	1178.33	1141.99	1131.49	1095.89
BCG_0424	-1.27372	7.07601e-123	1.7522e-121	3346.3	3364.6	3374.53	3253.23	1386.82	1327.65	1317.93	1479.59
BCG_0427	-0.637785	3.97408e-06	6.9855e-06	918.327	733.334	734.701	680.64	481.29	418.003	478.931	591.46
BCG_0430	-1.02646	2.12842e-29	9.97962e-29	2158.84	2486.88	2552.9	2388.89	1212.56	1251.93	1225.88	1018.21
BCG_0431c	-0.815958	3.43214e-09	7.16069e-09	1422.83	2137.31	1919.98	2025.95	1103.65	1155.47	1079.05	926.496
BCG_0432	0.552038	0.0323809	0.0413449	61.7362	94.0416	77.3927	73.6546	150.403	124.467	107.206	68.3173
BCG_0433	0.077393	0.678772	0.706087	99.3568	139.638	146.304	145.534	118.248	174.254	144.495	123.533
BCG_0434	0.876124	3.19411e-06	5.64706e-06	217.041	169.085	130.401	127.786	345.409	266.567	284.329	286.371
BCG_0435c	1.04609	2.92919e-25	1.18787e-24	1214.47	1233.94	1247.83	1127	2739.41	2692.64	2451.75	2075.72
BCG_0438	-0.219889	0.0139651	0.0185111	362.7	334.37	366.82	346.975	314.291	314.28	271.511	308.832
BCG_0445c	0.187349	0.000702957	0.00104468	1433.44	1490.42	1600.86	1534.32	1742.6	1678.23	1777.05	1701.38
BCG_0451c	0.190427	0.0705622	0.0866608	4848.22	6125.05	5924.25	5750.39	6741.17	7111.23	6437.01	5555.23
BCG_0459c	-0.444032	4.95328e-06	8.63772e-06	1456.59	1196.89	1280.69	1344.42	886.86	958.398	928.729	1104.31
BCG_0460c	0.354149	0.000433422	0.000656428	1437.3	1267.19	1220.26	1256.57	1631.62	1469.75	1602.26	1917.57
BCG_0463c	-0.047789	0.67472	0.702745	1635.05	1393.53	1351.72	1599.1	1342.22	1342.17	1371.54	1727.59
BCG_0465c	-0.0577067	0.56736	0.602648	2262.05	1755.44	1728.08	1925.67	1881.6	1698.98	1894.75	1896.04
BCG_0467c	-1.71781	2.80626e-55	2.42231e-54	2031.51	2546.72	2752.21	2460.77	785.208	797.628	703.83	689.724
BCG_0469	-2.00089	6.36011e-172	3.14984e-170	5347.9	4713.48	4761.24	4996.09	1174.18	1280.98	1168.78	1325.17
BCG_0470	-1.24091	4.36723e-15	1.19661e-14	5571.7	7815.9	8537.58	7829.58	3070.3	3841.89	3060.03	2617.58
BCG_0472	-0.864373	2.08195e-59	1.96866e-58	5952.72	6410.98	6382.25	6616.49	3650.13	3496.49	3404.95	3380.3
BCG_0473	-0.773854	6.23139e-20	2.09582e-19	2486.81	2182.9	2275.13	2305.48	1261.31	1279.94	1326.09	1540.42
BCG_0474c	-0.612754	1.88151e-25	7.68509e-25	9066.55	8957.7	8576.81	9022.25	5749.55	5456.85	5749.5	6337.6
BCG_0478c	-1.13536	9.01634e-16	2.54073e-15	1118	1484.72	1552.1	1347.97	651.401	741.618	586.137	525.95
BCG_0480c	0.60806	7.87584e-42	4.95303e-41	4023.47	3953.55	3825.11	4177.9	5994.35	6118.6	5970.9	6275.84
BCG_0482	0.277734	0.0216594	0.028136	1398.71	1146.55	1104.7	1287.62	1356.74	1382.62	1450.78	1794.97
BCG_0483c	-0.251142	5.3547e-05	8.66286e-05	1730.54	1809.59	1643.27	1706.48	1451.13	1340.1	1512.54	1487.07
BCG_0485c	-0.964865	1.40749e-46	1.0084e-45	1679.42	1503.72	1696.28	1552.07	841.221	828.745	780.739	841.333
BCG_0487c	-0.146852	0.139427	0.164849	519.935	405.614	467.537	498.722	427.353	440.822	400.857	438.916
BCG_0488c	0.555459	2.02887e-12	4.9866e-12	828.616	976.513	970.059	985.02	1455.28	1370.18	1294.63	1404.72
BCG_0491	0.38631	0.00971653	0.0130542	268.167	206.132	204.614	178.368	254.13	264.493	320.452	281.692
BCG_0493	-0.859151	1.49262e-29	7.03183e-29	878.777	799.828	798.311	891.842	463.657	483.348	436.981	472.606
BCG_0494c	-0.67742	9.67077e-51	7.67847e-50	2210.93	2244.65	2276.19	2210.53	1454.24	1382.62	1382.02	1371.96
BCG_0496c	0.282664	0.215093	0.247588	115.755	86.4423	59.3698	72.7672	85.0556	113.058	94.3878	114.174
BCG_0497c	-0.0240335	0.845035	0.857809	1049.52	1461.92	1443.96	1373.7	1376.45	1417.89	1277.15	1169.82
BCG_0498	0.00664185	0.941447	0.945744	740.835	903.369	816.334	876.756	845.37	902.388	842.498	764.593
BCG_0499	-0.839803	1.66401e-09	3.54833e-09	686.816	903.369	1008.23	1016.08	505.147	556.991	501.071	456.697
BCG_0500	-1.36697	1.56917e-42	1.00599e-41	1728.61	1986.27	2133.07	1924.78	741.643	860.899	731.797	679.43
BCG_0501	-1.61945	1.64256e-132	4.71581e-131	2454.98	2569.52	2715.11	2505.14	799.73	905.499	825.019	803.899
BCG_0503	1.19538	2.99117e-22	1.0963e-21	3231.51	4072.29	4284.16	4373.13	9721.23	10064.2	9043.75	7723.6
BCG_0504c	1.01387	6.77826e-53	5.60657e-52	6820.89	7561.32	7601.45	8148.15	15262.3	14651.9	15035.6	15897.4
BCG_0505c	1.44079	2.47419e-19	8.12157e-19	21782.3	31829.8	33452.7	31469.2	85721.5	93045.5	79001.4	64015.2
BCG_0506	-1.70649	1.72981e-29	8.12988e-29	6260.44	4471.25	4488.78	4785.78	1402.38	1383.66	1423.97	1918.5
BCG_0511c	0.0713249	0.316239	0.353239	468.81	479.707	494.041	463.225	506.185	523.8	481.261	489.452
BCG_0512c	0.124906	0.160624	0.18817	913.503	1092.4	1088.8	1056.9	1207.37	1196.96	1035.94	1085.59
BCG_0513c	0.224421	0.0146979	0.0194434	3955.94	4351.56	4065.77	4030.59	5223.66	4808.59	5103.93	4031.66
BCG_0514	0.587998	1.03931e-09	2.23185e-09	2453.05	2044.22	2083.24	2073.87	3116.98	2909.42	3351.35	3630.18
BCG_0515	0.132391	0.108641	0.130554	1249.19	1355.53	1482.12	1515.69	1477.06	1641.93	1469.42	1551.65
BCG_0517	0.882864	2.05692e-18	6.473e-18	2383.6	2988.43	2740.55	2849.46	5272.41	5458.93	5131.9	4353.59
BCG_0518	0.829744	2.20897e-16	6.38363e-16	3291.31	4125.48	4063.65	4171.69	7338.64	7369.5	6977.71	6135.46
BCG_0520c	0.391368	0.00385658	0.00535568	7114.14	9397.51	9734.52	9664.73	12639.1	13238.1	11591.1	9634.62
BCG_0521c	0.230429	0.00330078	0.00461294	2431.83	2723.41	2918.66	2825.5	3334.8	3345.06	3161.41	2946.07
BCG_0522c	0.466627	6.90792e-08	1.34625e-07	453.376	389.465	436.792	428.617	587.091	587.071	543.021	640.124
BCG_0525c	-0.59689	3.45543e-41	2.13246e-40	3518.97	3601.13	3545.22	3463.54	2277.83	2285.01	2322.41	2452.87
BCG_0526	0.375812	6.43097e-15	1.75117e-14	21702.2	24296.9	23515.7	24035.4	30309.9	30045.4	30204.1	30828.9
BCG_0527	0.33948	0.000404892	0.000614629	12323.1	11183.3	10361.1	10902.7	14051.8	12336.8	14161.7	16096.7
BCG_0528	0.102038	0.491805	0.529349	1439.23	1207.34	1135.45	1285.85	1255.09	1134.73	1284.14	1764.08
BCG_0529	-0.0499284	0.67133	0.700318	464.951	398.014	373.181	393.12	357.856	365.104	390.369	459.504
BCG_0533c	-0.417309	3.34429e-08	6.66504e-08	6053.05	7005.62	7139.21	6604.96	5327.38	5168.5	4933.8	4640.9
BCG_0534c	0.480942	0.00369261	0.00513338	90.6751	104.491	103.897	111.813	119.285	135.877	138.668	178.748
BCG_0535c	0.150289	0.188324	0.218488	380.064	330.57	303.21	338.101	369.266	351.62	344.923	433.3
BCG_0536	0.274563	0.00525138	0.00723183	615.433	768.481	682.752	693.063	898.27	855.713	850.655	735.581
BCG_0537c	0.174224	0.214701	0.247209	3312.54	4326.86	4170.73	4055.44	4852.32	5030.55	4616.85	3403.7
BCG_0538	-1.00815	1.86884e-07	3.54614e-07	3252.73	2218.05	2204.1	2407.53	1076.68	1032.04	1173.44	1729.46
BCG_0539	-0.33573	1.03897e-08	2.12295e-08	3465.91	3653.37	3849.49	3854	2948.94	3067.08	2950.49	2780.42
BCG_0540	-0.313622	4.00218e-06	7.03177e-06	2815.75	3008.38	3063.9	2706.59	2386.74	2362.8	2433.11	2147.79
BCG_0541	-0.231651	0.121934	0.145294	823.793	648.792	715.618	683.302	538.34	520.688	597.789	787.053
BCG_0543	-0.508529	0.00219027	0.00310923	1881.99	1300.43	1263.73	1378.14	870.264	945.951	998.646	1278.38
BCG_0545	-0.0386639	0.230911	0.264873	10112.2	10252.4	9892.49	9874.16	9724.34	9567.39	9841.97	9935.96
BCG_0547c	-0.642895	5.50088e-09	1.13869e-08	2056.59	2383.34	2531.7	2467.87	1527.89	1692.76	1563.81	1262.47
BCG_0551	-0.199805	0.059405	0.0735508	589.388	485.407	515.245	448.14	423.203	465.715	419.501	464.184
BCG_0556	-1.21996	1.58681e-38	9.31397e-38	10844.4	9705.28	9316.81	9624.8	4017.32	3776.54	4301.05	4857.08
BCG_0557	-1.05444	2.13584e-43	1.39871e-42	3741.79	3328.5	3197.49	3430.71	1615.02	1557.92	1613.91	1807.13
BCG_0558	-0.152585	0.00103292	0.00150956	8447.25	8028.68	7813.48	7842.89	7525.35	7224.29	7166.48	6992.7
BCG_0559c	0.0760801	0.357396	0.395974	1626.36	1539.81	1869.09	1691.39	1619.17	1821.37	1771.23	1876.39
BCG_0560	-0.489664	1.26617e-13	3.30036e-13	1473.95	1327.03	1354.9	1400.33	950.133	964.621	976.506	1064.07
BCG_0561	-0.650056	7.7738e-07	1.43455e-06	1545.34	2015.72	2161.7	1891.06	1343.26	1317.28	1173.44	1018.21
BCG_0562c	-1.74947	2.58877e-89	3.94488e-88	2501.28	2465.03	2722.53	2908.91	718.824	868.159	774.912	789.861
BCG_0563	0.0639266	0.705405	0.731244	82.9581	96.8913	79.5131	94.0649	91.2792	113.058	79.2391	86.0986
BCG_0564	-0.283045	0.16887	0.197364	67.524	80.7428	98.5962	74.542	76.7575	76.7548	54.7682	55.2154
BCG_0566c	-0.319355	0.0019395	0.00276712	327.974	334.37	308.511	385.134	260.353	287.312	261.023	278.885
BCG_0568	-1.65887	4.12899e-105	7.94129e-104	5451.12	6714	6474.48	6364.47	1984.28	2022.59	1956.51	1955
BCG_0569	-1.54079	2.54862e-196	1.74097e-194	7166.23	6423.33	6520.07	6660.86	2295.46	2304.72	2267.64	2332.15
BCG_0571	-1.45188	2.85143e-22	1.04702e-21	14719.3	21773	22701.5	20793.7	7469.33	8228.32	7415.85	6126.1
BCG_0573	0.131202	3.9054e-05	6.38333e-05	7777.8	7887.14	8113.51	7876.61	8694.34	8488.67	8769.91	8713.74
BCG_0574	-0.064628	0.674696	0.702745	1199.03	958.464	1011.41	974.371	812.177	909.648	943.878	1294.29
BCG_0581c	-0.87455	4.87895e-76	6.25579e-75	6007.71	5881.87	5887.15	5611.06	3149.13	3097.16	3145.09	3360.65
BCG_0582	0.582058	2.3443e-38	1.37398e-37	7767.19	8171.17	7977.81	7813.6	12293.6	11982.1	12001.2	11224.6
BCG_0583	0.865822	2.62669e-10	5.83023e-10	5155.94	7513.83	7400.02	7408.06	13604.7	13411.3	12144.6	10914.9
BCG_0584	0.431623	4.85354e-06	8.47498e-06	554.662	636.443	644.586	583.913	856.78	898.239	769.086	738.389
BCG_0585c	-0.125247	0.0827278	0.100697	3624.11	3342.75	3271.7	3276.3	3159.5	2960.25	2877.08	3390.6
BCG_0587c	-0.105782	0.097465	0.117623	4176.84	4671.68	4835.45	4431.7	4229.96	4399.92	4200.84	4003.58
BCG_0588c	-0.790284	8.11602e-19	2.59949e-18	943.407	1059.16	1140.75	969.934	644.141	594.331	581.475	557.769
BCG_0590c	-0.537465	3.96239e-13	1.00764e-12	1301.28	1289.98	1317.8	1129.67	894.121	893.053	859.978	823.552
BCG_0591c	0.0643919	0.439114	0.47809	1445.01	1344.13	1228.74	1190.9	1406.53	1304.83	1295.79	1437.47
BCG_0594c	2.06151	1.35084e-161	6.0135e-160	7056.26	7760.81	6811.62	7074.39	32387.5	27211.7	31342.6	28876.7
BCG_0595c	2.03275	5.65382e-59	5.29561e-58	2221.54	1857.08	1654.93	1887.51	7938.18	6335.38	8250.19	8663.2
BCG_0597	1.5608	4.49955e-60	4.36942e-59	2766.56	3376	3320.47	3189.33	9724.34	9957.38	9559.97	8085.78
BCG_0601	0.325199	8.02862e-07	1.47882e-06	2723.15	3110.97	3157.2	2955.06	3802.61	3845	3798.82	3520.68
BCG_0604c	0.479648	3.69546e-08	7.32803e-08	2988.42	3813.91	3620.5	3456.44	4917.67	5035.74	4900.01	4500.52
BCG_0605c	1.29422	3.24583e-66	3.45698e-65	1065.91	1146.55	1124.84	1154.51	2661.62	2671.9	3091.49	2596.06
BCG_0606c	0.310011	0.000298757	0.000458434	811.253	898.62	935.074	881.193	1160.7	1153.4	1094.2	963.93
BCG_0610c	0.406969	2.07319e-06	3.71169e-06	993.568	1099.05	1254.19	1156.29	1525.81	1544.43	1510.2	1389.74
BCG_0611c	-0.868668	2.51371e-12	6.14393e-12	333.762	339.12	343.496	362.061	197.08	225.078	178.288	155.352
BCG_0612	-1.85076	1.89511e-119	4.44286e-118	3814.14	3190.76	3232.47	3235.48	911.755	899.276	961.357	962.994
BCG_0614	-0.278285	0.346807	0.384888	531.51	305.873	261.863	320.353	231.31	192.924	299.477	446.402
BCG_0616c	0.384022	0.000671012	0.000999455	1009	1026.86	952.037	905.153	1131.65	1134.73	1287.64	1524.51
BCG_0617c	-0.517732	3.41704e-05	5.60361e-05	505.465	722.885	623.382	576.813	393.123	403.481	453.294	446.402
BCG_0618c	0.665483	2.33789e-13	6.01084e-13	290.353	306.823	268.224	317.691	483.365	447.045	447.468	499.746
BCG_0619c	1.13521	2.55618e-20	8.74576e-20	218.006	298.273	309.571	266.222	553.899	588.108	654.888	600.818
BCG_0620c	1.69374	2.92643e-25	1.18787e-24	482.314	767.531	515.245	508.483	1735.34	1999.77	2028.75	1592.82
BCG_0621	0.0140372	0.794988	0.812208	2914.14	3310.45	3157.2	3147.63	3199.96	3093.01	3234.82	3125.75
BCG_0624	1.321	2.40062e-18	7.53068e-18	1499.03	2249.4	2024.93	1944.3	5111.63	5533.61	4802.12	3835.13
BCG_0625c	1.51079	3.28506e-127	8.85402e-126	962.699	1088.6	1081.38	999.218	3072.37	2816.07	2963.31	2918.93
BCG_0626	0.0438299	0.759529	0.781218	153.376	161.486	144.184	122.462	140.031	132.765	157.313	168.454
BCG_0627	-0.335687	0.000759056	0.00112299	712.861	887.221	872.523	727.672	643.103	653.453	646.731	592.396
BCG_0629	0.18382	0.0401514	0.0506463	1850.16	2065.12	2002.67	2007.31	2346.29	2468.6	2265.31	1924.12
BCG_0630c	0.230949	9.22507e-06	1.58292e-05	2365.27	2433.68	2492.47	2382.68	2762.23	3016.26	2853.77	2721.46
BCG_0631	0.809358	2.57489e-11	6.00454e-11	4628.29	6142.15	6405.57	6092.04	10475.3	11162.6	10347.7	8790.48
BCG_0641c	0.776144	9.82625e-11	2.22848e-10	861.413	1151.3	1200.12	1147.41	1953.17	1970.73	1899.41	1644.3
BCG_0642c	0.78133	0.000343403	0.000524302	271.061	174.784	187.651	178.368	304.955	262.419	355.411	471.67
BCG_0643c	-0.253023	0.000648421	0.000966897	3372.34	4046.64	3902.5	3898.37	3265.31	3356.47	3050.71	3098.61
BCG_0644c	-0.226434	0.236781	0.271135	1298.39	1839.04	1864.85	1843.14	1571.45	1841.08	1433.3	1006.04
BCG_0645c	-0.112403	0.413437	0.452122	267.202	201.382	263.983	240.487	200.192	231.302	207.42	259.232
BCG_0646c	-0.518831	0.0101508	0.0135962	188.103	166.235	135.702	123.349	106.838	88.1643	94.3878	137.571
BCG_0647c	-0.443753	0.01869	0.0244434	99.3568	92.1418	69.9715	73.6546	67.4221	64.3081	53.6029	60.8305
BCG_0649	0.814889	0.000249758	0.000384886	34.7266	36.0968	29.6849	32.834	60.1613	45.638	59.4294	69.2532
BCG_0653	0.390005	0.0050137	0.00690932	154.341	137.738	143.124	142.872	164.925	186.701	174.792	229.284
BCG_0654	0.141886	0.479558	0.517824	1022.51	816.927	692.294	848.359	739.569	776.883	887.944	1324.23
BCG_0655	0.0903804	0.471108	0.509147	685.851	644.042	606.42	740.096	680.445	609.89	691.012	867.537
BCG_0656	0.0816178	0.606688	0.640083	347.266	269.776	245.96	285.744	314.291	245.823	288.99	365.919
BCG_0657c	0.936505	7.18015e-68	7.90215e-67	1944.69	2011.92	2027.05	2086.29	4078.52	3935.24	3726.57	3705.98
BCG_0658c	1.16731	5.89851e-97	9.86071e-96	1903.21	2060.37	2060.98	2083.63	4373.1	4685.16	4401.27	4748.52
BCG_0659	-0.364768	0.00269481	0.00379553	751.446	987.912	1000.8	953.961	791.432	740.58	718.979	618.6
BCG_0660c	-1.75105	0	0	11444.4	11378.1	11565.4	11062.4	3336.88	3292.16	3364.17	3505.71
BCG_0661	-0.485975	6.09083e-05	9.81769e-05	277.813	329.621	297.909	294.619	226.123	247.897	188.776	193.722
BCG_0662	0.0973446	0.674927	0.702775	683.922	477.807	366.82	460.563	502.035	367.178	560.5	698.147
BCG_0663A	0.159252	0.276473	0.312254	1173.95	1123.75	1068.66	1316.02	1162.77	1105.68	1262	1697.64
BCG_0663c	-0.0208507	0.782336	0.800727	545.98	542.401	497.222	573.264	559.085	533.135	517.385	520.335
BCG_0664	0.260272	0.146733	0.172868	1850.16	2791.8	2869.89	2780.24	3342.06	3643.78	3046.05	2295.65
BCG_0667	-0.352865	0.00114878	0.00166965	500.642	447.41	395.445	451.689	395.197	357.843	322.783	330.356
BCG_0668	0.740936	5.05579e-10	1.1073e-09	281.672	338.17	337.135	291.069	551.824	558.028	543.021	433.3
BCG_0669	0.0969617	0.436302	0.47529	312.54	272.626	260.803	318.578	276.949	293.535	309.965	364.983
BCG_0670	0.0178417	0.866312	0.877833	320.257	398.964	383.783	397.557	380.676	418.003	369.394	351.881
BCG_0671c	-0.316482	0.000115256	0.00018193	774.597	884.371	844.959	869.657	648.29	741.618	692.177	628.894
BCG_0672	0.611053	1.77269e-09	3.76792e-09	1382.31	1429.62	1305.07	1361.28	2027.85	1778.84	2121.98	2437.9
BCG_0673	0.837749	1.99094e-40	1.2173e-39	2211.89	2334.89	2157.45	2428.83	4111.71	3855.37	4029.54	4329.26
BCG_0674c	1.40659	3.43997e-51	2.74782e-50	2661.41	3555.53	3192.18	3084.62	8681.89	8342.42	8293.31	7805.02
BCG_0680c	-0.158855	0.0126768	0.0168768	3350.16	3688.52	3614.13	3665.87	3369.03	3308.76	3203.36	2947
BCG_0681c	0.196992	0.00064664	0.000964604	3425.4	3628.68	3615.19	3760.82	4058.81	4386.43	3888.54	4205.73
BCG_0682	-0.475529	0.0184161	0.0240966	1990.99	1443.87	1311.44	1560.06	928.351	1007.15	983.498	1615.28
BCG_0684	-1.47562	1.55952e-07	2.97488e-07	5974.91	2891.54	2912.3	3445.79	1150.33	1013.37	1244.52	2065.43
BCG_0685	-1.02587	3.71104e-19	1.21113e-18	4787.45	3749.31	3921.58	3961.38	1899.23	1796.48	2006.61	2360.22
BCG_0686	-1.20654	2.55325e-129	7.0741e-128	8447.25	8525.49	9125.98	9148.26	3818.17	3917.61	3668.31	3866.01
BCG_0696c	-2.02187	9.50956e-196	6.38591e-194	8729.89	9689.13	10009.1	10200.7	2372.22	2447.86	2244.33	2445.39
BCG_0697	-0.752708	4.24469e-16	1.21163e-15	1441.16	1692.75	1805.48	1657.67	1040.38	1035.15	939.217	900.292
BCG_0699	0.419142	0.00196815	0.00280396	220.9	304.923	316.992	267.996	332.962	391.035	405.518	355.625
BCG_0702c	-0.933732	7.16101e-39	4.22831e-38	4983.27	5529.46	6019.67	5435.36	2966.57	2955.06	2850.28	2728.01
BCG_0703	-1.03018	5.20919e-27	2.24335e-26	2890.03	3271.51	3518.72	3459.11	1693.85	1745.65	1580.12	1415.01
BCG_0705c	0.324944	2.23871e-05	3.73936e-05	1014.79	929.967	882.065	944.199	1116.1	1126.43	1193.25	1287.74
BCG_0706c	0.428474	2.09545e-10	4.67466e-10	487.138	493.956	476.018	479.199	627.544	643.081	689.847	647.611
BCG_0707c	0.118472	0.0101172	0.0135603	3149.51	3077.72	2996.05	2883.18	3290.2	3264.15	3222	3362.52
BCG_0708c	0.152919	0.0175885	0.0230823	5370.09	6088.01	5758.87	5495.7	6732.88	5935.01	6358.94	6225.3
BCG_0709c	0.114187	0.126863	0.150759	2891.96	3073.92	2923.96	3112.13	3186.47	2938.47	3256.96	3607.72
BCG_0710c	-0.0579412	0.687038	0.713698	287.459	368.567	420.889	414.418	356.819	409.705	329.775	335.972
BCG_0711c	0.130477	0.320975	0.358226	359.807	377.116	340.316	364.724	353.707	342.285	388.039	493.195
BCG_0713	0.019004	0.789303	0.807233	1076.53	971.763	1044.27	1042.7	1069.42	1107.76	949.704	1060.32
BCG_0714	-0.624459	6.19334e-26	2.55871e-25	1058.2	1082.9	1080.32	1129.67	709.488	739.543	684.02	689.724
BCG_0715	-0.876273	0.000622632	0.000929841	220.9	128.239	118.74	132.223	65.3476	69.4942	85.0655	106.687
BCG_0718c	0.3454	9.2275e-05	0.000147179	10779.7	13127.8	12334.1	11672	16738.3	15524.2	14899.3	13713.1
BCG_0723	1.14859	6.10159e-19	1.96861e-18	1108.36	797.929	735.761	825.287	1863.96	1851.45	1928.54	2043.91
BCG_0727	2.35856	5.06531e-48	3.75117e-47	939.548	1199.74	1291.29	1292.95	5958.04	4593.88	6165.5	7506.49
BCG_0728c	2.76677	5.42726e-103	1.01909e-101	1563.66	2299.74	2345.11	2112.91	14044.5	13343.9	15241.9	14000.4
BCG_0729c	1.8331	6.94044e-40	4.19177e-39	1245.34	964.164	937.194	1056.9	3635.61	3149.02	3606.55	4586.62
BCG_0730	0.613428	1.0807e-13	2.82436e-13	3234.4	2848.8	2816.88	3082.85	4538.03	4156.17	4552.75	5085.43
BCG_0735	0.538284	2.9229e-34	1.53996e-33	2908.36	3104.32	2941.98	2898.27	4288.05	4392.66	4363.98	4171.1
BCG_0736	0.115353	0.493682	0.530936	1705.46	1421.07	1301.89	1406.54	1427.27	1275.79	1474.08	2142.17
BCG_0737	0.0999063	0.223443	0.256826	2594.85	2329.19	2100.21	2182.13	2414.75	2335.84	2524	2592.32
BCG_0738c	0.403258	0.00529225	0.00728305	182.315	222.28	227.937	217.414	327.775	282.126	292.486	222.733
BCG_0739c	0.907383	5.23525e-29	2.41468e-28	6827.64	7530.93	7991.59	7727.52	14975	14389.5	14578.8	12473.1
BCG_0740c	0.901647	7.47988e-16	2.11984e-15	3756.26	3456.74	3256.86	3672.08	6064.88	5865.52	6455.66	8033.37
BCG_0741	-1.38171	4.23715e-39	2.51688e-38	3867.2	4710.63	4993.42	4728.98	1724.97	1965.55	1772.39	1561
BCG_0744	-0.455727	3.48597e-05	5.70955e-05	2488.74	1995.77	1988.89	2118.24	1449.06	1441.75	1557.98	1814.62
BCG_0745	-0.400452	0.000782893	0.0011574	2258.2	2842.15	3176.28	2930.21	2190.7	2283.97	2161.6	1854.86
BCG_0746	0.852528	1.98195e-11	4.6437e-11	684.886	725.735	794.071	717.023	1410.68	1527.84	1305.12	1032.25
BCG_0747	0.400568	1.21554e-06	2.21526e-06	1363.02	1250.09	1382.47	1325.78	1712.52	1994.59	1697.82	1619.03
BCG_0748	0.210579	0.10973	0.131662	374.276	291.624	333.955	335.439	346.446	342.285	393.865	461.376
BCG_0749	0.252615	0.466148	0.504061	132.154	53.1952	63.6105	63.8932	66.3849	86.0899	79.2391	140.378
BCG_0762	1.73731	3.06222e-165	1.41076e-163	2563.98	2364.34	2609.09	2461.66	8391.46	7636.07	8660.37	8645.42
BCG_0763	-0.0100587	0.920369	0.927156	2394.21	2607.52	3022.56	2809.52	2701.03	2998.62	2675.49	2383.62
BCG_0775c	0.780463	9.48557e-40	5.72021e-39	1810.61	2046.12	1995.25	2033.93	3522.55	3402.11	3368.83	3253.96
BCG_0776c	-0.489259	5.90185e-16	1.67862e-15	4606.1	5131.44	4373.22	4772.46	3400.15	3330.54	3351.35	3371.88
BCG_0780	-0.422647	0.000197838	0.000307869	1946.62	1694.65	1517.11	1805.87	1208.41	1141.99	1362.21	1483.33
BCG_0781c	-0.661232	1.09961e-07	2.11591e-07	1433.44	1897.93	1891.35	1757.95	1132.69	1215.63	1148.97	918.073
BCG_0786	-0.409041	5.98606e-05	9.66453e-05	646.301	578.498	535.388	504.046	423.203	394.146	445.138	442.659
BCG_0787	0.464909	0.000869127	0.00127963	344.372	257.427	235.359	257.347	405.57	331.913	389.204	384.636
BCG_0788	1.20789	1.47744e-22	5.46558e-22	486.173	413.213	439.972	421.517	891.009	920.021	1021.95	1232.52
BCG_0789	0.479582	1.22513e-11	2.90308e-11	472.668	489.206	446.333	465	614.06	667.974	660.715	670.072
BCG_0790	0.348928	0.106927	0.12865	751.446	505.355	467.537	506.708	580.868	583.959	678.194	997.62
BCG_0793c	0.402105	1.85769e-05	3.11739e-05	305.787	259.327	287.307	286.632	353.707	371.327	370.559	408.032
BCG_0794c	0.324765	0.116506	0.139287	226.688	151.986	132.522	164.17	192.931	163.882	237.717	251.745
BCG_0795	0.914978	2.64402e-07	4.97717e-07	47.2668	44.646	42.407	44.3703	80.9065	82.9782	95.5531	78.6117
BCG_0798	0.807121	1.26725e-10	2.85275e-10	232.476	185.233	204.614	215.639	317.403	397.258	341.427	408.968
BCG_0799	0.523256	0.013955	0.0185039	353.054	226.08	228.998	223.626	337.111	286.275	368.229	490.388
BCG_0800c	0.60795	1.09567e-11	2.60411e-11	361.736	319.171	306.39	337.214	477.141	482.311	523.211	537.18
BCG_0801	0.610283	3.06438e-10	6.78273e-10	564.308	471.158	472.838	474.762	740.606	723.985	715.483	845.076
BCG_0807c	-0.144647	0.0796042	0.0971033	572.025	513.904	508.884	505.821	509.296	457.417	446.303	485.708
BCG_0808c	0.701246	1.8752e-24	7.39996e-24	2144.37	2601.82	2416.14	2407.53	3768.38	3974.66	3946.81	3870.69
BCG_0811c	0.0444574	0.619691	0.651424	1062.06	1289.03	1181.03	1205.98	1148.25	1319.35	1293.46	1127.7
BCG_0812c	-0.840662	3.23263e-18	1.00769e-17	1271.38	1544.56	1551.03	1473.98	763.426	888.904	859.978	750.555
BCG_0814c	0.159382	0.318856	0.356062	309.646	237.479	209.915	241.374	257.241	251.009	264.519	341.587
BCG_0815c	0.578165	1.31121e-05	2.22389e-05	99.3568	93.0917	112.378	91.4027	154.552	149.361	147.991	138.506
BCG_0817c	1.1691	1.55702e-17	4.73076e-17	231.511	166.235	183.41	208.54	435.651	385.849	446.303	508.169
BCG_0819c	0.584994	5.01169e-13	1.26877e-12	524.758	537.652	565.073	502.271	795.581	860.899	721.309	812.321
BCG_0821	1.97027	8.80614e-100	1.537e-98	8768.48	10216.3	9563.83	9048.87	38507.4	38580.7	39039.3	31196.7
BCG_0822	1.79982	7.60832e-126	2.00961e-124	6096.45	5490.51	5095.2	5603.08	19226.7	17810.2	20204.8	20355.8
BCG_0823	1.87056	0	0	2420.25	2579.97	2416.14	2462.55	9353	8884.89	9252.33	8641.68
BCG_0826c	-1.45816	1.15855e-71	1.35804e-70	3068.48	3188.86	3637.46	3410.3	1191.82	1333.87	1165.28	1151.1
BCG_0827	0.366103	0.0506629	0.0631811	513.182	379.966	328.654	401.995	521.744	414.891	474.27	681.302
BCG_0828c	1.18495	1.10412e-49	8.51076e-49	519.935	540.502	515.245	468.55	1258.2	1098.42	1103.52	1183.86
BCG_0831c	0.109718	0.293138	0.329012	484.244	482.557	469.657	437.491	507.222	471.938	449.799	589.588
BCG_0835	0.130384	0.0347045	0.0440702	27750.4	25961.2	26238.3	27356.9	29628.4	27361	28519.1	31945.4
BCG_0836	-0.149607	0.465759	0.503777	4282.95	2937.14	2978.03	3258.55	2636.72	2433.34	2674.32	4385.41
BCG_0837	-0.166822	0.259261	0.294747	3019.29	2139.21	2025.99	2323.23	2020.59	1861.82	2071.87	2514.64
BCG_0838c	0.428515	7.7043e-08	1.4963e-07	509.324	419.862	455.875	482.748	629.619	634.783	626.921	623.279
BCG_0839	-0.206371	0.0261517	0.0337173	3328.93	3559.33	2965.31	3196.43	2739.41	2583.73	2754.73	3231.5
BCG_0840	0.727111	3.58981e-05	5.87478e-05	1787.46	1274.79	1100.46	1262.78	2035.11	1878.42	2269.97	2797.27
BCG_0842c	3.25863	2.72773e-71	3.16002e-70	1272.35	769.431	664.729	799.552	8440.21	8192.02	8860.8	8067.06
BCG_0843c	0.154752	0.00237662	0.00336653	981.027	1008.81	1013.53	1024.07	1129.58	1099.46	1112.84	1140.81
BCG_0844c	0.325648	8.05628e-06	1.38718e-05	676.205	720.985	680.632	631.832	857.817	897.202	790.061	847.884
BCG_0845c	0.762024	1.94852e-23	7.42312e-23	540.192	496.806	479.199	496.059	826.699	796.591	899.597	890.933
BCG_0846	1.13071	2.75324e-10	6.10427e-10	61.7362	68.3939	74.2122	54.1317	128.621	174.254	136.338	125.404
BCG_0847c	1.52081	5.76767e-40	3.48878e-39	223.794	285.924	274.585	260.01	758.24	831.856	758.598	648.547
BCG_0848c	1.13603	4.29636e-28	1.92559e-27	689.71	603.196	551.291	565.277	1281.02	1213.56	1301.62	1498.3
BCG_0849	-0.652104	0.0694835	0.0854153	46.3022	32.2971	22.2637	19.5229	20.7453	15.5584	18.6445	21.5246
BCG_0851c	-1.00558	9.90135e-13	2.47035e-12	3062.7	4266.07	4596.92	4225.82	2003.99	2314.05	1973.99	1752.85
BCG_0853	0.58271	3.12333e-05	5.14324e-05	357.877	260.277	235.359	253.798	425.278	391.035	425.328	417.391
BCG_0854c	0.991726	1.8383e-32	9.26636e-32	421.543	446.46	373.181	388.683	772.761	848.452	841.333	781.438
BCG_0856	-0.489416	7.6956e-06	1.32912e-05	1561.73	1229.19	1206.48	1355.96	900.345	887.867	952.035	1072.49
BCG_0857	0.248033	6.94172e-08	1.35217e-07	9088.73	9212.28	9328.47	9243.21	10697.3	11482.1	11233.3	10380.5
BCG_0859	-0.114231	0.242713	0.277333	393.569	394.215	439.972	463.225	405.57	420.077	353.08	382.764
BCG_0862c	0.365529	0.0476788	0.0596098	1531.83	1077.2	938.254	1183.8	1418.98	1215.63	1510.2	1950.32
BCG_0863c	1.34709	1.30072e-14	3.48678e-14	1536.65	1174.09	1116.36	1163.39	2843.14	2555.73	3032.06	4263.75
BCG_0864	0.259778	0.00099977	0.00146544	1569.45	1333.68	1302.95	1350.63	1693.85	1598.37	1606.92	1752.85
BCG_0865c	0.216052	0.00319833	0.0044745	4127.65	3741.72	3525.08	3764.37	4506.91	4107.42	4257.94	4734.49
BCG_0869c	-0.746621	5.99874e-13	1.51286e-12	719.613	836.875	923.412	830.611	460.545	540.395	515.054	457.633
BCG_0870	0.062132	0.770089	0.789825	4968.8	3212.61	3111.61	3437.81	3351.4	3004.85	3599.55	5422.34
BCG_0871	0.054911	0.226717	0.260363	4024.43	4014.34	4279.92	4193.88	4137.64	4287.9	4278.91	4445.31
BCG_0875c	0.0306084	0.712582	0.737334	17861.1	20445	20603.4	20806.1	21944.3	20926.1	20497.3	18059.2
BCG_0876c	0.0610371	0.652524	0.682858	31940.8	41741.2	44145.7	41693	45776.5	45617.3	41545.8	33475.5
BCG_0878c	1.12979	1.13736e-52	9.34902e-52	1057.23	1005.96	950.976	1009.87	2104.61	2083.79	2179.08	2437.9
BCG_0879	0.184401	0.0113131	0.0151019	494.855	487.306	484.5	476.537	545.601	563.214	587.302	514.72
BCG_0880c	-0.86351	2.91736e-05	4.81407e-05	356.913	372.367	200.373	311.479	206.415	159.733	163.139	153.48
BCG_0881c	0.0136199	0.925837	0.931953	126.366	131.088	117.679	117.137	120.323	151.435	111.867	113.238
BCG_0882	0.671992	3.71168e-08	7.35285e-08	171.704	214.681	174.929	164.17	270.726	303.908	269.18	310.704
BCG_0883	0.531901	3.13131e-10	6.92699e-10	5783.91	6595.26	6229.58	6483.38	9377.9	9976.05	8954.02	7973.48
BCG_0884c	-0.00336561	0.961043	0.963718	9189.05	9589.39	9550.05	9672.72	9546.97	10440.7	9367.7	8559.32
BCG_0888c	1.36804	2.14618e-30	1.03319e-29	522.829	378.066	434.671	432.166	1076.68	1066.27	1111.68	1306.45
BCG_0889c	0.485061	2.87293e-06	5.09742e-06	310.61	369.517	399.686	340.764	511.371	536.247	464.947	473.542
BCG_0891	-0.00201308	0.981374	0.982066	3879.74	4409.51	4486.66	4744.96	4013.17	4538.91	4202	4741.04
BCG_0893	0.170648	0.368706	0.407479	53.0546	49.3956	63.6105	49.6947	58.0868	68.457	60.5946	55.2154
BCG_0894	0.949882	1.88687e-08	3.79673e-08	223.794	180.484	136.762	155.296	359.93	284.2	329.775	371.534
BCG_0895	0.1774	0.14228	0.168022	266.238	318.222	280.946	250.248	348.521	319.466	323.948	270.462
BCG_0897	-0.349214	2.82934e-05	4.67661e-05	1225.08	1075.3	1046.39	1056.9	884.786	893.053	778.408	898.42
BCG_0898c	0.181573	0.0145404	0.0192415	1674.6	1476.17	1568	1511.25	1690.74	1941.69	1761.91	1671.44
BCG_0901	-0.146824	0.0985577	0.118869	3009.64	3012.18	3225.05	3160.05	3017.4	2769.4	3039.05	2383.62
BCG_0902	-0.647746	0.0694244	0.0853692	57.8777	26.5976	36.0459	27.5096	28.0061	19.7073	30.2973	16.8454
BCG_0903c	-0.112265	0.399413	0.437994	651.124	458.809	521.606	502.271	459.508	449.119	501.071	563.384
BCG_0906	0.710869	3.10643e-11	7.22281e-11	176.527	168.135	173.869	182.805	300.806	281.089	312.295	256.424
BCG_0908	0.548367	1.37717e-11	3.2614e-11	428.295	427.462	398.626	428.617	566.346	594.331	640.905	660.713
BCG_0909	0.786487	2.13428e-07	4.03436e-07	706.108	620.295	626.563	665.554	958.431	977.068	1081.38	1498.3
BCG_0910c	-1.36602	3.34265e-45	2.30724e-44	1063.02	1254.84	1389.89	1302.71	486.477	474.013	491.749	491.323
BCG_0913c	0.537698	1.44718e-15	4.035e-15	2736.65	2398.54	2424.62	2410.19	3569.22	3406.25	3696.27	3800.5
BCG_0914c	-0.13811	0.0167142	0.0220152	2326.68	2639.81	2622.87	2499.82	2345.25	2277.75	2240.84	2302.2
BCG_0915	-0.134039	0.536353	0.572784	2291.96	1536.96	1274.33	1592.89	1342.22	1178.29	1504.38	2076.66
BCG_0922c	0.36618	1.53516e-09	3.28064e-09	2458.84	2689.21	2777.66	2631.16	3458.24	3500.64	3469.04	3180.03
BCG_0926c	0.868525	1.08731e-44	7.37661e-44	1936.97	2216.15	2227.43	2013.52	3825.43	3809.74	3916.51	3771.49
BCG_0927c	-0.00304987	0.956463	0.959368	1827.01	1807.69	1877.57	1889.29	1942.79	1869.08	1857.46	1719.16
BCG_0928c	-0.245278	0.000890096	0.00130904	6331.82	5822.03	5425.97	5955.38	5092.96	4585.58	4827.76	5348.41
BCG_0929	0.63026	0.00031647	0.000484674	1946.62	1396.38	1270.09	1448.25	2157.51	1905.39	2306.09	3012.51
BCG_0931c	-0.693282	3.06662e-06	5.42651e-06	869.13	1173.15	1305.07	1254.79	718.824	810.075	718.979	598.947
BCG_0932	-1.01249	1.09836e-14	2.95631e-14	298.07	318.222	361.519	333.664	183.596	180.478	151.487	134.763
BCG_0933	-0.806251	1.16338e-18	3.69633e-18	501.607	483.507	466.477	426.842	273.838	254.121	262.188	282.628
BCG_0934	-1.26377	2.86145e-42	1.82856e-41	556.591	606.996	571.434	569.714	266.577	237.525	245.874	211.503
BCG_0935c	-1.3364	2.11577e-142	7.22646e-141	4452.73	4833.17	4657.35	4852.33	1856.7	1795.44	1949.52	1844.57
BCG_0937	-0.0609565	0.4015	0.439918	1631.19	1465.72	1719.6	1598.22	1416.9	1594.22	1561.48	1575.04
BCG_0939c	0.817656	3.25271e-07	6.1019e-07	170.739	214.681	210.975	183.693	371.34	419.04	309.965	274.205
BCG_0940	0.174883	0.00151063	0.00217403	2227.33	2193.35	2187.14	2038.37	2484.25	2461.34	2515.84	2300.33
BCG_0942c	-1.989	9.59285e-273	1.4618e-270	6890.34	7060.72	7586.61	7407.17	1824.55	1927.17	1750.25	1788.42
BCG_0943c	-1.58438	2.9484e-38	1.71788e-37	4266.55	4816.07	5510.79	5083.06	1721.86	1931.32	1490.39	1417.82
BCG_0944	-1.31719	8.1744e-220	8.09674e-218	6444.68	6105.1	6574.14	6449.66	2545.44	2587.88	2546.14	2582.02
BCG_0945c	-0.897654	5.17136e-60	4.98514e-59	1362.06	1333.68	1381.41	1416.3	720.898	747.841	722.474	756.17
BCG_0946	-1.36658	8.30253e-32	4.12731e-31	1464.31	1835.24	1791.69	1920.34	706.376	763.399	660.715	589.588
BCG_0947	-0.768082	1.52231e-18	4.81741e-18	698.391	662.091	732.58	669.991	400.384	447.045	414.84	361.24
BCG_0949c	0.896378	4.37442e-20	1.48132e-19	2855.3	3443.44	3373.47	3236.37	6518.16	6256.56	6116.56	5137.84
BCG_0950c	1.11626	1.90422e-15	5.2944e-15	988.744	920.468	827.996	751.632	1931.38	1470.79	1968.16	2191.77
BCG_0952	-0.238079	0.257716	0.293159	242.122	170.035	150.545	175.706	127.583	129.653	165.47	203.08
BCG_0953	-0.266854	0.184722	0.214436	782.314	434.111	443.153	532.443	413.868	412.816	452.129	542.795
BCG_0958	-0.929591	5.87748e-34	3.07211e-33	3435.04	3033.08	2874.13	3192	1569.38	1580.73	1671.01	1759.41
BCG_0959	-0.941422	1.70919e-15	4.75547e-15	4121.86	5197.93	5385.69	5115	2541.3	2946.76	2634.7	2199.26
BCG_0961	-1.11375	8.00121e-44	5.31893e-43	1676.52	1782.04	1728.08	1972.7	841.221	847.415	750.441	867.537
BCG_0962	-1.22579	3.39072e-12	8.24174e-12	1407.39	1065.8	1008.23	1111.03	418.017	433.561	445.138	665.392
BCG_0963	-1.13288	7.65331e-23	2.85522e-22	1339.87	1670.9	1689.92	1703.82	760.314	819.41	710.822	630.766
BCG_0964	-0.182244	0.0512817	0.0639328	1038.91	944.216	822.695	870.544	839.146	825.633	834.342	743.068
BCG_0965c	-0.23234	0.00591831	0.00810519	1515.43	1770.64	1747.17	1787.23	1401.34	1561.03	1516.03	1329.85
BCG_0966c	-0.279474	0.00100417	0.00146972	1492.28	1862.78	1696.28	1698.49	1480.17	1409.59	1376.2	1296.16
BCG_0970	0.357288	0.000107774	0.000170733	745.658	803.628	848.139	876.756	1095.35	1111.91	1077.89	911.522
BCG_0971	0.554786	2.48418e-09	5.22138e-09	1892.6	2005.27	2056.74	1879.52	2959.31	3131.39	3004.1	2414.5
BCG_0975c	-0.586758	1.43508e-06	2.60219e-06	3317.36	2817.45	2612.27	2778.47	1808.99	1728.02	1800.36	2334.96
BCG_0977c	-1.54866	6.27231e-21	2.19725e-20	4439.22	5746.04	6216.86	5778.78	1968.73	2358.66	1846.97	1408.46
BCG_0978c	-1.53217	6.12331e-70	6.87268e-69	4598.39	5482.91	5573.34	5471.74	1819.36	2002.89	1764.24	1718.23
BCG_0979c	-1.81586	6.28167e-59	5.8698e-58	3888.42	4759.07	4682.79	4782.23	1373.34	1450.04	1227.04	1094.95
BCG_0991c	0.454377	1.21386e-14	3.26056e-14	1666.88	1856.13	1846.82	1876.86	2457.28	2383.55	2554.3	2535.23
BCG_0992	1.26477	4.3732e-73	5.34772e-72	5131.82	4973.76	4476.06	4770.69	11364.3	10724.9	12300.7	12115.6
BCG_0993	0.915483	4.18559e-15	1.14763e-14	4101.6	3499.49	3376.66	3459.11	6626.04	5709.94	6862.34	8031.5
BCG_0994c	0.66092	1.94456e-30	9.37267e-30	1926.36	1905.53	1713.24	1909.7	2916.78	2843.04	2987.78	3043.4
BCG_0995c	0.917883	2.53105e-55	2.18953e-54	1310.93	1438.17	1414.27	1450.91	2792.31	2681.23	2570.61	2564.24
BCG_0996	0.900727	0.000274276	0.000422012	215.112	131.088	114.499	173.931	262.428	233.376	272.676	416.455
BCG_0997c	0.0548904	0.789745	0.807476	101.286	119.689	94.3555	86.0783	118.248	131.728	81.5697	85.1627
BCG_0998	0.131308	0.30225	0.338447	151.447	134.888	139.943	124.237	137.956	145.212	154.982	163.774
BCG_0999	-0.103792	0.0472899	0.0591609	1471.06	1467.62	1376.11	1423.4	1305.91	1387.81	1305.12	1341.08
BCG_1001c	-1.01553	3.72436e-24	1.45235e-23	772.668	632.643	668.97	684.189	346.446	313.243	325.114	378.085
BCG_1002c	-1.10913	6.0724e-23	2.27614e-22	2358.52	1923.58	1969.8	2080.97	882.711	938.691	889.11	1150.16
BCG_1004c	-1.35427	2.47405e-71	2.87455e-70	1307.07	1219.69	1181.03	1159.84	444.986	480.236	464.947	511.912
BCG_1007c	-0.975156	6.62887e-10	1.44305e-09	156.27	127.289	129.341	123.349	73.6457	72.6059	60.5946	65.5098
BCG_1008	-0.539122	1.00476e-22	3.73437e-22	7344.68	6753.9	6897.49	6649.33	4737.18	4653	4591.21	5039.57
BCG_1009	-0.231985	0.000108557	0.000171834	3798.71	3457.69	3437.09	3341.08	2956.2	2974.77	2880.58	3135.11
BCG_1012	0.874722	3.8356e-91	6.03041e-90	2963.34	2888.69	3016.2	3019.84	5440.45	5676.75	5427.88	5254.82
BCG_1013	0.872188	2.37022e-106	4.71901e-105	3443.72	3687.57	3596.11	3591.33	6724.58	6443.26	6564.03	6478.92
BCG_1013A	0.619459	4.11286e-08	8.11511e-08	224.758	220.38	218.396	255.573	305.993	347.471	369.394	390.251
BCG_1014	0.185571	0.038212	0.048323	644.372	836.875	728.34	770.268	840.183	840.154	854.151	855.371
BCG_1015	-0.282485	0.0135568	0.0179879	549.838	442.66	430.431	451.689	373.415	342.285	417.171	408.968
BCG_1017c	-0.463523	7.10917e-08	1.38342e-07	395.498	425.562	408.167	419.743	324.663	303.908	290.155	277.949
BCG_1018c	-1.09598	4.89701e-13	1.24212e-12	676.205	894.82	907.509	904.266	410.756	456.38	412.51	304.153
BCG_1019c	-0.779089	1.34098e-08	2.72181e-08	876.848	680.139	619.142	663.779	411.794	353.695	428.824	460.44
BCG_1020c	-0.766748	2.80835e-09	5.89337e-09	1328.29	1049.66	1046.39	1115.47	626.507	579.81	654.888	805.77
BCG_1021	-0.652514	5.33153e-07	9.90785e-07	4119.93	3304.75	3214.45	3584.23	2098.38	1940.65	2246.66	2761.71
BCG_1022	-0.809532	0.108718	0.130607	1300.32	545.251	474.958	551.966	283.173	253.083	341.427	760.849
BCG_1024	-0.603207	2.20681e-35	1.18796e-34	3385.85	3413.99	3626.86	3278.07	2267.46	2271.53	2268.8	2212.36
BCG_1030c	-1.99223	7.85071e-68	8.6162e-67	5548.54	7368.49	6791.48	7188.87	1739.49	1650.23	1888.92	1484.26
BCG_1033c	0.358221	0.0290701	0.0372496	109.003	99.7411	86.9343	103.826	145.217	130.691	97.8836	137.571
BCG_1038	3.1435	2.68676e-170	1.31419e-168	14174.3	17220.1	18806.4	19079.2	155259	168184	153547	135213
BCG_1041	2.28004	3.38158e-64	3.43534e-63	1034.08	1312.78	1378.23	1339.09	6441.41	7295.86	5702.89	5155.62
BCG_1042	2.19246	1.39538e-80	1.89983e-79	2809	3267.71	3632.16	3435.15	16322.4	16719.1	14208.3	12827.8
BCG_1043	0.986167	2.37205e-17	7.15771e-17	1517.36	1524.61	1899.83	1830.72	3137.72	3160.43	3167.23	3947.43
BCG_1045c	0.595804	3.31581e-12	8.0646e-12	656.912	703.887	733.641	771.155	1139.95	1167.92	1002.14	1021.02
BCG_1046c	0.522776	9.31742e-05	0.000148494	444.694	465.458	561.892	557.29	726.084	811.112	791.226	588.652
BCG_1047c	0.411081	1.48717e-08	3.01082e-08	562.379	588.947	597.938	534.218	715.712	778.958	742.284	795.476
BCG_1051	-0.785137	8.11673e-29	3.70917e-28	2703.85	2510.63	2408.72	2321.45	1425.2	1352.54	1492.73	1500.17
BCG_1052	-0.567565	1.16804e-07	2.24322e-07	282.636	266.926	271.405	249.361	162.85	199.148	185.28	175.005
BCG_1053	1.84422	1.90972e-24	7.52867e-24	4783.59	3301.9	3271.7	4132.65	13079.9	11005	13161.9	18371.8
BCG_1054	2.45909	1.37571e-179	7.26743e-178	6623.14	6260.89	6587.92	7677.83	37733.6	33702.6	37839	40021.8
BCG_1055	2.79476	4.72871e-116	1.08296e-114	2784.88	2328.24	2505.19	2636.48	16712.4	15153.9	17382.5	21910.2
BCG_1056	1.69695	1.99144e-298	3.94505e-296	2390.35	2294.04	2350.41	2346.3	7765.99	7721.12	7751.45	7179.87
BCG_1057c	0.184705	0.0445612	0.0559416	1911.89	1732.64	1634.79	1776.59	1811.06	1900.2	2025.26	2282.55
BCG_1059c	-0.609035	1.0072e-09	2.16876e-09	2352.73	2028.07	1934.82	1845.8	1300.73	1226	1342.4	1480.52
BCG_1060	0.334482	0.00927528	0.0124868	525.723	503.455	549.17	559.065	745.792	773.772	647.896	528.758
BCG_1061c	0.765802	2.40592e-19	7.90402e-19	2123.15	2275.05	2090.66	1999.32	3510.1	3260.01	3573.92	4085.94
BCG_1063	-1.45884	2.37199e-169	1.14608e-167	9107.06	8622.38	8755.98	8898.9	3122.16	3119.98	3154.42	3472.02
BCG_1069	-0.89281	3.69555e-11	8.54245e-11	272.99	313.472	390.144	319.466	188.782	177.366	165.47	165.646
BCG_1076	0.452783	1.74539e-05	2.93517e-05	1499.03	1313.73	1295.53	1236.16	1834.92	1547.54	1885.43	2045.78
BCG_1078	-0.26917	0.00172656	0.00247401	2026.68	2135.41	2293.16	2299.27	1856.7	1951.02	1878.43	1580.66
BCG_1081	-0.751612	2.26293e-11	5.29264e-11	2781.02	3264.86	3671.38	3532.76	2068.3	2038.15	2081.19	1683.6
BCG_1082	-0.689179	7.9045e-10	1.71603e-09	1181.67	1022.11	1038.97	1081.75	638.954	561.14	702.665	778.631
BCG_1083	-0.173543	0.0877961	0.106571	1261.73	989.811	1007.17	1025.84	985.4	864.01	1003.31	947.084
BCG_1092c	-0.602629	0.0624503	0.0771766	23.1511	22.798	25.4442	20.4103	19.708	15.5584	13.9834	11.2302
BCG_1101c	0.388655	4.21437e-19	1.37314e-18	4805.78	5158.99	4784.57	5013.84	6521.28	6396.58	6632.78	6329.18
BCG_1102	-0.536719	2.10826e-13	5.43102e-13	806.43	817.877	753.784	816.413	529.004	516.539	566.327	590.524
BCG_1103	-0.20429	0.0010888	0.00158713	2461.73	2574.27	2603.79	2798.88	2304.8	2329.61	2311.92	2117.84
BCG_1104c	-0.0217209	0.912191	0.919768	11183.9	17528.8	17683.7	16601.6	17237.2	18769.7	15300.1	10750.2
BCG_1106c	0.222974	0.0438346	0.0551167	473.633	480.657	432.551	510.258	561.16	544.544	469.608	637.317
BCG_1107	0.743903	3.63554e-10	8.01558e-10	233.44	201.382	192.952	207.653	393.123	343.322	299.477	362.176
BCG_1108	0.608758	3.39607e-11	7.86856e-11	357.877	368.567	358.339	303.493	495.812	517.576	552.343	549.346
BCG_1109c	0.689161	7.64929e-15	2.0688e-14	312.54	292.574	262.923	315.029	458.47	502.018	476.6	473.542
BCG_1110	0.920704	1.08979e-08	2.2245e-08	604.822	426.512	388.024	454.351	791.432	786.218	915.911	1053.77
BCG_1111c	0.833544	2.03768e-37	1.15829e-36	1849.19	1694.65	1609.34	1624.84	2996.65	2878.31	3035.56	3167.87
BCG_1112	0.634807	2.18404e-10	4.86133e-10	1974.6	1668.05	1569.06	1732.21	2620.13	2428.15	2698.79	3034.97
BCG_1113	0.324295	0.262494	0.297995	163.022	90.2419	75.2724	111.813	122.397	91.276	157.313	180.62
BCG_1114	0.660361	3.75405e-12	9.09697e-12	2068.16	2329.19	2376.91	2257.56	3789.12	3778.62	3709.09	2999.41
BCG_1115	1.86629	0	0	23900.6	24690.2	25351.9	26156.3	94301.8	90361.2	92449.9	87847.7
BCG_1117	2.0346	4.13289e-127	1.10639e-125	1359.16	1159.85	1230.86	1320.46	5125.12	4715.24	5184.34	5749.89
BCG_1118	-0.0192963	0.953826	0.957209	1421.86	662.091	606.42	820.85	697.041	551.805	779.573	1435.6
BCG_1119	0.147623	0.292453	0.328562	1848.23	2251.3	2521.09	2470.54	2595.23	2956.1	2490.21	2029.87
BCG_1120	0.0322528	0.762546	0.783508	981.027	929.017	910.69	825.287	922.127	827.707	879.787	1095.89
BCG_1121c	-0.0689634	0.394392	0.433208	1218.33	1283.34	1066.54	1175.81	1179.37	1033.08	1155.96	1155.78
BCG_1123	0.0383917	0.671937	0.700767	1786.49	2164.86	2164.88	2031.27	2201.07	2234.19	2047.4	1884.81
BCG_1124	0.795139	2.08642e-48	1.5597e-47	759.163	804.578	831.177	790.678	1384.75	1358.77	1376.2	1404.72
BCG_1127c	-1.03737	5.16098e-13	1.3049e-12	3381.02	4213.82	4860.9	4251.56	2084.9	2393.92	2024.09	1637.74
BCG_1130	1.5759	4.50282e-40	2.74043e-39	43101.5	35057.6	33652.1	34260	101079	95176	112643	126571
BCG_1131	1.90109	1.68745e-296	3.18365e-294	6885.52	6829.89	6767.09	6533.96	24022	24250.4	26024.2	26604.5
BCG_1133c	-1.17672	1.02211e-10	2.31671e-10	444.694	657.341	712.437	669.991	311.179	321.54	233.056	233.028
BCG_1139c	-0.637416	2.61272e-07	4.9223e-07	924.114	1264.34	1275.39	1218.41	764.463	828.745	743.45	673.815
BCG_1141	0.767167	2.28316e-05	3.80879e-05	867.201	1300.43	1417.45	1279.64	2168.92	2428.15	2134.8	1547.9
BCG_1142	0.514858	1.70691e-13	4.41722e-13	4739.22	5592.15	5540.47	5627.04	7956.85	7469.07	7738.63	7555.15
BCG_1143c	0.566922	1.79108e-06	3.22703e-06	2012.22	2463.13	2529.58	2325	3741.41	3865.75	3365.33	2848.74
BCG_1144	1.00168	7.68805e-100	1.34779e-98	1989.06	1996.72	2055.68	2030.38	4088.89	3862.63	4232.3	3981.12
BCG_1146	-0.458394	0.000107461	0.000170304	273.955	303.023	259.743	262.672	213.676	217.818	201.594	168.454
BCG_1156	-0.134573	0.158053	0.185322	4025.4	4719.18	4700.81	4584.33	4224.77	4616.7	3993.42	3589.94
BCG_1157c	-1.32431	1.74871e-36	9.6765e-36	4158.51	5375.57	5741.9	5450.44	2064.15	2139.8	2048.56	2024.25
BCG_1159c	-2.06228	3.53667e-161	1.55692e-159	3994.53	3428.24	3561.13	3589.55	844.332	858.824	832.011	951.764
BCG_1160	-0.159689	0.0186934	0.0244434	1452.73	1283.34	1285.99	1379.03	1205.3	1202.15	1279.48	1152.04
BCG_1161c	0.638623	9.25476e-08	1.78952e-07	596.141	731.435	772.867	692.176	1174.18	1185.55	1080.22	907.778
BCG_1162c	0.92374	3.97979e-10	8.75023e-10	768.809	973.663	980.661	1016.08	1890.93	2066.16	1786.38	1351.37
BCG_1163c	0.42673	0.000212203	0.000328931	572.989	664.941	656.248	634.495	892.047	918.983	907.754	682.238
BCG_1164	0.375728	1.45601e-06	2.63653e-06	599.034	592.747	556.592	543.979	734.383	812.149	734.127	694.404
BCG_1165	-0.0788795	0.450722	0.489249	225.723	267.876	280.946	260.01	257.241	248.935	238.883	233.964
BCG_1166c	-0.636539	8.39869e-24	3.24008e-23	2513.82	2315.89	2594.25	2517.57	1534.11	1707.28	1537.01	1614.35
BCG_1169c	-0.560589	2.60112e-08	5.20749e-08	5980.7	7043.62	7002.45	7092.14	4730.96	5077.23	4692.59	3888.47
BCG_1171c	-0.920577	4.15256e-27	1.80005e-26	5427.97	6331.18	6468.12	6281.05	3334.8	3528.65	3146.26	2938.58
BCG_1172	-0.780235	1.62156e-05	2.73388e-05	523.793	358.118	354.098	382.472	231.31	186.701	230.726	292.922
BCG_1173	-0.577834	0.0981035	0.118358	176.527	100.691	85.8741	133.111	53.9377	68.457	65.2558	144.122
BCG_1174	-0.442975	6.30178e-05	0.000101453	651.124	599.396	541.749	550.191	426.315	425.263	374.055	495.067
BCG_1175	-0.572732	2.27956e-11	5.32838e-11	481.35	514.854	553.411	513.808	364.079	366.141	329.775	326.613
BCG_1176	-0.748042	3.67847e-07	6.88757e-07	197.749	173.834	172.808	184.58	90.2419	133.802	100.214	109.495
BCG_1177c	-0.863685	1.14787e-05	1.95271e-05	309.646	212.781	208.854	198.779	96.4655	135.877	130.512	147.865
BCG_1178	0.399577	8.09793e-07	1.49089e-06	2294.85	2259.85	2212.58	2569.93	2886.7	2944.69	3064.69	3421.48
BCG_1179c	0.657919	2.89314e-27	1.2624e-26	1599.35	1382.13	1502.27	1442.03	2359.77	2260.12	2351.54	2376.13
BCG_1180c	0.765633	1.27753e-06	2.32396e-06	212.218	275.475	302.15	230.725	463.657	503.055	418.336	349.074
BCG_1181c	0.334868	0.00114027	0.00165911	306.752	249.828	292.608	289.294	398.309	348.508	340.262	348.138
BCG_1186	1.33178	2.05011e-89	3.13611e-88	875.883	963.214	953.097	906.928	2453.13	2371.1	2336.39	2150.59
BCG_1187c	1.32982	5.0138e-74	6.24675e-73	1063.02	1243.44	1172.55	1062.22	2960.35	2889.72	2880.58	2683.09
BCG_1190c	0.946779	1.19904e-13	3.12746e-13	266.238	327.721	346.677	316.804	577.756	703.24	624.591	518.463
BCG_1191	0.477777	0.0143234	0.018967	83.9227	143.437	111.318	86.0783	146.254	149.361	163.139	132.891
BCG_1193	-1.17804	1.1444e-103	2.17986e-102	6982.95	7616.42	7645.98	7896.13	3367.99	3394.85	3350.18	3209.98
BCG_1195	-0.268934	0.101082	0.121766	83.9227	97.8412	110.258	95.8398	74.683	91.276	85.0655	71.1249
BCG_1197	0.0954341	0.652153	0.68283	69.4533	94.0416	90.1148	71.8798	101.652	100.611	83.9003	61.7664
BCG_1198	-0.351971	0.0203978	0.0265668	184.244	222.28	231.118	194.342	152.478	197.073	168.966	133.827
BCG_1199c	0.395603	2.54112e-05	4.21428e-05	257.556	241.278	242.78	248.473	336.073	323.615	349.584	295.73
BCG_1200c	0.0549073	0.461171	0.499634	1116.08	1004.06	991.263	1033.83	1051.79	1001.96	1082.55	1168.88
BCG_1201c	0.136488	0.457412	0.495832	734.082	547.151	465.417	495.172	582.942	502.018	594.294	784.246
BCG_1202	0.0253853	0.804267	0.82087	2882.31	3519.44	3624.74	3267.43	3555.74	3633.41	3422.43	2918.93
BCG_1206	-0.605116	2.81051e-11	6.54245e-11	2553.37	2814.6	3161.44	2738.53	1900.27	1984.22	1873.77	1649.91
BCG_1208	0.313802	3.9642e-05	6.47676e-05	1792.28	1887.48	2041.9	1922.12	2430.31	2581.66	2337.55	2151.53
BCG_1212c	0.618762	8.61196e-07	1.58259e-06	959.806	754.233	712.437	743.645	1129.58	1115.02	1203.74	1418.75
BCG_1213	0.484387	6.64803e-09	1.37147e-08	503.536	572.799	506.763	489.848	710.525	671.086	751.607	766.464
BCG_1215c	0.35812	0.000530212	0.000796021	273.955	292.574	325.474	248.473	378.601	360.955	367.064	352.817
BCG_1216	0.544155	2.53715e-09	5.3299e-09	1710.29	2160.11	1957.08	1913.25	3023.62	2796.36	2917.86	2551.14
BCG_1217	-0.202714	0.0332882	0.0423804	8670.08	7654.42	7060.76	7636.12	6665.45	6037.7	6618.8	7631.89
BCG_1218c	-0.519123	1.08186e-05	1.84677e-05	5518.64	4827.47	4801.53	4966.81	3166.77	3000.7	3624.03	4243.16
BCG_1219c	-1.20828	2.74575e-11	6.39545e-11	3191.96	4751.47	5270.13	4744.07	2184.48	2164.69	1982.14	1441.22
BCG_1220	1.21221	8.54272e-20	2.85382e-19	1587.78	1958.72	1904.07	1687.84	4753.78	4544.09	3989.92	3251.16
BCG_1221c	1.58804	4.73618e-60	4.58796e-59	424.437	410.363	381.663	394.895	1230.19	1039.3	1238.69	1336.4
BCG_1229c	0.794409	4.79099e-35	2.56166e-34	1242.44	1255.79	1181.03	1125.23	2064.15	2229	1998.46	2039.23
BCG_1234	-0.430288	6.06359e-05	9.77775e-05	500.642	509.154	601.119	562.615	393.123	465.715	382.212	371.534
BCG_1237c	1.30908	4.29992e-55	3.6955e-54	13726.7	15318.3	15764.8	14958.1	38614.2	40520.3	36317.2	32642.6
BCG_1239c	-0.739806	1.85082e-17	5.60624e-17	1200	1327.03	1472.58	1410.09	826.699	869.197	762.094	780.502
BCG_1241	-0.0833803	0.148933	0.175252	31643.7	30337.4	29289.4	30670.5	28413.8	27856.8	27517	31302.4
BCG_1242c	0.0888368	0.479836	0.517873	25891.6	19782	18485.2	20886.9	22285.6	20496.6	21394.6	26269.4
BCG_1246c	1.5175	2.90999e-52	2.38703e-51	1718	1987.22	2010.09	2127.11	5868.84	6162.17	5564.22	4859.89
BCG_1248c	0.0486245	0.348966	0.387175	1049.52	1025.91	1073.96	1058.67	1089.13	1057.97	1084.88	1118.35
BCG_1250	1.56938	3.24239e-45	2.24195e-44	574.919	642.143	592.637	565.277	1758.16	1647.12	2104.5	1541.35
BCG_1252	-1.71066	1.02174e-122	2.49884e-121	4934.08	4437.05	4408.2	4511.57	1358.82	1287.2	1419.31	1521.7
BCG_1254c	0.199366	0.00905576	0.0121954	1387.14	1458.12	1582.84	1456.23	1712.52	1849.38	1637.22	1556.33
BCG_1260	0.393451	2.90164e-06	5.14605e-06	5288.09	6087.06	6017.55	5987.32	7867.64	8529.12	7364.58	6949.65
BCG_1261c	-1.72362	1.0093e-272	1.48105e-270	5729.89	6053.81	6230.64	5972.24	1762.31	1833.82	1781.72	1882
BCG_1263c	-0.170581	0.119567	0.142516	488.102	438.861	429.371	434.829	372.378	371.327	372.89	472.606
BCG_1264c	-0.797536	1.57715e-49	1.21098e-48	1577.17	1527.46	1481.06	1499.71	839.146	880.606	886.779	894.677
BCG_1265	-0.54075	0.000615518	0.000919563	789.066	540.502	499.342	579.476	391.048	374.439	422.997	466.991
BCG_1268	0.365531	0.00105266	0.00153785	1490.35	1232.99	1304.01	1179.36	1628.5	1520.58	1591.77	1964.36
BCG_1269	1.13897	8.16458e-61	7.9675e-60	1663.98	1602.51	1588.14	1546.75	3551.59	3158.36	3657.82	3728.44
BCG_1271	0.460321	1.07655e-13	2.81537e-13	1881.99	1829.54	1685.68	1639.04	2382.59	2374.21	2452.92	2470.65
BCG_1272c	0.493265	3.8846e-10	8.5457e-10	3942.44	4425.65	4440.01	4437.03	6215.28	6576.02	6076.94	5408.3
BCG_1275c	0.365195	0.000210295	0.000326102	2137.62	1906.48	1763.07	1931.88	2454.17	2302.64	2324.74	2885.24
BCG_1276c	0.729606	7.21684e-32	3.5921e-31	1268.49	1320.38	1314.62	1341.76	2243.6	2294.35	2161.6	2000.86
BCG_1277c	0.79155	5.84621e-33	3.00035e-32	1567.52	1502.77	1355.96	1473.09	2528.85	2404.29	2603.24	2677.48
BCG_1278c	0.47964	5.38711e-11	1.2366e-10	1022.51	1148.45	1193.76	1223.73	1649.25	1628.45	1595.27	1526.38
BCG_1279c	0.4953	3.12962e-08	6.24978e-08	1501.93	1851.38	1764.13	1899.05	2565.15	2579.58	2454.08	2293.78
BCG_1280c	-1.33121	3.85906e-56	3.39015e-55	2200.32	1926.43	1791.69	1819.18	766.538	748.878	760.929	798.284
BCG_1282	0.796915	1.85659e-24	7.3338e-24	4877.16	5846.73	5721.76	5936.74	10202.5	9844.32	9678.83	9162.95
BCG_1285c	0.72577	5.33947e-08	1.04469e-07	5797.42	7584.12	7838.93	7086.82	12813.3	12980.9	11621.4	9398.78
BCG_1286c	-0.368475	5.40796e-10	1.18247e-09	2613.18	2681.61	2573.04	2488.28	1993.62	1851.45	2080.03	2096.31
BCG_1287c	-0.714355	1.02314e-27	4.53433e-27	1224.11	1349.83	1265.85	1209.53	799.73	772.734	776.077	729.966
BCG_1290c	-0.765097	5.7892e-29	2.66397e-28	1882.96	2067.96	2011.15	1890.17	1248.87	1080.79	1169.94	1121.15
BCG_1291c	-0.766883	2.54726e-08	5.10225e-08	939.548	1204.49	1312.5	1201.55	701.19	749.915	736.458	551.218
BCG_1292c	-0.963708	1.60919e-67	1.75637e-66	2965.27	3091.02	3006.65	2833.48	1465.65	1508.13	1505.54	1617.16
BCG_1293c	-1.58626	2.30458e-71	2.68552e-70	3058.84	3801.56	3688.35	3793.66	1240.57	1211.48	1115.17	1208.19
BCG_1294	-0.549167	1.99985e-09	4.23033e-09	1684.24	1365.03	1386.71	1387.9	950.133	964.621	992.82	1071.55
BCG_1301	-1.09628	0.000172955	0.000270528	332.797	180.484	119.8	197.004	77.7948	107.872	97.8836	104.816
BCG_1302	-1.57766	1.83764e-27	8.04502e-27	1228.94	1562.61	1833.04	1642.59	571.532	584.996	504.567	438.916
BCG_1305c	0.206349	0.000704454	0.00104612	3542.12	3786.36	4010.64	4149.51	4497.57	4416.51	4501.48	4455.6
BCG_1306c	0.796984	3.57976e-06	6.31197e-06	509.324	689.638	732.58	762.281	1239.53	1388.85	1178.1	875.024
BCG_1307c	0.958646	2.05285e-07	3.88414e-07	568.166	858.723	919.171	810.201	1688.66	1808.92	1498.55	1138
BCG_1309c	0.287912	1.0783e-07	2.07793e-07	2205.14	2424.18	2442.64	2312.58	2830.69	2992.4	2825.81	2806.63
BCG_1310	-0.756479	3.0278e-38	1.76155e-37	1680.38	1578.76	1555.28	1557.4	948.059	922.095	907.754	991.069
BCG_1311c	-1.68917	7.45725e-144	2.59172e-142	3988.74	4520.65	4493.02	4380.23	1409.64	1391.96	1315.6	1273.7
BCG_1314	0.372844	9.81514e-05	0.00015605	3525.72	3989.64	4317.03	4011.96	5309.75	5668.45	5060.82	4478.06
BCG_1315c	0.460747	0.000614344	0.000918155	766.88	965.114	1051.69	915.802	1353.63	1459.38	1232.87	1045.35
BCG_1316c	-0.712824	2.05096e-08	4.12273e-08	1320.58	1426.77	1745.05	1394.11	986.438	988.478	871.631	744.94
BCG_1317	-0.719869	2.11768e-09	4.47241e-09	276.848	250.778	231.118	247.586	163.888	141.063	136.338	168.454
BCG_1318	-0.652945	1.64438e-28	7.44575e-28	2234.08	2124.96	2262.41	2278.86	1346.37	1521.61	1377.36	1414.08
BCG_1319	-0.694908	8.1241e-17	2.40926e-16	628.938	567.099	609.6	635.382	362.005	351.62	385.708	408.032
BCG_1320c	-0.0873622	0.596402	0.630287	1305.14	1801.04	1844.7	1773.04	1667.92	1892.94	1590.61	1178.24
BCG_1321c	-0.0576018	0.502335	0.539218	907.716	929.967	914.93	1007.2	820.475	871.271	901.928	1018.21
BCG_1323	-1.17998	9.72688e-17	2.87382e-16	6142.76	4604.24	4329.75	4705.02	2090.09	1900.2	2102.17	2637.24
BCG_1324	-0.585263	1.43929e-41	8.98028e-41	3154.34	3199.31	3302.44	3328.66	2144.02	2109.72	2180.24	2219.85
BCG_1327c	-0.140485	0.172593	0.20124	338.585	361.918	408.167	416.193	347.483	375.476	337.932	322.87
BCG_1328c	-0.707626	5.33474e-09	1.10545e-08	407.073	418.913	439.972	429.504	285.247	295.61	250.536	207.76
BCG_1330c	-0.524146	3.47999e-05	5.70212e-05	1390.03	1224.44	1248.89	1252.13	821.513	767.548	844.829	1121.15
BCG_1331c	-0.34372	2.23852e-12	5.49165e-12	4027.32	3803.46	3795.42	3821.17	2993.54	2943.65	3018.08	3214.66
BCG_1332c	-0.985616	2.32321e-21	8.28494e-21	2726.04	3509.94	3643.82	3426.27	1633.69	1813.07	1583.62	1688.28
BCG_1335c	0.840764	4.12015e-20	1.3988e-19	891.317	816.927	840.718	769.38	1454.24	1321.43	1493.89	1670.5
BCG_1336	-0.527778	2.24291e-14	5.97206e-14	2484.88	2775.65	2802.04	2656	1860.85	1971.77	1894.75	1708.87
BCG_1337	-0.478024	7.75157e-16	2.19056e-15	3439.87	3905.1	3759.38	3657	2770.53	2624.19	2673.16	2531.49
BCG_1338	0.41563	6.13919e-06	1.06542e-05	2370.09	2979.88	2903.82	2821.95	3932.27	3697.72	3791.83	3353.17
BCG_1346	-1.03253	8.04115e-36	4.38829e-35	1144.05	1027.81	984.902	941.537	500.998	487.497	504.567	510.04
BCG_1347	-0.900197	2.68721e-33	1.38449e-32	1016.72	1091.45	1130.15	1122.57	583.979	629.597	587.302	537.18
BCG_1348	-0.14726	0.0118699	0.0158345	887.458	960.364	960.518	912.252	822.55	853.638	837.837	844.14
BCG_1349c	0.551201	1.39725e-06	2.53476e-06	2305.46	2964.68	2874.13	2774.03	4192.62	4379.17	4084.31	3343.81
BCG_1350	0.914345	8.61775e-12	2.06056e-11	1085.21	1417.27	1292.35	1475.75	2694.81	2819.18	2370.18	2051.39
BCG_1351c	-0.745684	1.81821e-07	3.45338e-07	354.019	405.614	470.717	454.351	270.726	288.349	241.213	204.952
BCG_1361	0.321372	0.000107902	0.000170866	9317.35	8557.78	8171.82	7758.58	10243	9957.38	10281.3	11756.2
BCG_1363	-1.47407	1.82167e-67	1.98282e-66	7126.68	6284.64	6039.81	6447.89	2272.64	2166.77	2257.15	2624.13
BCG_1372	-1.26433	1.27362e-72	1.52912e-71	2895.82	3134.72	3419.06	3154.73	1250.94	1291.35	1317.93	1385.06
BCG_1375c	-0.278232	0.00578378	0.00793742	710.931	660.191	602.179	613.197	489.588	505.13	525.542	611.113
BCG_1379c	-0.481921	1.024e-11	2.43815e-11	1803.86	1753.54	1693.1	1690.51	1169	1188.66	1229.37	1380.38
BCG_1380c	-1.30771	1.27818e-33	6.62846e-33	2460.77	3005.53	3213.39	2854.78	1190.78	1288.24	1162.95	1018.21
BCG_1381c	-0.853868	1.1671e-42	7.51879e-42	4445.01	4924.36	4884.22	4642.9	2665.77	2788.07	2513.51	2487.5
BCG_1382	-0.253135	2.52133e-08	5.05285e-08	2390.35	2474.53	2451.12	2567.26	2097.35	2038.15	2121.98	2039.23
BCG_1383	0.184371	0.1654	0.193422	2633.44	3566.93	3356.51	3072.2	4064	3883.38	3487.69	2916.12
BCG_1384c	0.105455	0.0718118	0.0880862	8699.02	9648.29	8779.3	9736.61	10196.3	9989.54	9994.62	9483.01
BCG_1386	-0.322221	3.13905e-05	5.16698e-05	13741.1	15142.6	14897.6	14456.7	12585.1	12188.5	11564.3	10244.8
BCG_1392c	0.96401	1.00029e-14	2.69785e-14	1881.03	2511.58	2287.86	2301.93	4783.86	4646.78	4539.94	3553.44
BCG_1393	0.940743	2.37977e-13	6.11455e-13	1052.41	902.419	824.816	955.735	1757.12	1437.6	1935.53	2041.1
BCG_1394	0.824266	4.73274e-22	1.72821e-21	6607.71	8002.08	7619.47	7655.64	13933.6	13611.5	13611.7	11760.9
BCG_1395	0.686199	6.2293e-33	3.18458e-32	4728.61	5253.03	5127	4708.57	8229.65	7876.7	8137.16	7642.18
BCG_1396	0.617564	8.95942e-22	3.2388e-21	2022.83	2191.45	2234.85	2200.76	3381.48	3318.09	3516.82	3058.37
BCG_1397	0.74678	9.12787e-06	1.56692e-05	2734.72	4015.29	4024.42	3792.77	6810.67	6817.7	6308.83	4508.01
BCG_1399	0.477664	7.38487e-07	1.36532e-06	4476.84	3865.2	3722.27	3741.3	5276.56	4947.57	5573.54	6210.33
BCG_1401	-0.243104	0.0122833	0.0163694	6136.97	6777.64	7480.59	7148.94	5979.82	6441.18	5811.26	5041.45
BCG_1403	-0.221296	2.87436e-05	4.74904e-05	2041.15	1950.18	1996.31	2020.62	1698	1665.79	1668.68	1833.34
BCG_1404c	0.156152	0.339879	0.378258	640.513	520.553	596.878	637.157	578.793	569.438	618.764	900.292
BCG_1406	0.412747	0.00961361	0.0129203	277.813	297.323	311.691	275.983	297.695	370.29	376.386	501.618
BCG_1409c	1.44714	9.40855e-12	2.24694e-11	339.549	546.201	628.683	596.336	1563.16	1790.25	1294.63	1107.12
BCG_1410	0.503117	6.15746e-12	1.47854e-11	3702.25	3276.26	3790.12	3641.02	5305.6	4919.57	4745.03	5447.61
BCG_1411	0.361681	5.61134e-07	1.04132e-06	2016.07	2187.65	2400.23	2191.89	2957.24	2926.02	2649.85	2765.45
BCG_1413	1.98178	2.4683e-72	2.93676e-71	323.151	239.379	276.705	302.605	1016.52	1110.87	1171.11	1212.87
BCG_1414	0.695769	5.23599e-37	2.93423e-36	1216.4	1108.55	1182.09	1155.4	1838.03	1968.66	1893.58	1851.12
BCG_1415c	0.544073	6.01521e-05	9.70764e-05	744.693	941.366	996.564	993.894	1450.09	1519.54	1291.13	1100.56
BCG_1416c	0.0416076	0.710463	0.735525	1983.28	2181.95	2234.85	2179.47	2238.41	2644.93	2083.52	1864.22
BCG_1418c	1.09781	2.0952e-22	7.71486e-22	1162.38	1299.48	1385.65	1363.05	2845.21	3228.89	2757.06	2321.85
BCG_1419c	1.15189	1.61713e-23	6.17847e-23	743.729	607.946	600.059	677.978	1315.25	1358.77	1453.11	1716.36
BCG_1420	0.953585	3.04785e-20	1.03921e-19	1196.14	1332.73	1352.78	1226.39	2643.98	2780.81	2374.84	2092.57
BCG_1421	2.15988	2.3152e-49	1.7674e-48	1172.02	1436.27	1521.35	1456.23	6758.81	7255.41	6257.56	4690.5
BCG_1422	-0.403969	1.56451e-23	5.9832e-23	7935.04	8230.06	8317.07	8430.35	6192.46	6453.63	6159.68	6069.95
BCG_1424c	0.65265	3.90305e-08	7.72036e-08	1869.45	2197.15	2375.85	2252.23	3598.27	3929.02	3281.43	2859.97
BCG_1425c	0.550802	0.000141509	0.000222131	2181.03	2693.01	3075.57	2882.29	4033.92	4774.36	3823.29	3236.18
BCG_1426c	0.714904	3.83357e-36	2.10953e-35	3425.4	3490.94	3791.18	3660.55	6025.46	6122.75	5892.83	5542.13
BCG_1427c	-0.737874	7.96152e-10	1.72652e-09	241.157	268.826	226.877	221.851	159.739	133.802	140.999	140.378
BCG_1428	0.162009	0.0382032	0.048323	700.32	772.281	720.919	732.109	782.097	870.234	872.796	751.491
BCG_1429c	0.983892	6.66832e-29	3.06495e-28	2031.51	1924.53	1756.71	1683.41	3454.09	3428.04	3703.26	4041.02
BCG_1431	0.531643	2.51939e-06	4.48621e-06	1295.5	1123.75	1025.19	1081.75	1583.9	1443.82	1602.26	1911.95
BCG_1432	1.0353	9.66473e-06	1.6555e-05	249.839	203.282	149.485	187.242	331.924	304.945	399.692	582.101
BCG_1433	0.346091	0.000390837	0.000594432	899.999	864.423	771.807	851.022	1058.01	957.361	1052.25	1237.2
BCG_1434	0.363923	0.000468933	0.000708315	1439.23	1638.6	1681.44	1587.57	2020.59	2307.83	2125.47	1715.42
BCG_1435c	-0.781327	1.87955e-07	3.56306e-07	458.199	320.121	332.895	321.241	229.235	196.036	192.271	215.246
BCG_1436	1.24212	3.77045e-62	3.73463e-61	1141.16	1154.15	1271.15	1174.04	2586.93	2889.72	3049.54	2686.84
BCG_1437	0.616329	1.48381e-10	3.32891e-10	1573.31	1330.83	1270.09	1395	1986.36	1998.74	2160.43	2392.04
BCG_1438c	1.02436	6.57837e-19	2.11726e-18	1677.49	2059.42	2090.66	2125.34	4298.42	4392.66	4133.25	3354.1
BCG_1439c	0.806859	5.3324e-26	2.20993e-25	2956.59	3337.05	3048	3009.19	5876.1	5206.88	5607.33	4918.85
BCG_1443	-1.24578	7.97315e-12	1.90874e-11	835.368	521.503	606.42	646.031	256.204	226.116	268.015	349.074
BCG_1454c	0.639418	1.63847e-20	5.64489e-20	700.32	727.635	758.025	749.857	1075.64	1151.32	1110.51	1232.52
BCG_1456	0.546262	9.36682e-13	2.34141e-12	901.928	856.823	894.787	790.678	1294.5	1348.4	1166.45	1216.61
BCG_1458c	0.428585	0.0140084	0.0185623	3215.11	4720.13	4660.53	4363.37	6511.94	6642.4	5502.46	4169.23
BCG_1459c	0.520468	1.21078e-07	2.32193e-07	3813.18	3641.02	3497.52	4003.08	5054.58	4828.29	5242.6	6325.44
BCG_1462	0.882445	8.89434e-44	5.90274e-43	1601.28	1549.31	1545.73	1387.9	2759.12	2941.58	2701.12	2809.43
BCG_1464c	2.25261	2.17789e-77	2.80156e-76	1173.95	1536.01	1265.85	1224.62	5776.52	7125.75	6498.77	5383.03
BCG_1465	0.767916	7.52954e-09	1.54811e-08	6636.65	8563.48	8410.36	7900.57	12673.3	15173.6	15031	10781
BCG_1466c	3.76326	9.70305e-173	4.99266e-171	2419.29	2860.19	2106.57	2257.56	27105.8	30849.2	38359.9	34639.7
BCG_1471c	0.665943	3.94316e-30	1.88226e-29	30118.6	30256.7	29038.2	28990.6	45064.9	44214.9	47607.6	50971.3
BCG_1474	0.282362	0.000825096	0.00121752	1749.84	2167.71	2126.71	1968.26	2462.46	2559.88	2448.26	2274.13
BCG_1475	0.103377	0.376399	0.415171	347.266	325.821	282.006	316.804	340.222	287.312	368.229	371.534
BCG_1478	0.0387649	0.835485	0.849136	1703.53	1057.26	1072.9	1122.57	1181.44	1048.64	1286.47	1574.11
BCG_1480	-0.130854	0.400002	0.438519	1498.07	1082.9	1040.03	1162.5	1098.46	886.829	1065.07	1317.68
BCG_1482	0.236255	0.0802237	0.0977387	3113.82	2449.83	2336.62	2469.65	2844.18	2611.74	3063.52	3694.75
BCG_1483	0.609745	9.258e-23	3.44415e-22	8695.16	8374.45	7748.81	8439.22	12256.3	11997.6	12963.8	13535.3
BCG_1485c	0.0558976	0.441892	0.480719	869.13	838.775	878.884	768.493	856.78	837.042	858.812	931.175
BCG_1486	-0.288132	3.97139e-05	6.48583e-05	1440.19	1633.85	1584.96	1635.49	1292.43	1373.29	1281.81	1209.12
BCG_1489c	-1.66996	2.24127e-133	6.5777e-132	1998.71	2311.14	2163.82	2086.29	660.737	665.9	670.037	692.532
BCG_1490	0.114448	0.374384	0.413063	519.935	428.412	394.385	372.71	438.762	434.598	455.625	526.886
BCG_1492	0.426489	1.22561e-16	3.5996e-16	1349.52	1399.22	1463.04	1417.19	1850.48	1959.32	1914.56	1840.82
BCG_1493	0.425199	1.16367e-06	2.12561e-06	511.253	581.348	602.179	591.899	840.183	761.325	762.094	707.506
BCG_1494	-0.209467	0.0556	0.0690123	1888.74	1442.92	1469.4	1426.06	1278.95	1305.87	1338.91	1460.87
BCG_1495	0.132892	0.390268	0.429273	618.327	1034.46	975.36	941.537	1021.7	995.738	983.498	913.394
BCG_1496c	-0.0295611	0.703975	0.729952	6035.68	5509.51	5319.95	5466.42	5428	4961.06	5430.21	6057.78
BCG_1500c	-0.488009	2.48701e-05	4.13667e-05	410.932	327.721	379.542	320.353	235.459	271.754	263.354	254.552
BCG_1504c	1.1111	1.84049e-54	1.56481e-53	591.317	664.941	643.526	637.157	1390.97	1462.49	1348.23	1279.31
BCG_1505c	-0.178346	0.197347	0.228288	389.71	299.223	330.774	392.233	299.769	260.344	339.097	349.074
BCG_1514	-0.155042	0.0570017	0.0707078	595.176	573.749	586.276	552.853	479.216	507.204	508.063	575.55
BCG_1516	-0.135029	0.18448	0.214224	278.778	277.375	318.052	313.254	291.471	246.86	262.188	279.82
BCG_1517c	-1.30842	2.92077e-29	1.36142e-28	1920.58	1562.61	1510.75	1544.08	672.147	574.624	637.409	754.298
BCG_1518c	-1.24483	1.51354e-45	1.06135e-44	2076.85	1984.37	2081.12	1891.06	793.507	794.516	816.862	981.711
BCG_1519c	-1.28704	1.31143e-66	1.40429e-65	4924.43	4899.66	4772.9	4575.46	1826.62	1821.37	2027.59	2179.6
BCG_1520c	-1.20177	1.06769e-105	2.09415e-104	6875.87	7604.07	7577.07	7203.07	3153.28	3252.74	3029.73	3281.1
BCG_1521	0.515373	1.01968e-09	2.19325e-09	8433.75	10372.1	10351.5	10537	14736.4	14218.3	14349.3	13435.1
BCG_1522	0.510537	5.62122e-22	2.04511e-21	44413.4	41480.9	40638.6	42756.1	58119.9	57781.9	62149.1	63116.8
BCG_1523	0.640498	1.13368e-33	5.89452e-33	18736.9	19209.2	18656.9	17869.7	29261.2	27113.1	30702.8	29017.1
BCG_1524	0.478276	5.21015e-36	2.85909e-35	9158.19	9286.37	9397.38	9590.19	12908.7	12992.3	13567.4	12684.6
BCG_1526	0.555954	1.14104e-18	3.62824e-18	5053.69	5511.41	5578.64	5309.34	7894.61	8068.59	8332.93	7245.38
BCG_1527	0.459062	0.00450465	0.00621862	3384.88	2920.04	2681.18	2804.2	3468.61	3278.68	4076.15	5383.03
BCG_1534	0.144905	0.137186	0.162394	4863.66	5790.68	6204.14	5512.56	6506.75	6566.69	6215.61	5445.73
BCG_1535	0.0315028	0.753239	0.775353	440.835	430.312	418.769	422.405	465.731	386.886	402.022	493.195
BCG_1536c	-0.123317	0.0482202	0.0602107	1898.39	2011.92	1821.38	1871.54	1685.55	1655.41	1780.55	1858.61
BCG_1538	-1.03193	4.77149e-58	4.31613e-57	1606.11	1565.46	1648.57	1526.34	809.065	816.298	753.937	724.351
BCG_1539	-0.596962	2.89731e-26	1.21088e-25	6094.52	5424.96	5650.73	5878.17	3710.29	3690.45	3851.26	3985.8
BCG_1540	-0.289693	0.107835	0.129663	1335.05	795.079	911.75	983.245	752.016	697.017	829.68	1013.53
BCG_1542	0.968707	8.10381e-65	8.40505e-64	10102.6	11359.1	11533.6	10733.2	21507.7	21709.2	21800.1	20561.7
BCG_1543	0.881482	2.14599e-83	3.06947e-82	6604.81	7300.1	6984.43	6795.75	13098.6	12529.7	12680.6	12693
BCG_1544c	0.81356	3.94504e-15	1.08243e-14	561.414	568.049	531.147	453.464	926.276	899.276	847.16	1038.8
BCG_1548c	0.586077	1.47698e-39	8.85297e-39	5345.97	5842.93	5616.8	5799.19	8426.73	8309.23	8527.53	8671.62
BCG_1549	0.754105	0.0284404	0.0364899	805.465	380.916	344.557	435.716	611.985	562.177	713.152	1429.05
BCG_1550	0.832265	5.36468e-27	2.3078e-26	7509.63	6460.37	6312.28	6514.44	11668.2	11154.3	12084	12804.4
BCG_1551	0.978391	1.8842e-22	6.95733e-22	1319.61	1210.19	1156.65	1311.58	2288.2	2285.01	2369.02	2904.89
BCG_1552	0.882571	0.000227826	0.000352459	543.086	300.173	254.442	326.565	615.097	518.614	678.194	814.193
BCG_1553	0.384565	5.17246e-12	1.24579e-11	1912.86	1794.39	1903.01	1813.86	2377.41	2582.7	2321.24	2407.02
BCG_1554c	0.814489	6.8475e-56	5.98892e-55	6236.32	6709.25	6565.66	6636.9	11713.8	10823.5	11395.3	12051.9
BCG_1557	-0.274611	2.61006e-06	4.64141e-06	1601.28	1696.55	1803.36	1738.43	1441.8	1451.08	1398.34	1362.6
BCG_1558	-0.383737	0.000661319	0.000985387	1004.18	1235.84	1342.18	1344.42	944.947	1028.93	942.713	860.05
BCG_1559	-0.0704131	0.606802	0.640083	1588.74	1195.94	1156.65	1253.02	1144.1	1088.05	1241.02	1473.03
BCG_1561c	0.227993	0.00106274	0.00155143	1109.32	1180.74	1285.99	1142.09	1384.75	1466.64	1334.25	1337.34
BCG_1562c	-0.0944969	0.506373	0.542963	569.131	446.46	481.319	443.703	396.235	437.71	417.171	564.32
BCG_1563	-0.525464	4.97186e-06	8.66631e-06	316.398	331.52	290.488	318.578	185.67	207.445	234.222	246.13
BCG_1564	-0.707298	1.92854e-06	3.46368e-06	1639.87	1940.68	2089.6	1957.62	1201.15	1463.53	1098.86	908.714
BCG_1565	-0.231086	0.0274039	0.0352285	1994.85	2235.15	2309.06	2359.61	1961.47	2166.77	1841.14	1613.41
BCG_1566	-0.740701	8.43266e-19	2.69872e-18	2140.51	1859.93	1742.93	1911.47	1134.77	1092.2	1114.01	1239.07
BCG_1567c	-0.128083	0.360455	0.398949	1128.62	1460.02	1576.48	1470.43	1358.82	1505.02	1228.21	1065
BCG_1568c	-0.01884	0.897097	0.906246	562.379	774.181	718.798	655.792	672.147	805.926	653.723	544.667
BCG_1569	0.405625	9.07251e-05	0.000144766	550.803	524.353	551.291	579.476	765.5	834.968	696.838	626.086
BCG_1570	-0.814744	5.31013e-29	2.44636e-28	685.851	682.039	745.303	677.09	407.645	405.556	391.535	380.893
BCG_1571	0.462736	0.018308	0.023971	279.742	167.185	245.96	261.785	288.359	310.131	290.155	425.814
BCG_1572	0.155373	0.0972775	0.117468	940.513	861.573	1054.87	1024.95	1199.08	1084.94	1006.8	1031.31
BCG_1575	-1.74402	2.60736e-81	3.59943e-80	1373.63	1447.67	1583.9	1684.29	434.613	439.784	453.294	489.452
BCG_1576	-1.99358	1.21911e-158	5.25012e-157	1446.94	1433.42	1492.73	1471.32	344.371	349.546	417.171	359.368
BCG_1578c	0.381598	6.75577e-05	0.000108586	944.372	1083.85	1190.58	1068.44	1407.57	1522.65	1406.49	1248.43
BCG_1583	0.6336	4.43514e-19	1.4427e-18	1338.9	1564.51	1581.78	1609.75	2384.67	2378.36	2379.5	2314.37
BCG_1584c	0.191882	0.0017783	0.0025463	1314.79	1403.97	1292.35	1474.87	1573.53	1588	1581.29	1528.25
BCG_1585	0.114575	0.0204854	0.0266721	11973	11604.2	11436.1	11213.3	12050.9	12618.9	12100.3	13272.3
BCG_1586	0.310553	5.06719e-05	8.21113e-05	6319.28	7096.82	7431.82	7403.62	9214.01	9136.94	8640.56	8046.47
BCG_1587	1.50835	9.3248e-44	6.17807e-43	2143.41	2369.09	2719.35	2431.49	6661.31	7980.43	6809.9	6037.19
BCG_1592	-0.0306541	0.612792	0.645016	5312.21	5633	5236.2	5502.8	5500.61	4859.41	5579.37	5292.25
BCG_1595	0.628093	2.94235e-06	5.21359e-06	6321.21	8136.02	8602.25	7832.24	12074.8	14148.8	11699.4	9820.85
BCG_1596	0.423931	0.291793	0.327967	340.514	146.287	144.184	181.918	192.931	161.807	216.742	518.463
BCG_1597	0.459915	1.57505e-27	6.91833e-27	3124.43	3350.35	3217.63	3314.46	4400.07	4411.33	4494.49	4585.69
BCG_1598	0.648808	2.72048e-06	4.83343e-06	1657.23	2159.16	2243.33	2093.39	3416.75	3648.97	3178.89	2538.97
BCG_1599	-0.0214484	0.877014	0.887316	1618.65	1222.54	1203.3	1079.97	1210.49	1169.99	1215.39	1451.51
BCG_1607	0.78316	3.13638e-21	1.1095e-20	315.434	326.771	339.256	282.195	544.563	538.321	553.509	535.309
BCG_1610	0.363909	0.214146	0.246773	1339.87	781.78	660.489	867.882	896.196	833.931	1059.24	1907.27
BCG_1612	0.153136	0.419859	0.458512	162.058	132.038	142.063	173.044	147.291	137.951	163.139	228.348
BCG_1613	0.700468	9.91261e-08	1.91299e-07	582.636	751.383	774.987	683.302	1249.9	1195.92	1176.93	915.265
BCG_1618c	0.179408	0.0449047	0.0563192	6503.53	7593.62	7826.21	7735.51	8682.93	9093.37	8341.08	7469.99
BCG_1619c	0.551804	8.04976e-06	1.38666e-05	3005.78	3935.5	4206.77	3982.67	5808.68	6149.72	5374.28	4847.72
BCG_1620c	0.518951	7.4109e-11	1.69136e-10	826.687	715.286	702.896	749.857	1016.52	1087.01	1034.77	1152.04
BCG_1624	-0.117941	0.166088	0.194169	918.327	954.665	858.741	805.764	876.488	839.117	795.887	748.683
BCG_1625c	0.493294	2.60803e-05	4.32163e-05	245.016	227.98	222.637	221.851	332.962	355.769	337.932	266.718
BCG_1628	-1.04598	6.67924e-24	2.58429e-23	728.295	682.989	648.827	666.441	287.322	328.801	316.957	385.572
BCG_1629	-0.716514	7.43665e-34	3.88195e-33	1610.93	1521.76	1459.86	1489.95	947.022	882.68	934.556	937.726
BCG_1630c	0.408537	0.00085503	0.00126028	2996.14	3479.54	3102.07	3128.99	4450.9	4933.05	4153.06	3330.7
BCG_1631c	0.793793	0.000418687	0.000634598	983.921	1192.14	681.692	837.71	2050.67	1035.15	1645.38	1676.11
BCG_1635	0.123961	0.194981	0.225749	2358.52	2939.99	2858.23	2789.11	3099.34	3153.17	3051.87	2625.07
BCG_1636c	1.17175	1.9029e-59	1.80366e-58	1260.77	1436.27	1443.96	1529.89	3183.36	3335.72	3191.71	3067.73
BCG_1648	-0.633128	0.010935	0.0146169	2069.13	1305.18	1184.21	1276.98	884.786	671.086	812.201	1393.49
BCG_1653	1.32654	1.78787e-50	1.41106e-49	2183.92	2565.72	2613.33	2588.56	6332.49	6906.9	6010.52	5708.71
BCG_1654	1.57049	2.43402e-189	1.48363e-187	1705.46	1823.84	1831.98	1671.87	5164.53	5452.7	5199.49	5065.78
BCG_1657	-0.205813	0.010067	0.0135022	1102.57	983.162	941.435	914.027	843.295	838.08	832.011	902.163
BCG_1662c	-0.425699	5.90405e-06	1.02641e-05	578.777	474.958	540.689	499.609	369.266	372.365	406.683	409.904
BCG_1664	-0.255801	0.0036965	0.00513698	5697.1	6381.53	6506.29	6546.39	5403.11	5833.37	5198.32	4614.7
BCG_1665c	0.609908	1.36398e-16	3.99121e-16	8401.92	9900.96	9655.01	9540.49	14599.5	15162.2	14264.2	13204
BCG_1666c	0.398862	0.00857256	0.0115604	3169.77	2335.84	2191.38	2430.6	3119.05	2854.45	3258.13	4120.57
BCG_1670c	-0.875331	9.32803e-42	5.857e-41	3133.11	3543.18	3481.61	3392.55	1933.46	1916.8	1747.92	1787.48
BCG_1672	0.46456	1.25877e-28	5.72587e-28	4737.29	4920.56	4796.23	4780.45	6901.95	6621.66	6672.4	6348.83
BCG_1673c	0.0807772	0.502027	0.539033	4727.65	6223.84	5934.86	5667.86	6326.27	6588.47	6014.02	4925.4
BCG_1675c	0.0965498	0.0764879	0.0935036	1986.17	2179.11	2086.42	2085.4	2204.18	2352.43	2212.87	2145.91
BCG_1677c	0.250681	0.0448782	0.0563038	238.263	224.18	226.877	235.162	245.831	271.754	247.04	333.164
BCG_1678c	0.410559	2.65637e-10	5.89279e-10	1575.24	1726	1807.6	1632.83	2374.3	2213.44	2212.87	2158.08
BCG_1684c	0.545174	3.4103e-38	1.97538e-37	1895.5	1961.57	1967.68	1998.44	2855.59	2832.67	2797.84	2927.35
BCG_1686	1.01198	5.06515e-47	3.66876e-46	1186.49	1175.04	1140.75	1167.83	2169.96	2413.63	2254.82	2577.34
BCG_1687	0.931029	3.84032e-34	2.02063e-33	1479.74	1607.26	1687.8	1627.5	3086.9	3314.98	3043.72	2761.71
BCG_1706c	-0.225344	0.000114879	0.000181407	1172.99	1131.35	1173.61	1174.04	990.587	929.356	1021.95	1036.93
BCG_1707	1.41333	3.8194e-07	7.14132e-07	59.807	127.289	107.078	138.435	283.173	395.184	269.18	205.888
BCG_1708	2.14257	3.66697e-58	3.33989e-57	184.244	170.035	144.184	130.449	675.258	662.788	639.74	796.412
BCG_1709	0.585074	1.0148e-05	1.73453e-05	217.041	290.674	326.534	310.592	421.129	452.231	407.849	435.172
BCG_1710c	0.145181	0.0714812	0.0877078	1709.32	2098.36	1810.78	1882.19	2138.84	1929.24	2070.71	2156.21
BCG_1711c	-0.696531	1.66969e-11	3.93066e-11	315.434	287.824	335.015	348.75	195.006	208.483	199.263	191.85
BCG_1712c	-0.301598	0.208004	0.239986	67.524	113.04	101.777	84.3035	88.1674	91.276	61.7599	56.1512
BCG_1713c	-0.411989	0.00300311	0.00420881	213.183	240.328	250.201	243.149	180.484	211.594	178.288	142.25
BCG_1714	0.253108	0.00173872	0.00249053	4019.61	4145.43	4546.03	4393.54	5229.88	5447.52	5246.1	4463.09
BCG_1716	-0.225809	0.612894	0.645016	2136.65	918.568	823.755	1056.9	803.879	722.947	875.126	1818.36
BCG_1718	-0.441717	2.29283e-14	6.10087e-14	1744.05	1632.9	1699.46	1769.49	1201.15	1232.23	1279.48	1327.04
BCG_1720	0.354606	1.30461e-05	2.21364e-05	735.047	689.638	840.718	759.619	908.643	1004.04	949.704	1002.3
BCG_1721	-0.11154	0.0416007	0.052391	6066.55	5548.45	5687.84	5568.47	5247.52	5006.7	5360.29	5553.36
BCG_1722	-0.280368	0.113304	0.135581	221.865	170.035	160.086	153.521	160.776	110.983	159.644	149.737
BCG_1723c	-0.219935	0.0154232	0.0203893	692.603	807.428	823.755	746.308	653.476	720.873	663.045	598.947
BCG_1724c	0.0522779	0.697581	0.723701	260.45	297.323	288.367	250.248	284.21	307.019	321.618	225.541
BCG_1725c	0.425371	0.00276491	0.00388736	157.234	221.33	214.155	214.752	285.247	275.902	292.486	232.092
BCG_1726	-0.254012	0.0444741	0.0558499	191.961	210.881	223.697	203.216	153.515	204.334	177.123	160.967
BCG_1729	-0.692665	9.52556e-05	0.000151628	2048.87	1482.82	1412.15	1670.98	906.568	836.005	989.324	1359.8
BCG_1730	-0.482307	1.66056e-11	3.91149e-11	4558.84	5219.78	5328.44	4748.5	3612.79	3633.41	3651.99	3315.73
BCG_1731	-0.402689	7.79937e-07	1.4386e-06	822.828	823.576	906.449	889.18	634.805	649.304	723.64	598.947
BCG_1735	-1.71784	2.11442e-132	6.02687e-131	6790.02	6158.3	6484.03	6470.96	1890.93	1809.96	2017.1	2155.27
BCG_1736	-1.8768	2.92068e-125	7.6634e-124	3453.37	3185.07	3059.66	3349.07	819.438	888.904	851.821	990.134
BCG_1738	-0.710197	5.85354e-19	1.8932e-18	4056.26	3518.49	3577.03	3333.09	2262.27	2042.3	2232.68	2315.3
BCG_1739	-0.621638	3.21035e-07	6.02815e-07	5818.64	4566.24	4566.17	4835.47	3079.64	2952.99	2962.15	3863.21
BCG_1741c	0.36972	9.85959e-08	1.90369e-07	4430.54	5127.64	5155.63	4831.92	6223.58	6704.64	6348.45	5978.24
BCG_1745c	0.423565	0.000124376	0.000195936	500.642	461.659	478.139	494.285	599.538	600.555	608.277	784.246
BCG_1746	-1.00934	4.32057e-20	1.46434e-19	4620.57	6202	6444.8	5760.15	2944.79	3002.77	2775.7	2715.85
BCG_1747	-1.46608	1.43293e-58	1.32647e-57	8650.79	7845.35	8066.87	8890.02	2843.14	3048.41	2733.75	3480.44
BCG_1748	-1.49361	2.42367e-123	6.11629e-122	7286.81	7020.82	7189.04	7597.96	2529.89	2562.99	2409.8	2825.34
BCG_1749	-1.15078	4.56036e-29	2.1083e-28	6990.66	8067.63	8628.76	8070.06	3825.43	3938.35	3474.87	3064.92
BCG_1750	-1.27154	1.05725e-44	7.18496e-44	5394.2	4798.97	4995.54	5606.63	2046.52	2040.23	2048.56	2476.27
BCG_1753	-0.879012	4.84096e-20	1.63372e-19	1948.55	1676.6	1641.15	1741.98	988.512	841.191	918.242	1061.26
BCG_1755	-0.956706	3.91501e-47	2.84611e-46	2258.2	2216.15	2273.01	2466.99	1099.5	1173.1	1227.04	1248.43
BCG_1756	-0.833604	1.43383e-12	3.54388e-12	551.768	551.901	685.933	535.105	366.154	307.019	334.436	296.666
BCG_1757	-0.84014	3.48e-26	1.45134e-25	964.629	1010.71	1072.9	1104.82	586.054	568.401	629.252	539.052
BCG_1758	-0.280853	0.0328964	0.041922	995.497	662.091	732.58	736.546	670.072	626.485	650.227	627.022
BCG_1759c	0.264306	0.0176842	0.0231926	241.157	266.926	310.631	266.222	346.446	332.95	333.27	290.115
BCG_1760c	0.289266	0.0401403	0.0506463	132.154	140.587	121.92	134.886	153.515	166.994	135.173	189.978
BCG_1761	0.0116079	0.867944	0.879262	846.944	927.117	876.764	827.062	893.084	884.755	915.911	814.193
BCG_1762	1.52678	2.37484e-100	4.21933e-99	2944.05	2930.49	2859.29	2574.36	8012.86	7711.79	7958.87	8893.42
BCG_1763c	-0.0925878	0.495437	0.532534	379.099	311.572	295.789	340.764	289.396	300.796	275.006	378.085
BCG_1764c	1.28625	2.13069e-43	1.39765e-42	341.479	417.963	406.047	335.439	923.164	920.021	941.547	873.152
BCG_1765	0.3087	0.0128616	0.0171171	565.272	467.358	415.588	431.279	541.452	548.693	574.484	662.585
BCG_1766	0.519131	3.00808e-20	1.02653e-19	982.957	949.915	936.134	979.695	1400.31	1367.07	1441.45	1312.07
BCG_1767c	0.670649	1.2534e-06	2.28128e-06	2375.88	3111.92	3337.43	2934.65	4874.1	5358.32	4718.22	3768.68
BCG_1768c	0.948609	2.79642e-08	5.59566e-08	2112.54	2935.24	3201.73	3020.73	5638.56	6637.22	5350.97	4125.24
BCG_1769c	0.3529	0.00347641	0.00484642	2153.05	2672.11	2652.56	2473.2	3382.52	3560.8	3201.03	2565.18
BCG_1771c	0.83712	1.46176e-13	3.79023e-13	3131.18	4368.66	3908.86	4147.73	7305.45	7043.81	7218.92	6225.3
BCG_1772c	0.746829	0.00100298	0.00146852	1204.82	2551.47	1596.62	1820.07	2708.29	2370.06	3816.3	3143.53
BCG_1773c	1.01495	1.74289e-06	3.14164e-06	1207.72	1781.09	1103.64	1284.96	2418.9	1912.65	2926.02	3609.59
BCG_1774c	0.932404	6.70988e-14	1.76524e-13	268.167	378.066	346.677	342.538	607.836	582.922	713.152	645.739
BCG_1777	-0.299812	0.110694	0.132738	1585.85	2290.25	1411.09	1788.12	1261.31	1126.43	1789.87	1571.3
BCG_1778c	-0.433872	0.00580058	0.00795773	1189.39	1858.98	1412.15	1492.62	976.065	956.324	1293.46	1181.98
BCG_1779	0.649265	0.00347502	0.00484619	266.238	160.536	192.952	214.752	259.316	284.2	302.973	461.376
BCG_1780	0.191817	0.52375	0.560081	108.038	72.1935	39.2264	55.0191	74.683	65.3453	83.9003	89.842
BCG_1781	-0.083042	0.405132	0.443652	342.443	356.218	363.64	323.903	311.179	292.498	340.262	363.111
BCG_1783c	-0.731219	0.000398355	0.000605169	741.799	1063.9	1201.18	1148.3	644.141	815.261	602.451	441.723
BCG_1786	-0.54424	1.40257e-35	7.59153e-35	16067.8	17142.2	17519.4	17456.1	11626.7	11944.7	11748.4	11439.9
BCG_1787	0.299203	1.19117e-06	2.17184e-06	1020.58	1166.5	1140.75	1134.1	1359.85	1348.4	1409.99	1372.9
BCG_1788c	-0.097948	0.129826	0.154188	1699.68	1763.04	1817.14	1578.69	1623.32	1665.79	1588.28	1529.19
BCG_1790	-1.65148	1.8454e-48	1.38213e-47	15394.5	12113.3	12222.7	12169	3959.23	3709.13	4093.63	4756.95
BCG_1791	-1.54602	9.36873e-37	5.22066e-36	1768.16	1989.12	2217.88	2183.9	808.028	721.91	688.681	576.486
BCG_1793c	0.452455	6.57578e-05	0.000105779	934.725	1080.05	1134.39	1027.62	1408.6	1695.87	1371.54	1239.07
BCG_1795c	-1.65534	1.35602e-82	1.89843e-81	1433.44	1192.14	1377.17	1284.96	428.39	399.333	406.683	442.659
BCG_1796	0.966742	1.01559e-13	2.65771e-13	274.919	284.025	271.405	284.857	594.352	604.704	561.666	421.134
BCG_1801	0.131584	0.29779	0.33376	2141.48	2749.05	2885.79	2737.64	3032.96	3281.79	2767.54	2436.03
BCG_1802c	-0.579911	3.22611e-07	6.05488e-07	541.157	450.26	450.574	490.735	281.098	309.094	368.229	335.972
BCG_1803c	-0.501432	4.64697e-06	8.12502e-06	1389.07	1203.54	1128.03	1241.48	848.481	785.181	837.837	1032.25
BCG_1804c	-0.309978	0.0210749	0.0274036	789.066	803.628	985.962	907.815	683.557	858.824	686.351	583.973
BCG_1805c	0.0997201	0.282419	0.318424	1009	1059.16	1228.74	1171.37	1155.51	1339.06	1148.97	1143.61
BCG_1806c	0.0460883	0.714572	0.739006	6288.41	5181.79	4791.99	5426.48	5138.6	4962.1	5497.8	6793.36
BCG_1807	-0.0337891	0.253374	0.288303	15827.6	16330.9	16191	16336.2	15662.7	16043.8	15970.2	15516.5
BCG_1808	-0.107548	0.322168	0.359457	9612.53	8411.5	8377.5	8336.28	7177.86	7352.9	8060.25	9649.59
BCG_1809c	0.0313544	0.668208	0.698165	3854.66	4453.2	4612.82	4286.17	4450.9	4514.01	4528.28	4092.49
BCG_1811c	-0.6249	1.07468e-20	3.74154e-20	1809.64	1685.15	1827.74	1865.33	1134.77	1252.97	1185.09	1090.27
BCG_1812c	-0.928015	2.74952e-102	5.09047e-101	7667.83	8076.18	7977.81	8159.69	4216.48	4096.01	4083.15	4357.34
BCG_1813	-0.687332	6.13125e-25	2.46369e-24	3481.35	3372.2	3494.33	3629.49	2043.41	2131.5	2098.67	2403.27
BCG_1815	0.210726	0.157763	0.185038	9743.71	7252.6	7122.25	7609.5	8574.02	7766.76	8853.81	11522.2
BCG_1816	0.201596	1.71544e-14	4.5799e-14	24169.7	24600.9	25092.2	24525.2	28570.4	28319.4	28282.5	27968.9
BCG_1818	-0.0111634	0.949889	0.953499	517.041	333.42	359.399	362.061	333.999	410.742	340.262	473.542
BCG_1826	-0.504189	0.0018363	0.00262461	23040.2	16609.3	16513.3	18482.9	11734.6	11295.4	12472	17126.1
BCG_1827	-0.239733	8.73504e-08	1.69068e-07	30963.6	28864.1	29000	29337.6	24751.2	24386.3	24679.5	26254.5
BCG_1828	-0.10401	0.119036	0.142011	36977.1	41584.4	43059	42397.6	39112.1	39530.8	38200.3	35767.4
BCG_1829	-0.199421	0.111337	0.133388	21156.2	16698.6	16740.2	17771.2	14560.1	13603.2	15936.4	18923
BCG_1830	-0.136419	0.0263005	0.033876	16644.7	16161.9	15848.5	16790.6	14454.3	13749.5	15257	16079.8
BCG_1837c	1.57296	2.41888e-20	8.28316e-20	148.553	203.282	209.915	181.918	620.284	618.188	563.996	409.904
BCG_1838c	-0.0796983	0.740557	0.763818	334.726	203.282	197.192	216.527	182.558	199.148	196.933	320.998
BCG_1844	0.588005	5.36964e-13	1.35593e-12	1403.53	1527.46	1534.07	1431.38	2268.5	2374.21	2288.61	1933.47
BCG_1845	-0.326874	1.89032e-14	5.04339e-14	2516.72	2527.72	2533.82	2430.6	1936.57	2017.41	2038.08	1987.75
BCG_1846c	-0.0775111	0.608994	0.641782	6627.96	9963.66	8219.53	8728.52	6658.19	7095.67	9135.81	8896.23
BCG_1847c	0.0857611	0.657437	0.687454	7049.51	9796.47	7019.41	8078.94	6700.72	6394.51	10478.2	10328.1
BCG_1849	0.0813032	0.190166	0.220552	3675.24	4275.57	3798.6	4120.22	4190.54	4173.8	4146.07	4280.6
BCG_1850	0.404072	1.09176e-05	1.86125e-05	1763.34	2269.35	1983.59	2046.36	2767.42	2735.17	2746.57	2421.99
BCG_1851	0.314384	0.171657	0.200325	63.6655	48.4457	48.768	52.3569	51.8632	72.6059	53.6029	86.0986
BCG_1852	0.594509	5.76906e-10	1.26004e-09	2191.64	2828.85	2534.88	2612.52	3843.06	4043.11	4028.38	3441.14
BCG_1854c	1.36293	4.33885e-124	1.10196e-122	2064.31	1958.72	2067.34	1990.45	5027.62	5591.69	4945.45	5214.58
BCG_1858	0.49984	1.59662e-20	5.50547e-20	1730.54	1921.68	1921.04	1799.66	2559.97	2640.78	2651.02	2572.66
BCG_1859	0.290425	4.88224e-05	7.93739e-05	801.606	936.616	920.231	922.014	1123.36	1105.68	1105.85	1045.35
BCG_1860	0.318616	0.000203269	0.0003157	1740.19	2083.16	2182.9	2113.8	2482.17	2628.33	2628.87	2388.3
BCG_1863	0.164859	0.000223483	0.000345875	4565.59	4370.56	4186.63	4409.52	4942.56	4762.95	4912.83	5037.7
BCG_1864	0.149457	0.0108933	0.014566	2941.15	2666.41	2685.42	2957.72	3087.93	3012.11	3134.61	3245.54
BCG_1865	-0.98836	1.1479e-68	1.27038e-67	7357.22	6906.83	6899.61	7379.66	3416.75	3483.01	3671.8	3815.48
BCG_1866	0.14163	0.355729	0.394347	2985.53	2236.1	2204.1	2466.99	2389.85	2379.4	2652.18	3490.74
BCG_1868c	0.124384	0.170159	0.198753	1334.08	1163.65	1170.43	1146.53	1269.61	1167.92	1371.54	1438.41
BCG_1869	0.382631	0.000233669	0.000360857	270.096	235.579	253.382	230.725	317.403	314.28	297.147	358.432
BCG_1870c	-0.262458	0.00223452	0.0031709	4334.08	5239.73	5370.84	5378.56	4338.87	4388.51	4256.77	3959.6
BCG_1871c	-0.187438	6.16154e-05	9.92763e-05	22203.8	24436.6	24272.7	23369.8	20887.4	21226.9	20561.4	20119.9
BCG_1873c	0.444375	2.243e-11	5.24912e-11	983.921	921.418	847.079	863.445	1223.97	1205.26	1249.18	1242.81
BCG_1874c	0.514414	8.44904e-06	1.45291e-05	313.504	251.727	261.863	241.374	352.67	357.843	409.014	406.161
BCG_1877c	0.0530844	0.543881	0.580355	3062.7	2680.66	2581.52	2634.71	2658.51	2647	2922.53	3141.66
BCG_1878c	0.0903535	0.0583285	0.0723084	4767.2	5196.04	4916.03	4738.74	5386.51	5225.55	5137.73	5135.03
BCG_1881c	0.100481	0.501041	0.53812	3091.64	2927.64	2496.71	2474.09	2853.51	2331.69	2858.44	3737.8
BCG_1882c	0.839033	3.59813e-11	8.32212e-11	5669.12	4730.58	4129.38	4956.16	9090.58	7115.38	9012.29	9639.3
BCG_1883	0.409703	0.0798661	0.0973629	1402.57	849.224	868.283	935.325	1100.54	1053.82	1262	1969.97
BCG_1891c	0.836381	5.5827e-23	2.09854e-22	4004.17	4784.72	4791.99	4887.83	8571.94	8641.14	8233.88	7531.75
BCG_1892c	-1.01278	2.09414e-26	8.82657e-26	9440.82	10825.2	11194.4	11391.6	5628.19	5770.1	5212.3	4627.8
BCG_1897	0.0598602	0.696197	0.722455	446.623	345.769	367.88	378.035	314.291	397.258	393.865	496.939
BCG_1899c	0.193559	0.0278745	0.0358203	3381.02	2852.59	3080.87	3129.88	3237.3	3567.02	3414.27	4010.13
BCG_1900c	0.855972	1.53026e-33	7.92537e-33	679.099	624.094	692.294	645.144	1135.8	1205.26	1150.13	1283.06
BCG_1901c	-0.427041	2.5111e-05	4.17323e-05	410.932	372.367	391.204	368.273	253.092	280.051	326.279	289.179
BCG_1902	-0.676186	1.33749e-43	8.80254e-43	1754.66	1788.69	1794.88	1768.6	1118.17	1147.17	1121	1063.13
BCG_1903	-0.525742	4.63391e-09	9.61232e-09	668.488	559.5	547.05	594.561	408.682	420.077	421.832	396.802
BCG_1904	-0.190513	0.253107	0.288164	6720.57	9366.16	9917.93	9027.57	8614.47	8733.45	7702.51	5648.82
BCG_1905c	-0.52926	5.20249e-29	2.40236e-28	12118.6	11490.2	11079.9	11228.3	8027.38	7617.4	8048.6	8123.21
BCG_1906c	-0.0034907	0.932132	0.937099	4909.96	5054.5	5186.37	5333.3	5145.86	5063.74	5131.9	5094.79
BCG_1907c	0.161587	0.0744388	0.0911675	8128.93	7730.41	7666.12	8436.56	8398.72	8452.37	8399.35	10497.5
BCG_1909	0.655967	1.47739e-16	4.3135e-16	436.012	475.907	415.588	408.206	698.078	713.612	646.731	675.687
BCG_1910	0.370673	0.00103161	0.00150876	877.812	1163.65	1150.29	1034.71	1407.57	1434.49	1430.97	1192.28
BCG_1911	0.639567	5.32856e-13	1.34641e-12	900.963	720.985	891.607	863.445	1352.59	1240.52	1289.97	1375.71
BCG_1913	-0.633433	0.000214879	0.000332819	7757.54	5523.76	5276.49	5831.14	3477.94	3347.13	3753.37	5142.52
BCG_1914	-0.596358	1.47541e-14	3.94971e-14	1425.72	1545.51	1677.2	1500.6	1026.89	1084.94	1019.62	935.854
BCG_1916	0.4872	1.02838e-11	2.44712e-11	1093.89	1069.6	1098.34	1229.94	1682.44	1544.43	1581.29	1491.75
BCG_1919c	-0.21344	0.000150884	0.00023666	1847.26	1823.84	1859.55	1827.17	1611.91	1674.08	1462.43	1593.76
BCG_1920c	0.43433	0.00247276	0.00349521	5166.55	6860.29	6572.02	6428.36	9446.36	9661.77	8180.28	6531.33
BCG_1922c	-1.32058	8.27728e-30	3.9275e-29	1136.33	1432.47	1283.87	1147.41	440.837	470.901	517.385	571.807
BCG_1924	-0.431626	1.17831e-22	4.37123e-22	21069.4	20541	21765.4	20358	15760.2	16139.3	15035.6	15144
BCG_1925c	-0.296032	1.01278e-15	2.84583e-15	5308.35	5109.59	5353.88	5321.77	4290.12	4397.84	4206.67	4283.4
BCG_1926c	-0.173358	0.149547	0.175922	520.9	442.66	377.422	428.617	383.787	365.104	381.047	438.916
BCG_1927c	-0.228571	0.00429836	0.00594211	593.247	607.946	632.924	691.289	522.781	548.693	515.054	568.063
BCG_1928c	-0.206112	0.17679	0.205891	509.324	680.139	787.71	675.315	652.439	610.927	555.839	480.093
BCG_1929	-0.432743	8.97799e-06	1.54253e-05	1309.97	1330.83	1173.61	1202.43	1035.19	936.616	955.531	791.733
BCG_1930	-0.280012	0.000477202	0.000719435	412.861	428.412	460.116	422.405	358.893	368.216	355.411	336.907
BCG_1931	0.0469561	0.692989	0.719503	430.224	521.503	534.328	520.019	540.414	588.108	505.732	438.916
BCG_1932c	0.682767	5.01828e-10	1.09969e-09	2451.12	2671.16	2042.96	2290.39	3651.17	3310.83	4045.86	4172.04
BCG_1933	0.165891	0.144996	0.171026	165.916	188.083	169.628	164.17	213.676	189.813	179.453	188.107
BCG_1934	0.269445	0.0031368	0.00439153	280.707	286.874	242.78	260.897	325.701	317.392	328.609	320.998
BCG_1935c	-0.365372	1.88393e-05	3.15875e-05	815.111	944.216	989.143	914.915	747.867	741.618	693.342	660.713
BCG_1936c	-1.14263	3.53228e-23	1.33666e-22	474.597	611.745	639.285	568.827	261.39	270.716	261.023	246.13
BCG_1937	0.636508	3.42476e-08	6.8117e-08	678.134	817.877	815.274	719.686	1260.28	1259.19	1228.21	964.866
BCG_1942	-0.295507	0.00201422	0.00286547	775.562	781.78	893.727	879.418	619.246	761.325	636.244	695.34
BCG_1943	-0.655308	2.66317e-46	1.90117e-45	1705.46	1741.19	1767.31	1730.44	1093.28	1106.72	1093.03	1114.6
BCG_1945c	0.0768709	0.597921	0.631555	2484.88	2104.06	2030.23	2294.83	2065.19	2059.93	2195.39	3079.9
BCG_1946c	0.252376	0.0044468	0.00614517	971.381	853.974	814.214	957.51	986.438	1079.75	1167.61	1054.71
BCG_1949c	0.254534	0.0250999	0.0324139	1004.18	1143.7	1270.09	1226.39	1417.94	1549.62	1408.83	1165.14
BCG_1952	-0.504184	1.71157e-09	3.64387e-09	486.173	521.503	532.207	555.516	342.297	392.072	364.733	378.085
BCG_1953c	-0.412275	2.48273e-06	4.42293e-06	566.237	622.194	604.299	535.105	435.651	464.678	450.964	398.674
BCG_1958c	-1.46847	9.97163e-10	2.14949e-09	1212.54	692.488	670.03	772.93	256.204	281.089	244.709	426.749
BCG_1959	-0.457443	9.31583e-08	1.80045e-07	592.282	518.654	535.388	504.046	393.123	366.141	409.014	397.738
BCG_1961	0.46852	5.83366e-05	9.42616e-05	1055.3	1308.98	1291.29	1324.01	1727.04	2002.89	1678.01	1483.33
BCG_1963c	-0.373737	0.000722235	0.00107092	808.359	691.538	647.766	722.348	570.495	496.832	512.724	633.573
BCG_1966	0.4223	2.24446e-05	3.74739e-05	931.831	1112.35	1067.6	1045.36	1516.48	1410.63	1460.1	1185.73
BCG_1967c	-0.175745	0.0242829	0.0313998	647.266	680.139	647.766	685.077	600.576	648.267	555.839	551.218
BCG_1968c	-0.192245	0.00634907	0.00866817	3977.16	4070.39	4220.55	4015.51	3456.16	3806.62	3199.86	3784.59
BCG_1969c	-0.242658	0.0950461	0.114844	102.251	99.7411	102.837	98.502	79.8693	78.8293	95.5531	87.0344
BCG_1970c	-0.35946	0.000265176	0.000408169	320.257	341.019	362.58	303.493	275.912	254.121	241.213	261.103
BCG_1975	-0.0607955	0.572383	0.607333	279.742	297.323	329.714	279.533	274.875	303.908	306.469	252.681
BCG_1976	1.63557	1.46382e-22	5.42022e-22	1093.89	972.713	964.759	1032.05	2806.83	2620.04	2792.01	4405.07
BCG_1978	0.380654	0.000531108	0.000797064	274.919	267.876	250.201	257.347	370.303	359.918	353.08	286.371
BCG_1980	0.12839	0.16225	0.189963	2363.34	2559.07	2493.53	2546.85	2967.61	2902.16	2732.58	2290.03
BCG_1981c	-0.436059	2.47637e-09	5.20774e-09	852.732	957.514	956.277	995.669	710.525	718.799	685.185	667.264
BCG_1982c	-0.62638	2.41406e-12	5.90401e-12	429.26	414.163	397.565	409.094	239.608	287.312	265.684	276.077
BCG_1983c	-0.707047	1.68116e-09	3.58297e-09	447.588	536.702	505.703	507.596	305.993	324.652	343.758	251.745
BCG_1986	-1.65383	5.06112e-20	1.70657e-19	2454.02	1628.15	1473.64	1831.6	558.048	492.683	570.988	725.287
BCG_1987c	-0.822392	1.47765e-17	4.4965e-17	811.253	875.822	895.847	978.808	529.004	554.917	474.27	456.697
BCG_1988c	-0.597027	2.15516e-12	5.29043e-12	500.642	514.854	551.291	552.853	352.67	380.662	344.923	323.806
BCG_1989c	-0.330266	0.124832	0.148524	52.09	56.9949	40.2866	58.5687	36.3042	45.638	41.9501	42.1134
BCG_1990c	-0.0180746	0.894995	0.905046	243.086	198.532	242.78	228.951	218.863	267.605	186.445	227.413
BCG_1991	-0.896796	1.77237e-12	4.36429e-12	217.041	232.729	198.253	197.004	101.652	110.983	115.363	125.404
BCG_1992	-1.02335	3.43726e-09	7.16759e-09	274.919	341.969	345.617	274.208	177.372	165.956	157.313	108.559
BCG_1993c	1.94671	3.5822e-140	1.16333e-138	1180.71	1290.93	1206.48	1259.23	4895.88	4794.06	5133.06	4216.96
BCG_1994	0.378216	0.000129787	0.000204135	367.524	399.914	434.671	441.928	500.998	561.14	582.641	494.131
BCG_1995	-0.10726	0.327743	0.365162	315.434	292.574	335.015	317.691	312.216	290.424	321.618	248.001
BCG_1996	-0.0196781	0.844744	0.857734	359.807	339.12	355.158	399.332	385.862	352.657	379.882	318.19
BCG_1997c	0.145935	0.329367	0.366869	208.36	225.13	166.447	189.017	209.527	264.493	186.445	212.439
BCG_1998c	0.186413	0.125611	0.149316	211.254	209.931	192.952	190.792	203.304	210.557	235.387	265.783
BCG_1999c	0.316174	0.068585	0.0843894	174.598	162.435	134.642	184.58	159.739	220.929	186.445	249.873
BCG_2000	-0.395997	0.000862719	0.00127067	316.398	330.57	311.691	307.042	252.055	228.19	283.163	201.209
BCG_2001A	-0.567944	7.88649e-07	1.45331e-06	287.459	303.023	320.173	354.075	198.117	207.445	244.709	204.952
BCG_2001c	-0.455581	0.0219979	0.0285382	551.768	766.581	900.088	753.407	564.271	656.565	574.484	372.47
BCG_2002c	-0.972326	1.03841e-17	3.18436e-17	772.668	929.967	938.254	820.85	509.296	433.561	439.311	382.764
BCG_2004	0.104466	0.463594	0.501847	280.707	310.622	308.511	227.176	335.036	335.024	278.502	262.039
BCG_2005c	0.778433	9.84209e-14	2.5807e-13	237.299	223.23	210.975	245.811	390.011	354.732	390.369	438.916
BCG_2006c	0.819711	1.86154e-06	3.34485e-06	220.9	179.534	144.184	178.368	274.875	296.647	302.973	401.481
BCG_2007c	1.29018	1.48067e-50	1.17094e-49	216.077	240.328	222.637	260.01	568.42	566.326	576.814	588.652
BCG_2008c	1.17261	2.69208e-21	9.56594e-21	295.176	216.581	236.419	264.447	564.271	515.502	557.005	645.739
BCG_2010c	0.98715	5.63737e-06	9.80476e-06	113.826	82.6426	74.2122	64.7806	157.664	127.579	181.784	197.465
BCG_2011c	1.2172	3.46508e-36	1.91207e-35	350.16	362.868	290.488	331.002	757.202	718.799	780.739	847.884
BCG_2012	0.100466	0.483769	0.521833	111.897	147.237	127.221	111.813	141.068	141.063	128.181	123.533
BCG_2013	2.055	2.48922e-17	7.49415e-17	3187.13	6426.18	3588.69	4280.84	16542.3	12606.5	22963	20539.2
BCG_2015c	0.453942	0.000121929	0.000192156	591.317	747.583	751.664	698.388	822.55	908.611	1081.38	1007.91
BCG_2016c	0.935072	2.19073e-16	6.34016e-16	248.874	277.375	273.525	283.97	555.973	569.438	516.22	432.365
BCG_2017	-1.27449	2.55877e-39	1.52449e-38	1014.79	1081	1260.55	1192.67	508.259	484.385	448.633	438.916
BCG_2018	-0.854188	8.95143e-14	2.34871e-13	543.086	645.942	700.775	653.13	355.781	398.295	340.262	312.575
BCG_2020c	0.373538	0.00675777	0.00919762	2382.63	3575.48	3250.49	3488.39	3746.6	4219.44	4618.01	3866.95
BCG_2021c	0.522719	1.12362e-05	1.91393e-05	8650.79	10080.5	9281.83	9589.3	11680.6	11637.7	15639.2	15065.4
BCG_2022c	0.819018	2.96958e-05	4.8982e-05	7509.63	7964.09	6389.67	6822.37	9914.16	9006.25	15236.1	16451.4
BCG_2025c	0.800495	1.76941e-12	4.3597e-12	719.613	807.428	698.655	790.678	1135.8	1213.56	1358.72	1546.03
BCG_2026	0.998151	7.04891e-15	1.91384e-14	1498.07	1314.68	1058.05	1158.95	2667.84	2127.35	2681.31	2571.73
BCG_2027	1.13845	5.03646e-31	2.45442e-30	2084.56	2564.77	2155.33	2324.11	5475.71	4361.54	5165.69	5095.73
BCG_2028c	0.835553	2.61832e-23	9.94609e-23	516.076	649.742	600.059	605.21	1079.79	1010.26	1095.36	1047.22
BCG_2029	-0.119702	0.279119	0.315062	344.372	307.772	360.459	310.592	332.962	328.801	266.849	287.307
BCG_2031	0.0945424	0.819976	0.835583	107.074	50.3455	38.1663	58.5687	60.1613	33.1913	66.421	111.367
BCG_2032c	0.0923092	0.389683	0.428868	2977.81	2556.22	2297.4	2585.01	2647.1	2457.19	2880.58	3120.14
BCG_2033	0.4026	1.7956e-06	3.23372e-06	648.231	655.441	716.678	729.447	896.196	1007.15	894.936	837.589
BCG_2034	0.524903	3.47974e-06	6.14109e-06	761.092	856.823	1008.23	938.875	1318.36	1427.22	1255.01	1128.64
BCG_2035	0.787747	5.12035e-41	3.14525e-40	785.208	804.578	819.515	869.657	1456.32	1395.07	1370.37	1439.34
BCG_2036	0.554795	1.20759e-12	2.99778e-12	323.151	366.667	356.219	358.512	520.706	535.209	508.063	499.746
BCG_2037c	0.485736	0.00117595	0.00170789	404.179	615.545	639.285	614.084	852.631	836.005	758.598	735.581
BCG_2038c	0.551412	2.42962e-06	4.33221e-06	781.349	984.112	1098.34	977.92	1470.84	1413.74	1502.05	1243.75
BCG_2039c	-0.0053619	0.943057	0.947121	645.337	622.194	653.067	708.149	644.141	660.714	616.434	696.275
BCG_2040c	0.759141	0.00139721	0.0020174	182.315	133.938	126.161	110.926	178.409	192.924	231.891	332.228
BCG_2041c	1.04996	2.10747e-21	7.54954e-21	271.061	326.771	282.006	318.578	618.209	712.575	565.161	586.781
BCG_2042c	-0.989035	2.46306e-26	1.03048e-25	492.925	483.507	485.56	555.516	267.614	255.158	231.891	261.103
BCG_2043c	-1.03088	4.16527e-83	5.87288e-82	3899.03	3932.65	4232.22	4142.41	1967.69	2083.79	1970.49	1910.08
BCG_2044c	-0.980332	1.73845e-16	5.05336e-16	360.771	344.819	298.969	301.718	168.037	158.696	186.445	150.673
BCG_2045c	-0.0830837	0.572999	0.607824	106.109	102.591	102.837	92.2901	109.95	91.276	89.7267	89.842
BCG_2046c	-0.76468	2.16184e-09	4.56081e-09	773.632	991.711	1035.79	1006.32	507.222	497.869	626.921	609.241
BCG_2047c	-0.581088	0.0804001	0.0979235	1029.26	938.516	807.853	1016.97	339.185	378.588	681.69	1135.19
BCG_2049c	-0.0155798	0.947012	0.950852	16469.1	33502.6	25222.6	28207.1	19130.2	20841	32439.1	29880.9
BCG_2051	0.568177	0.0389538	0.0491983	1815.43	3952.6	2124.59	2410.19	2884.63	2712.35	5084.12	4595.04
BCG_2052c	-0.433141	0.000585354	0.000876151	943.407	1138	987.022	922.901	657.625	634.783	799.383	863.793
BCG_2053	0.31981	0.17655	0.205672	219.935	388.515	389.084	364.724	425.278	551.805	439.311	284.5
BCG_2054	0.293118	0.0708459	0.0869822	222.829	323.921	347.737	329.227	364.079	434.598	381.047	320.062
BCG_2055	1.03775	7.8509e-16	2.21705e-15	400.321	595.597	560.832	542.205	1169	1074.57	1076.72	989.198
BCG_2056c	2.34777	1.81651e-59	1.73005e-58	780.385	559.5	568.253	652.243	3021.55	2840.97	3206.85	3965.21
BCG_2057c	1.57256	7.61445e-181	4.19006e-179	604.822	595.597	607.48	560.84	1734.3	1787.14	1767.73	1750.98
BCG_2058c	1.54377	1.24179e-86	1.84961e-85	704.179	798.879	713.497	831.499	2160.62	2102.46	2302.6	2327.47
BCG_2059c	1.52403	7.23115e-197	5.11604e-195	994.532	1085.75	1100.46	1096.83	3049.55	3087.83	3049.54	3113.59
BCG_2060c	1.59805	4.12749e-137	1.27759e-135	950.159	917.618	998.684	1062.22	2861.81	3106.5	2962.15	2965.72
BCG_2061c	1.93666	0	0	1499.03	1585.41	1554.22	1532.55	5861.58	5737.94	6178.32	5849.09
BCG_2063c	0.758319	1.31903e-07	2.52463e-07	109.968	126.339	145.244	136.66	210.564	260.344	196.933	207.76
BCG_2066c	0.497684	1.05678e-15	2.96737e-15	9708.02	10764.4	11220.9	10872.5	15264.4	15415.3	15265.2	14156.7
BCG_2068c	-0.263509	0.185017	0.214715	830.545	479.707	500.402	537.768	493.737	420.077	442.807	598.947
BCG_2069	1.06932	1.28744e-31	6.36015e-31	2457.87	1973.92	2076.88	2131.55	4257.97	4307.61	4544.6	5019.92
BCG_2071c	1.89096	9.82906e-204	8.11307e-202	9682.94	10738.8	11271.8	10743.8	39471	40339.8	40375.8	37203
BCG_2072c	1.81734	1.75422e-57	1.5689e-56	2742.44	2093.61	2336.62	2281.52	7813.71	7428.62	8431.98	9643.04
BCG_2073	-0.51587	1.41002e-09	3.01972e-09	1452.73	1671.85	1510.75	1639.04	1156.55	1174.14	1082.55	977.032
BCG_2078	0.154958	0.00586884	0.00804023	1924.43	1734.54	1881.81	1768.6	2046.52	2082.75	2054.39	1954.06
BCG_2080c	-0.142863	0.161868	0.189572	1435.37	1680.4	1721.72	1963.83	1460.47	1621.19	1583.62	1496.43
BCG_2082	1.01127	3.05055e-07	5.73081e-07	196.784	213.731	145.244	153.521	425.278	365.104	389.204	251.745
BCG_2086c	-0.399828	4.48459e-15	1.22792e-14	2796.46	2626.52	2616.51	2871.64	2058.97	2080.68	2043.9	2087.89
BCG_2093c	-0.0197559	0.83534	0.849136	256.591	283.075	270.344	274.208	294.583	259.307	256.362	259.232
BCG_2094c	-0.413178	0.00247738	0.00350049	163.987	142.487	162.207	165.057	104.764	131.728	107.206	131.02
BCG_2095c	-0.275775	0.00450371	0.00621862	348.231	298.273	320.173	295.506	248.943	268.642	271.511	253.616
BCG_2096c	-0.167993	0.310307	0.347005	110.932	98.7912	146.304	133.111	103.726	117.207	115.363	99.2005
BCG_2097	0.651474	0.000200576	0.000311884	229.582	189.983	185.531	195.229	270.726	268.642	292.486	423.942
BCG_2098	0.3309	5.81226e-07	1.0781e-06	2255.3	2402.34	2546.54	2520.23	3167.8	3207.11	3006.43	2850.61
BCG_2100c	0.266138	0.00231245	0.00327797	2981.67	3465.29	3632.16	3694.27	4224.77	4436.22	4079.65	3823.9
BCG_2101	-0.29307	0.0242257	0.0313462	5126.04	6087.06	6811.62	6414.16	5268.26	5701.64	4964.1	4012.94
BCG_2102	-0.208556	0.19595	0.226805	1514.47	1106.65	1089.86	1124.34	945.984	847.415	1104.69	1285.86
BCG_2103	-0.0506499	0.324109	0.361418	1482.63	1423.92	1464.1	1526.34	1449.06	1362.92	1435.63	1446.83
BCG_2110	0.926241	3.59487e-22	1.31635e-21	2375.88	1917.88	2039.78	2037.48	3846.17	3658.3	3907.19	4493.97
BCG_2111c	1.13035	9.8883e-46	6.9835e-45	7166.23	7951.74	8101.85	7896.13	17973.7	17847.6	17390.7	14906.3
BCG_2115c	0.451894	1.6503e-08	3.33087e-08	2415.43	2716.76	2796.74	2780.24	3922.93	3861.6	3510.99	3353.17
BCG_2116c	0.436269	2.5377e-05	4.21214e-05	5808.99	5327.12	4890.58	5319.99	7023.31	6178.76	7308.65	8373.09
BCG_2117c	0.477104	2.07891e-09	4.39521e-09	11291.9	13020.5	12651.1	12590.5	17894.9	18246.9	17624.9	15212.3
BCG_2119	0.879755	7.1414e-116	1.62611e-114	5722.18	5869.52	5482.16	5855.1	10650.6	10380.6	10463.1	10702.4
BCG_2121	-0.688717	2.10486e-19	6.93223e-19	2448.23	2873.49	2994.99	2928.44	1783.06	1735.28	1708.3	1749.11
BCG_2122c	0.398317	1.56523e-08	3.1624e-08	1200	1288.08	1238.28	1283.19	1766.46	1499.83	1617.41	1718.23
BCG_2123c	0.924933	6.93699e-28	3.09508e-27	745.658	882.471	831.177	945.086	1628.5	1583.85	1557.98	1694.83
BCG_2128c	0.910273	3.67183e-10	8.09108e-10	3404.17	4565.29	4587.37	4297.7	8755.54	8564.39	8325.94	6031.58
BCG_2129c	-0.820005	2.01139e-172	1.00875e-170	8523.46	8623.33	8594.83	8642.44	4809.79	4894.68	4946.62	4829.01
BCG_2130	-0.473038	1.57445e-06	2.84709e-06	1982.31	2175.31	2345.11	2121.79	1676.22	1715.57	1474.08	1347.63
BCG_2131	0.606793	2.55186e-10	5.6673e-10	2973.95	3309.5	3525.08	3224.83	5171.8	5359.35	5121.41	4196.37
BCG_2132c	1.29307	3.82691e-80	5.13973e-79	12548.9	13887.8	13962.5	14470	34230.7	33859.2	35458.3	30913.1
BCG_2134	-0.788437	3.10142e-13	7.9174e-13	397.427	452.16	499.342	467.662	238.571	291.461	262.188	259.232
BCG_2135c	-1.10022	4.50845e-18	1.39988e-17	951.124	730.485	774.987	778.254	416.98	317.392	358.907	414.583
BCG_2136	-0.97485	5.90327e-33	3.02571e-32	902.892	989.811	943.555	851.909	500.998	436.673	482.427	456.697
BCG_2137c	-0.934884	9.36053e-18	2.88386e-17	709.002	587.047	595.818	557.29	335.036	296.647	300.643	347.202
BCG_2142	0.586032	0.000403483	0.000612725	4559.8	3470.04	3141.3	3483.07	5101.26	4465.26	5330	7100.32
BCG_2145	-0.729563	5.87398e-20	1.97729e-19	2326.68	2002.42	2189.26	2112.91	1240.57	1238.45	1275.98	1447.77
BCG_2146c	-0.281544	8.00838e-06	1.38073e-05	4110.28	4461.75	4605.4	4667.75	3831.65	3702.9	3712.59	3436.46
BCG_2149	0.661017	4.10546e-08	8.10456e-08	802.571	965.114	1036.85	1058.67	1545.52	1746.69	1498.55	1318.62
BCG_2150c	0.740027	5.96095e-47	4.30972e-46	1409.32	1303.28	1399.43	1381.69	2344.22	2235.22	2235.01	2357.42
BCG_2151c	0.57988	1.99462e-07	3.77757e-07	3892.28	3379.8	3167.8	3296.71	4802.53	4489.12	5206.48	6033.45
BCG_2152c	-0.0501701	0.449856	0.488577	1972.67	2021.42	2044.02	1982.46	2027.85	1908.5	2063.71	1750.05
BCG_2153c	-0.0526634	0.441535	0.480461	3001.92	3004.58	2825.36	2871.64	2711.41	2673.97	2757.06	3138.85
BCG_2154c	0.321832	0.107336	0.129103	904.822	752.333	648.827	725.897	851.593	675.235	941.547	1320.49
BCG_2158c	0.0370732	0.486758	0.524486	1767.2	1684.2	1679.32	1790.78	1784.09	1721.8	1730.44	1864.22
BCG_2159c	0.794698	5.39801e-15	1.47293e-14	648.231	691.538	628.683	686.852	1151.36	1332.84	1132.65	992.005
BCG_2160	0.496026	6.98636e-08	1.36019e-07	1904.18	2061.32	2205.16	2002.87	3136.68	3141.76	2667.33	2580.15
BCG_2161c	0.45168	0.314092	0.35094	1073.63	446.46	411.348	516.47	652.439	490.609	854.151	1350.44
BCG_2163c	1.16746	4.90976e-27	2.1167e-26	3585.52	3996.29	4042.44	3564.71	8916.32	9784.17	8343.42	7072.25
BCG_2164c	-1.08276	1.80391e-41	1.12199e-40	9550.79	8781.01	8659.5	9265.4	4142.83	3926.94	4181.03	4864.57
BCG_2165c	-0.263639	1.57922e-06	2.85442e-06	2806.1	2694.91	2640.89	2898.27	2294.43	2296.42	2194.22	2409.82
BCG_2172c	-1.60934	1.38852e-16	4.05702e-16	4492.28	3083.42	2733.13	3115.68	976.065	911.723	1041.76	1469.29
BCG_2176c	0.686828	1.81072e-16	5.25959e-16	412.861	398.014	394.385	378.035	681.482	670.049	614.103	583.037
BCG_2177c	0.853575	4.86151e-19	1.5788e-18	258.521	273.576	268.224	269.771	506.185	419.04	502.236	506.297
BCG_2178c	0.985193	7.179e-17	2.13217e-16	919.291	843.525	793.01	748.97	1531	1452.12	1584.78	1971.84
BCG_2181c	0.571657	1.06176e-33	5.52786e-33	11531.2	12952.1	12440.1	12543.5	18384.5	18214.7	18272.8	18646.9
BCG_2182c	0.475438	1.04608e-07	2.01682e-07	8734.71	7382.74	7271.74	7775.44	10791.7	9990.57	10401.3	12144.6
BCG_2183c	0.728792	2.35009e-40	1.43468e-39	6118.64	5784.03	5522.45	6198.52	9498.22	9898.26	9598.42	10158.7
BCG_2184c	0.892199	0.000100599	0.000159749	400.321	234.629	190.831	230.725	443.949	434.598	477.765	604.562
BCG_2185	0.911477	6.04358e-27	2.59703e-26	407.073	480.657	442.093	425.954	857.817	854.675	748.111	839.461
BCG_2187c	1.51569	8.6969e-57	7.67419e-56	6003.85	5094.39	5164.11	5061.76	13993.7	14518.1	14952.9	17506.1
BCG_2189	0.152831	0.174466	0.203363	4441.15	3537.48	3750.9	3739.53	4124.16	3745.43	4296.39	5030.22
BCG_2190c	0.462799	7.3165e-23	2.73214e-22	1524.11	1486.62	1506.51	1440.26	2046.52	2070.31	1984.47	2103.8
BCG_2194c	0.582871	9.87912e-10	2.13071e-09	393.569	430.312	452.694	403.769	677.333	676.272	561.666	598.947
BCG_2195c	-0.514885	1.99827e-15	5.5481e-15	1319.61	1428.67	1447.14	1435.82	1008.22	1040.34	970.679	922.752
BCG_2196	0.492028	1.97273e-43	1.29618e-42	5811.89	5971.17	5942.28	5732.64	8145.63	8283.3	8478.59	8085.78
BCG_2197c	1.40437	2.87925e-15	7.94954e-15	4818.32	6384.38	6601.71	5965.14	17304.7	19352.6	15421.3	10840
BCG_2198c	-0.0596821	0.641306	0.672361	1754.66	1480.92	1316.74	1425.17	1348.44	1294.46	1354.06	1736.95
BCG_2199c	-0.297194	0.0378481	0.0478934	4523.14	3410.19	3511.3	3432.48	2766.38	2650.12	2908.54	3780.85
BCG_2201c	-1.21433	4.31291e-18	1.34022e-17	438.906	323.921	324.413	354.075	155.59	147.286	143.33	174.069
BCG_2202	0.215107	0.016864	0.0221978	383.922	347.669	345.617	341.651	411.794	399.333	382.212	451.082
BCG_2204c	0.743089	4.16566e-42	2.64492e-41	1157.55	1161.75	1176.79	1246.8	1925.16	2034	1923.88	2055.14
BCG_2205c	-0.938994	5.44204e-22	1.98174e-21	1932.15	1699.4	1579.66	1608.87	929.388	839.117	808.705	977.968
BCG_2206c	-1.21551	4.70148e-55	4.03188e-54	11998.1	10416.8	10053.6	10547.7	4460.23	4746.35	4345.33	4969.39
BCG_2207	-1.34624	1.09133e-159	4.75149e-158	2481.99	2512.53	2479.75	2435.04	1020.67	926.244	974.175	976.096
BCG_2213c	-0.852991	3.47027e-08	6.89182e-08	3395.49	2575.22	2462.78	2530.88	1338.07	1335.95	1467.09	1927.86
BCG_2215c	-1.3197	8.81164e-133	2.5483e-131	4397.74	4450.35	4829.09	4761.82	1814.17	1895.01	1800.36	1875.45
BCG_2219	0.670597	3.86084e-09	8.03817e-09	6327.96	5253.98	4807.89	5178.9	8098.95	7853.89	8359.73	10018.3
BCG_2220c	0.985288	1.87985e-73	2.31303e-72	8376.84	8276.61	7438.18	8228.91	16350.4	15382.1	15944.5	16313.8
BCG_2221c	-0.135491	0.295354	0.331225	1773.95	1531.26	1350.66	1460.67	1326.66	1217.7	1324.92	1697.64
BCG_2222	0.134765	0.0643072	0.0793229	4164.3	4035.24	3850.55	4187.66	4386.59	4208.03	4233.47	4997.46
BCG_2225	0.0642877	0.277215	0.313003	4285.85	4641.28	4889.52	4475.18	4951.9	4909.2	4585.38	4675.53
BCG_2228	0.152794	0.170841	0.199432	2330.54	2669.26	2782.96	2560.16	3034	3245.48	2868.92	2350.87
BCG_2232	-1.35118	1.00166e-141	3.33492e-140	3249.83	3609.68	3559.01	3464.43	1376.45	1359.81	1365.71	1340.14
BCG_2235	0.613746	9.60503e-09	1.96566e-08	3818.97	2937.14	2945.16	3021.61	4748.59	4440.37	4982.74	5296.93
BCG_2236c	0.564069	7.78761e-15	2.10467e-14	845.979	848.274	934.014	955.735	1376.45	1356.69	1337.74	1229.71
BCG_2240c	0.945097	9.91924e-14	2.59921e-13	2832.15	3562.18	3839.95	3311.8	7053.39	7248.14	6405.55	5372.74
BCG_2241c	1.00362	2.29037e-45	1.59761e-44	6314.46	5845.78	5569.1	5853.32	11531.3	10911.6	11930.2	12911
BCG_2243	-0.564813	4.20208e-26	1.74514e-25	2785.85	2540.07	2663.16	2604.53	1718.75	1804.78	1772.39	1863.29
BCG_2244	0.105199	0.182218	0.212026	401.286	435.061	447.394	410.869	434.613	441.859	476.6	468.863
BCG_2245	-0.0697006	0.548478	0.584315	577.813	454.059	460.116	473.874	482.327	526.911	421.832	441.723
BCG_2246c	-0.494748	3.91525e-07	7.31364e-07	1761.41	1745.94	1899.83	1925.67	1386.82	1430.34	1299.29	1089.33
BCG_2247c	-1.00305	4.84665e-21	1.70234e-20	1044.69	863.473	908.569	949.523	462.619	411.779	461.451	541.86
BCG_2248c	-1.03286	2.7691e-73	3.39665e-72	3229.58	3203.11	3263.22	3232.82	1493.66	1515.39	1597.6	1709.81
BCG_2250	0.163181	0.0310757	0.0397423	1174.92	1145.6	1041.09	1103.04	1187.67	1172.07	1275.98	1363.54
BCG_2252	0.700864	4.01469e-13	1.02028e-12	1506.75	1875.13	1881.81	1795.22	2880.48	3011.07	3030.9	2553.01
BCG_2254	-0.451977	3.42495e-11	7.9262e-11	1761.41	1733.59	1624.19	1739.31	1229.16	1172.07	1236.36	1374.77
BCG_2256c	-2.13548	2.18707e-200	1.63494e-198	5723.14	5399.32	5219.24	5327.98	1231.23	1153.4	1175.77	1368.22
BCG_2257c	-1.48001	1.50663e-149	5.52709e-148	3083.92	2921.94	2963.19	2969.26	1158.62	1042.41	1027.78	1050.03
BCG_2259	-0.742632	1.33747e-23	5.11986e-23	2494.53	2704.41	2577.28	2735.87	1710.45	1612.89	1546.33	1415.01
BCG_2265	-1.43213	1.55448e-15	4.32809e-15	865.272	590.847	562.953	575.039	213.676	213.669	236.552	296.666
BCG_2266	-1.22423	1.39445e-37	7.96084e-37	554.662	571.849	484.5	515.582	234.422	223.004	241.213	213.375
BCG_2268c	0.88296	3.2837e-06	5.80287e-06	103.215	93.0917	98.5962	101.164	174.26	236.488	188.776	131.955
BCG_2269	-0.237505	0.000703669	0.00104534	750.481	736.184	783.469	700.163	633.768	662.788	626.921	595.203
BCG_2270	0.22499	0.125051	0.148705	233.44	300.173	307.451	279.533	350.595	380.662	315.791	262.975
BCG_2271	1.40836	6.7277e-39	3.97838e-38	155.305	136.788	169.628	159.733	435.651	436.673	395.03	380.893
BCG_2272c	1.68984	2.46233e-57	2.19231e-56	410.932	492.056	541.749	512.92	1689.7	1683.42	1511.37	1429.99
BCG_2273c	1.42557	2.12061e-21	7.58976e-21	787.137	601.296	555.531	518.245	1605.68	1432.41	1643.05	1931.6
BCG_2274c	1.28116	4.15183e-08	8.18385e-08	3436.97	2026.17	1987.83	2220.29	5053.55	4514.01	5487.31	8448.89
BCG_2275c	-1.4647	3.3427e-28	1.49986e-27	2516.72	2052.77	2050.38	2096.05	754.091	674.198	742.284	985.454
BCG_2276c	-1.36061	3.16307e-58	2.88758e-57	8131.82	8952.95	9640.16	8506.67	3429.19	3734.02	3500.51	3057.44
BCG_2278	-0.0533769	0.319816	0.357033	2109.64	2270.3	2177.6	2300.15	2245.68	2081.72	2092.85	2116.9
BCG_2279c	0.204948	0.0838541	0.102005	1602.25	2113.56	2164.88	2039.26	2327.62	2552.62	2244.33	2004.6
BCG_2280	-0.632832	8.46141e-18	2.61091e-17	1022.51	1054.41	1111.06	1016.08	747.867	653.453	666.541	642.932
BCG_2281c	-0.450867	3.30771e-16	9.49649e-16	1552.09	1521.76	1461.98	1481.97	1112.98	1140.95	1111.68	1039.73
BCG_2282	-0.111007	0.407578	0.446084	213.183	254.577	221.576	228.951	226.123	244.786	207.42	173.133
BCG_2284c	0.107567	0.450149	0.488761	338.585	358.118	388.024	398.445	353.707	494.757	419.501	331.292
BCG_2286c	-0.375061	0.0205716	0.0267755	156.27	194.733	151.605	156.183	151.44	125.505	99.0489	131.02
BCG_2288	-1.45659	5.7701e-26	2.38634e-25	2482.95	3105.27	3330.01	3516.79	1089.13	1353.58	1111.68	977.032
BCG_2289	-1.66732	8.78527e-92	1.38674e-90	2311.25	2755.7	2728.89	2719.9	865.078	861.936	777.243	805.77
BCG_2290	-1.42445	4.54323e-29	2.10284e-28	831.51	1129.45	1152.41	1042.7	400.384	392.072	418.336	338.779
BCG_2291c	-0.241803	0.0044797	0.00618849	520.9	462.609	509.944	504.934	392.086	460.529	406.683	429.557
BCG_2292	-2.24925	6.88356e-153	2.81162e-151	6679.09	6806.14	7412.74	7944.94	1412.75	1682.38	1478.74	1492.69
BCG_2294c	-0.71573	2.11728e-34	1.11849e-33	3343.4	3287.66	3471.01	3572.69	2096.31	2219.67	1957.67	2051.39
BCG_2295	-1.10303	3.18943e-65	3.33418e-64	4200.96	3890.85	3637.46	4059.88	1807.95	1774.7	1828.33	1939.09
BCG_2297c	-0.695693	2.92667e-16	8.4147e-16	681.993	690.588	697.595	695.726	392.086	474.013	389.204	450.146
BCG_2298	-0.514301	0.00270358	0.00380654	82.9581	74.0934	89.0546	74.542	53.9377	60.1592	53.6029	56.1512
BCG_2300	1.19863	7.63583e-14	2.00618e-13	2365.27	3213.56	3210.21	3059.77	7392.58	7942.05	6886.81	4975
BCG_2301c	1.12329	4.39064e-32	2.20478e-31	169.775	193.783	184.47	185.468	398.309	416.965	369.394	411.776
BCG_2302c	0.779589	1.9012e-10	4.24609e-10	155.305	148.187	141.003	157.071	279.024	287.312	241.213	226.477
BCG_2304	-1.03115	3.13e-09	6.54064e-09	319.292	211.831	275.645	236.937	150.403	113.058	109.536	136.635
BCG_2309c	-0.21316	0.000998333	0.00146388	759.163	713.386	738.941	766.718	611.985	633.746	658.384	665.392
BCG_2310	-0.933261	4.1071e-24	1.59689e-23	1014.79	878.671	1016.71	1014.3	475.067	480.236	527.872	570.871
BCG_2311	-0.785889	2.34773e-49	1.78879e-48	4363.02	4149.23	4202.53	4526.65	2397.12	2521.5	2458.74	2621.33
BCG_2312	-0.662012	0.000133313	0.000209515	5453.05	7978.34	8743.26	8262.63	5080.52	5577.17	4902.34	3676.97
BCG_2313	-0.966267	8.93895e-05	0.000142749	1655.3	1050.61	882.065	1164.28	522.781	462.603	547.682	898.42
BCG_2314	0.158626	0.044097	0.0554114	2928.61	2528.67	2493.53	2720.78	2856.62	2932.24	2853.77	3268
BCG_2316c	-0.593257	5.08597e-07	9.47373e-07	403.215	496.806	542.809	472.1	323.626	350.583	287.825	306.024
BCG_2318	0.664667	2.40069e-12	5.87494e-12	513.182	458.809	488.74	460.563	705.339	735.394	728.301	873.152
BCG_2319c	0.539983	2.79391e-17	8.40508e-17	888.423	872.022	811.033	817.3	1265.46	1287.2	1186.26	1188.53
BCG_2320c	0.47602	7.48332e-08	1.45552e-07	274.919	290.674	284.127	276.87	384.825	376.514	433.485	374.342
BCG_2321	-0.216006	0.00760207	0.0102832	806.43	886.271	934.014	863.445	827.736	748.878	711.987	714.993
BCG_2322	-0.0051093	0.96778	0.969493	302.893	383.766	359.399	357.624	402.458	363.03	340.262	293.858
BCG_2323	0.218126	0.0111649	0.0149091	532.475	641.193	610.66	542.205	706.376	678.347	677.029	643.868
BCG_2324c	-0.207897	0.0268723	0.0345901	437.941	485.407	433.611	398.445	368.229	381.7	357.741	409.904
BCG_2325c	-0.186336	0.222615	0.255949	187.138	229.879	274.585	233.388	209.527	231.302	202.759	169.39
BCG_2326c	-0.238484	0.0243948	0.0315341	221.865	228.93	254.442	242.262	181.521	214.706	199.263	206.824
BCG_2327c	0.363038	0.0465552	0.0582785	212.218	164.335	169.628	182.805	195.006	196.036	233.056	312.575
BCG_2328	0.17057	0.0614294	0.0759624	533.44	609.845	612.781	613.197	669.035	738.506	658.384	601.754
BCG_2329c	0.216243	0.0413538	0.0520966	368.488	318.222	293.668	348.75	409.719	413.854	363.568	358.432
BCG_2330	0.448999	0.196302	0.227146	26.045	13.2988	27.5645	23.0725	36.3042	36.303	32.6279	17.7812
BCG_2331	-0.00820947	0.974175	0.975652	34.7266	55.0951	60.4299	55.9065	46.6769	62.2336	58.2641	38.37
BCG_2332	-0.481579	0.0172911	0.0227221	253.697	345.769	424.07	349.638	274.875	303.908	220.238	184.363
BCG_2333	-0.0474636	0.670409	0.699542	373.311	409.413	426.19	432.166	455.359	415.928	341.427	374.342
BCG_2334c	0.147472	0.273278	0.309262	1105.46	847.324	821.635	767.605	898.27	914.835	986.993	1122.09
BCG_2335c	0.360712	3.19592e-24	1.24874e-23	3037.62	3110.97	3028.92	3110.35	4019.4	3903.09	3950.3	3909.06
BCG_2336c	0.31742	4.98387e-05	8.08934e-05	2785.85	3353.2	3210.21	3105.92	3900.11	4154.1	3878.06	3589
BCG_2340c	0.287393	0.0134959	0.0179131	453.376	628.844	600.059	542.205	705.339	706.352	687.516	615.792
BCG_2344c	0.0488955	0.653221	0.683407	821.864	911.918	984.902	888.293	1007.18	1013.37	940.382	771.144
BCG_2345	0.533091	6.0931e-12	1.4648e-11	720.578	808.378	820.575	710.812	1038.3	1157.55	1138.48	1092.14
BCG_2346c	0.506305	7.27001e-13	1.83114e-12	5618	5391.72	5025.23	5449.55	7287.81	7070.78	7856.33	8302.9
BCG_2347c	0.617371	5.2563e-17	1.567e-16	14072	12711.8	12083.9	12387.3	19249.5	18236.5	19894.9	21247.6
BCG_2348	0.0108451	0.91142	0.919309	3998.39	5062.1	4347.77	4727.21	4966.42	4353.24	4811.45	4143.96
BCG_2352	0.465543	0.021866	0.0283763	403.215	557.6	711.377	577.701	829.811	995.738	666.541	613.92
BCG_2353	0.0876315	0.509661	0.546341	446.623	515.804	626.563	599.886	628.582	627.523	567.492	502.554
BCG_2355c	-0.364585	4.86079e-08	9.55281e-08	913.503	953.715	971.12	942.424	739.569	746.804	778.408	674.751
BCG_2357	-0.987083	1.84363e-70	2.09297e-69	4165.27	3850.96	3877.06	4066.98	2002.96	1924.06	1984.47	2138.43
BCG_2358	-1.35547	7.34253e-67	7.92673e-66	1743.08	1857.08	1983.59	1963.83	728.159	793.479	666.541	758.978
BCG_2359c	-0.760566	1.19765e-11	2.83968e-11	831.51	676.339	690.173	827.949	422.166	444.971	412.51	505.361
BCG_2365	0.741625	2.85295e-07	5.36469e-07	786.172	830.226	782.409	859.896	1153.44	1179.33	1333.08	1781.87
BCG_2368	0.369674	0.00198202	0.00282068	3572.02	4424.7	4684.91	4490.27	5772.37	6281.45	5464	4669.91
BCG_2372	0.903739	3.06594e-16	8.80874e-16	723.472	902.419	886.306	879.418	1761.27	1589.03	1645.38	1351.37
BCG_2374c	-0.329251	0.0827949	0.100747	820.899	528.153	506.763	570.601	431.502	416.965	467.278	614.856
BCG_2375c	-1.14265	8.60192e-31	4.17146e-30	1995.82	1837.14	1676.14	1876.86	771.724	779.995	816.862	975.16
BCG_2376c	-0.742235	7.01974e-24	2.71338e-23	1629.26	1909.33	1897.71	1811.19	1138.92	1091.16	1074.39	1028.5
BCG_2379c	0.591187	2.69934e-21	9.58313e-21	2099.03	2421.33	2344.05	2345.41	3649.09	3391.73	3444.57	3389.66
BCG_2380c	0.385426	0.00290333	0.00407185	6843.08	5682.39	5472.62	6329.86	7275.37	6684.93	8161.63	9656.14
BCG_2381c	0.373727	0.00166922	0.00239358	3171.7	2503.98	2555.02	2940.86	3533.96	3118.94	3587.9	4233.8
BCG_2383c	-0.26703	0.0921059	0.111461	181.35	203.282	227.937	244.036	176.335	217.818	172.462	145.993
BCG_2384c	-0.664753	0.000902247	0.00132593	1145.01	1588.26	1892.41	1792.56	1079.79	1250.9	1004.47	714.057
BCG_2386c	0.95993	1.9114e-16	5.54795e-16	1828.94	1632.9	1523.47	1639.04	3060.96	2820.22	3077.51	3925.91
BCG_2389	0.283383	0.00144866	0.00208712	1267.52	1045.86	1081.38	1164.28	1269.61	1353.58	1415.82	1509.53
BCG_2401	-0.492103	5.70176e-15	1.55474e-14	3099.35	3099.57	3471.01	3298.48	2336.95	2437.48	2198.89	2245.11
BCG_2404c	1.2	2.37487e-40	1.44757e-39	962.699	1011.66	859.801	930.001	1886.78	2160.54	2308.42	2294.71
BCG_2407	0.112884	0.172543	0.20124	7930.21	7169.96	7246.29	7337.07	7494.23	7292.75	8308.46	9002.92
BCG_2409	0.00346009	0.964022	0.966217	1359.16	1251.99	1527.71	1422.51	1434.54	1441.75	1336.58	1359.8
BCG_2410	-0.0164775	0.830187	0.844902	2018.97	1715.55	1792.75	1763.27	1810.02	1677.2	1785.21	1933.47
BCG_2416	-0.70843	7.20138e-09	1.48294e-08	1902.25	2424.18	2610.15	2464.32	1436.61	1656.45	1371.54	1288.67
BCG_2417c	-0.392815	0.00945874	0.0127251	133.119	177.634	168.568	150.859	102.689	131.728	132.842	113.238
BCG_2418	-0.908296	1.1909e-24	4.72308e-24	2503.21	2012.87	2035.53	2202.54	1154.47	1116.06	1151.3	1241.88
BCG_2421	0.767835	3.95749e-35	2.11886e-34	1017.68	1109.5	1072.9	1167.83	1833.88	1942.73	1812.01	1851.12
BCG_2422c	0.329774	0.0478538	0.0598097	439.871	331.52	361.519	368.273	463.657	423.189	381.047	616.728
BCG_2423	0.104347	0.274469	0.310331	363.665	362.868	393.325	412.643	395.197	461.566	409.014	382.764
BCG_2425c	-0.048475	0.583311	0.617605	847.909	727.635	732.58	709.037	691.855	697.017	730.631	796.412
BCG_2426c	0.0246482	0.618175	0.650003	1133.44	1139.9	1187.4	1158.06	1182.48	1190.74	1152.46	1170.75
BCG_2427c	-0.0208378	0.773133	0.792127	3161.09	3633.42	3601.41	3499.04	3456.16	3707.05	3314.06	3218.4
BCG_2429c	-0.881254	6.12323e-07	1.13472e-06	2941.15	4429.45	4677.49	4240.02	2405.41	2677.08	2011.28	1749.11
BCG_2430c	-0.241609	0.00558718	0.00768358	1426.69	1246.29	1262.67	1158.95	1097.42	1010.26	1033.6	1165.14
BCG_2431c	-0.413796	1.34705e-05	2.28176e-05	404.179	351.469	403.926	365.611	287.322	261.381	293.651	301.345
BCG_2432c	-0.281312	0.0176487	0.0231536	795.819	948.965	958.398	884.743	797.656	809.037	751.607	595.203
BCG_2433c	-0.548906	5.28675e-05	8.55641e-05	3570.09	2577.12	2717.23	2750.96	1857.74	1712.46	2039.24	2329.34
BCG_2434c	-0.484769	7.55812e-07	1.3967e-06	2869.77	3289.56	3486.91	3556.72	2486.32	2546.39	2330.56	2072.92
BCG_2435c	-0.557285	0.0180193	0.0236165	2782.95	1634.8	1577.54	1797	1244.72	965.659	1220.05	1864.22
BCG_2436c	-0.482647	0.000299672	0.00045966	2325.72	1772.54	1776.85	1944.3	1331.85	1200.07	1373.87	1689.22
BCG_2438	-0.409643	0.000245209	0.000378023	196.784	236.529	205.674	205.878	157.664	156.621	161.974	160.031
BCG_2439	0.380256	0.000236963	0.000365594	958.841	1052.51	1249.95	1125.23	1463.58	1529.91	1454.27	1261.53
BCG_2442c	0.0583079	0.263412	0.298865	1906.11	2110.71	2080.06	2041.92	2080.75	2167.81	2080.03	2144.04
BCG_2443c	0.0310059	0.687236	0.713717	1651.44	1555.96	1578.6	1724.23	1587.01	1522.65	1721.12	1821.17
BCG_2451c	0.257722	0.37053	0.409267	1760.45	861.573	750.603	933.55	1102.61	1013.37	1148.97	1882.94
BCG_2452c	0.357746	2.89174e-05	4.77378e-05	417.684	462.609	437.852	421.517	531.079	619.225	552.343	526.886
BCG_2453c	0.321926	7.70875e-08	1.49643e-07	2023.79	2142.06	2243.33	2177.69	2700	2799.48	2736.08	2499.67
BCG_2454c	0.182873	0.0065753	0.00896467	2366.23	2486.88	2742.67	2740.31	2941.68	3054.63	2872.42	2863.71
BCG_2456	0.183503	0.0525654	0.0654713	837.298	960.364	961.578	868.77	1116.1	1046.56	1068.56	889.997
BCG_2458	-0.733558	1.12025e-10	2.5319e-10	338.585	300.173	297.909	279.533	173.223	168.031	184.114	204.952
BCG_2466c	-0.594423	0.0320711	0.0409889	533.44	315.372	273.525	346.088	202.266	171.143	230.726	367.791
BCG_2469c	0.244631	0.039387	0.0497295	4515.43	6194.4	5540.47	5241.9	6828.31	6824.96	6417.2	5394.26
BCG_2471	0.0195992	0.849945	0.862572	1192.28	1402.07	1416.39	1327.56	1417.94	1481.16	1377.36	1136.13
BCG_2472c	-0.120151	0.235531	0.269782	315.434	342.919	371.061	369.161	323.626	354.732	288.99	318.19
BCG_2474c	0.581803	1.73502e-08	3.49651e-08	5686.49	6539.21	6679.1	6296.14	10169.3	9983.31	9809.34	7758.23
BCG_2475c	0.591439	2.369e-19	7.7892e-19	12985.8	14281	14596.5	14071.6	21527.4	21918.7	21659.1	19176.6
BCG_2476c	0.0353024	0.668833	0.698265	3327	2823.15	2862.47	2844.13	2994.58	2810.89	3023.91	3319.47
BCG_2479	0.53997	3.66677e-15	1.00747e-14	2132.79	2319.69	2436.28	2315.24	3478.98	3511.01	3314.06	3078.02
BCG_2484c	-0.349141	1.44973e-06	2.62636e-06	1996.78	2307.34	2326.02	2262.88	1708.37	1751.88	1863.29	1660.21
BCG_2486c	-0.172963	0.0452872	0.0567371	543.086	486.356	446.333	516.47	433.576	431.487	441.642	461.376
BCG_2488c	-1.47733	5.77832e-35	3.08125e-34	4120.89	3207.86	3169.92	3085.51	1145.14	1132.65	1202.57	1397.23
BCG_2489c	-1.74152	2.16546e-108	4.588e-107	2061.41	2381.44	2467.03	2378.25	702.227	712.575	710.822	653.226
BCG_2492	-0.47138	1.08313e-08	2.21204e-08	1612.86	1940.68	1912.55	1945.19	1338.07	1396.11	1364.54	1248.43
BCG_2493	-0.548819	8.66442e-10	1.87587e-09	1561.73	1858.98	1953.9	1980.69	1315.25	1246.75	1257.34	1209.12
BCG_2494c	-0.514289	9.24519e-06	1.58569e-05	2548.55	2351.04	2123.53	2415.52	1632.65	1394.03	1601.1	1979.33
BCG_2495c	-0.701962	7.52464e-10	1.63626e-09	3312.54	2882.04	2723.59	3018.06	1641.99	1623.26	1905.24	2166.5
BCG_2497c	-0.761843	7.40825e-78	9.59199e-77	14216.7	13519.2	13983.7	14470	8000.41	8507.34	8268.84	8360.92
BCG_2498	0.499507	0.00188141	0.00268714	65.5948	64.5942	66.791	66.5554	100.615	95.4249	97.8836	79.5476
BCG_2499c	0.428363	0.00679297	0.00924235	147.588	133.938	143.124	122.462	186.707	166.994	151.487	228.348
BCG_2502c	0.881335	1.23421e-07	2.36572e-07	3195.81	2243.7	2130.95	2372.03	4218.55	3796.25	4542.27	5757.37
BCG_2507c	0.487281	1.14838e-20	3.99113e-20	1164.31	1294.73	1251.01	1227.28	1740.53	1709.35	1732.77	1737.88
BCG_2508c	0.242976	0.25146	0.286536	103.215	77.893	61.4901	69.2176	100.615	72.6059	90.892	104.816
BCG_2511	0.0883894	0.583269	0.617605	136.977	119.689	103.897	153.521	128.621	156.621	138.668	124.469
BCG_2512	0.221593	0.0962399	0.116251	565.272	689.638	781.348	730.334	781.059	955.286	787.73	701.891
BCG_2513	0.16281	0.110955	0.133012	710.931	897.67	952.037	883.856	969.841	1026.86	941.547	917.137
BCG_2514	0.325859	0.0731761	0.0897042	2922.83	2094.56	1938	2173.26	2543.37	2291.24	2830.47	3776.17
BCG_2519c	0.85096	1.96719e-12	4.83799e-12	1769.13	2193.35	2275.13	2087.18	3913.59	4055.56	4008.57	3038.72
BCG_2526	-0.927533	6.697e-15	1.82111e-14	1641.8	1512.26	1328.4	1517.46	801.805	652.416	773.747	925.56
BCG_2527	0.264076	0.108986	0.13081	4368.8	6660.8	6643.05	6617.38	8171.56	7925.45	7338.94	5733.98
BCG_2528c	-0.184842	2.05778e-05	3.44295e-05	2514.79	2513.48	2558.2	2660.44	2230.12	2274.64	2301.43	2212.36
BCG_2529	-0.547422	7.23317e-26	2.98208e-25	2806.1	2854.49	2952.59	3042.91	1951.09	2024.67	1920.38	2076.66
BCG_2530c	-1.04151	8.5498e-55	7.3005e-54	2514.79	2301.64	2405.54	2475.86	1119.21	1149.25	1147.8	1292.41
BCG_2533	0.365184	0.000726682	0.00107711	644.372	865.373	866.162	841.26	992.661	1079.75	1068.56	1003.24
BCG_2534	0.0954281	0.153111	0.179795	1891.64	1647.15	1694.16	1828.05	1820.4	1896.05	1839.98	1986.82
BCG_2535c	0.0972024	0.527635	0.56393	955.947	1255.79	1320.98	1258.34	1336	1529.91	1272.49	987.326
BCG_2536c	0.0323609	0.722857	0.74738	408.038	428.412	398.626	378.035	424.241	454.306	388.039	382.764
BCG_2537c	0.149203	0.271442	0.30736	734.082	529.103	591.577	583.025	642.066	591.22	667.706	801.091
BCG_2538c	0.0816755	0.642045	0.672959	271.061	181.434	174.929	208.54	205.378	193.962	220.238	264.847
BCG_2541c	-0.583023	4.21514e-11	9.72648e-11	621.221	538.602	602.179	626.508	424.241	379.625	371.725	417.391
BCG_2543c	-0.7033	3.5503e-12	8.6085e-12	2286.17	1789.64	1766.25	1836.93	1172.11	1145.1	1132.65	1265.27
BCG_2546c	0.264981	6.78808e-06	1.17545e-05	1688.1	1641.45	1598.74	1746.41	1865	2069.27	2045.07	2043.91
BCG_2547	0.811229	1.00565e-11	2.3959e-11	161.093	166.235	139.943	155.296	298.732	283.163	276.172	236.771
BCG_2548	0.763029	0.000472886	0.000713742	278.778	410.363	434.671	367.386	757.202	760.288	607.112	406.161
BCG_2550	0.0751859	0.420488	0.458946	959.806	835.925	914.93	854.571	932.5	900.313	849.49	1069.68
BCG_2551c	0.0505028	0.410992	0.449572	1477.81	1358.38	1435.48	1382.58	1371.26	1438.63	1512.54	1531.99
BCG_2552c	-0.0919594	0.288466	0.324411	834.404	885.321	978.541	874.981	932.5	800.74	841.333	777.695
BCG_2553c	-0.446689	7.14652e-07	1.32249e-06	10551.1	12190.3	13071.9	12902.9	9039.75	9738.53	8776.9	8189.66
BCG_2554c	-0.31034	2.19978e-06	3.93299e-06	2949.83	2958.04	3027.86	2727.88	2538.18	2362.8	2311.92	2192.71
BCG_2558	-0.452016	1.35055e-10	3.03338e-10	4118	3488.09	3637.46	3645.46	2640.87	2718.57	2633.54	2888.98
BCG_2563	-0.579392	0.00960781	0.0129169	251.768	368.567	335.015	340.764	144.18	184.626	248.205	290.115
BCG_2564	0.447077	9.315e-17	2.75624e-16	3158.19	3104.32	3412.7	3288.72	4448.82	4629.15	4218.32	4373.25
BCG_2568	-0.241689	0.131434	0.15591	88.7458	96.8913	108.138	87.8531	69.4966	85.0526	78.0739	88.9061
BCG_2569	0.0179012	0.921633	0.928192	62.7009	86.4423	82.6936	86.9657	70.5339	79.8665	96.7184	76.74
BCG_2570	0.310218	0.145553	0.17158	202.572	167.185	156.906	184.58	217.825	151.435	203.924	307.896
BCG_2571	0.055845	0.590059	0.624249	1015.75	894.82	800.432	848.359	917.978	820.447	939.217	1021.95
BCG_2572c	-0.297039	0.0177553	0.0232782	608.681	501.555	454.815	473.874	412.831	356.806	454.46	436.108
BCG_2573c	-0.0789692	0.769116	0.789031	324.115	181.434	187.651	221.851	172.186	159.733	210.916	322.87
BCG_2574c	0.43445	1.61594e-07	3.07806e-07	1543.41	1877.03	1918.92	1835.15	2419.94	2552.62	2407.47	2315.3
BCG_2576c	0.472233	4.26772e-10	9.3781e-10	13944.7	12756.4	12289.5	12897.5	17397	16540.7	18082.8	19960.8
BCG_2577c	0.518562	1.21128e-10	2.73142e-10	7118.96	6662.7	6452.22	6567.69	9348.86	8604.84	9638.04	10800.7
BCG_2579c	0.624848	9.50036e-11	2.15581e-10	3955.94	5180.84	5145.03	5173.57	7662.26	7483.6	7533.54	7322.12
BCG_2580	0.293677	0.00995192	0.0133524	879.741	1010.71	1130.15	1008.09	1337.03	1355.66	1199.07	1046.28
BCG_2581	0.591457	1.0759e-19	3.57912e-19	914.468	939.466	1043.21	906.928	1384.75	1447.97	1468.25	1427.18
BCG_2582c	0.814153	1.25018e-49	9.61792e-49	1651.44	1743.09	1684.62	1688.73	3039.18	3107.53	2983.12	2772.94
BCG_2583	-1.07316	1.55353e-45	1.08747e-44	2524.43	2838.35	2954.71	2924	1346.37	1303.79	1256.17	1433.73
BCG_2584	-0.494999	4.79986e-08	9.44243e-08	1064.95	941.366	940.375	988.569	625.47	704.277	674.698	786.117
BCG_2585	-1.28492	4.60267e-41	2.83165e-40	2641.15	2873.49	3127.51	3152.95	1236.42	1356.69	1171.11	1077.17
BCG_2587	-0.946619	8.92512e-123	2.19635e-121	3292.28	3258.21	3270.64	3313.57	1663.77	1753.95	1714.13	1684.54
BCG_2588	-1.12449	2.17895e-13	5.60948e-13	1527.97	2076.51	2209.4	2057.01	973.99	1064.2	841.333	730.902
BCG_2589	-0.9154	1.50063e-17	4.56292e-17	540.192	623.144	681.692	654.018	343.334	355.769	290.155	334.1
BCG_2590	-0.61458	2.88737e-54	2.44963e-53	3733.11	3883.25	3878.12	3905.47	2572.41	2461.34	2494.87	2528.68
BCG_2591c	-0.417725	1.77644e-07	3.37566e-07	764.951	853.974	878.884	778.254	592.277	637.895	645.566	577.422
BCG_2592c	-0.194338	0.059552	0.0737098	621.221	725.735	770.747	724.123	621.321	660.714	664.21	539.052
BCG_2593	0.222499	0.0246984	0.0319162	244.051	233.679	231.118	270.659	302.881	266.567	286.659	288.243
BCG_2594c	-0.599876	8.55293e-11	1.94531e-10	1497.1	1777.29	1787.45	1653.24	1197	1164.81	1084.88	984.518
BCG_2596	0.0763994	0.39056	0.429296	539.227	498.705	470.717	441.928	488.551	519.651	501.071	545.603
BCG_2597	0.38245	3.26624e-05	5.36965e-05	746.623	641.193	694.414	763.168	913.829	884.755	869.3	1039.73
BCG_2598	0.55125	2.09908e-10	4.68011e-10	4633.11	5539.9	5186.37	5046.67	8028.42	7627.77	7688.53	6559.4
BCG_2599c	0.872339	7.83547e-26	3.22369e-25	4635.04	5163.74	4692.33	4578.12	9611.28	8760.42	8858.47	7680.55
BCG_2600	-0.519382	2.83517e-12	6.91683e-12	1792.28	1761.14	1889.23	1721.57	1292.43	1361.88	1209.56	1134.26
BCG_2601c	-0.14356	0.225992	0.259606	518.006	719.086	661.549	672.653	601.613	621.299	582.641	523.142
BCG_2604c	-0.8372	1.77151e-26	7.50665e-26	3910.6	4246.12	4268.26	4035.92	2507.07	2376.29	2309.59	2022.38
BCG_2608c	0.70598	2.34121e-12	5.73648e-12	7857.87	9195.18	9446.15	9012.49	15476	15916.3	14192	12344.9
BCG_2611c	0.643487	1.77705e-09	3.77516e-09	3387.78	2837.4	2648.32	2969.26	4310.87	4244.33	4605.19	5339.05
BCG_2618	0.499951	1.56114e-05	2.63426e-05	621.221	789.379	816.334	814.638	1096.39	1161.69	1110.51	933.982
BCG_2619	0.454924	0.0182293	0.0238759	974.275	1547.41	1579.66	1365.72	2131.58	2222.78	1766.57	1372.9
BCG_2620	-0.625858	7.2735e-11	1.66096e-10	1676.52	1507.52	1520.29	1674.53	1009.26	912.76	1016.13	1194.15
BCG_2621	-0.958098	2.59271e-14	6.88032e-14	690.674	896.72	888.426	962.835	452.247	486.46	443.972	388.379
BCG_2622	-1.34563	1.80703e-27	7.91976e-27	502.572	593.697	710.317	620.296	245.831	228.19	252.866	228.348
BCG_2623	-1.02949	6.0346e-11	1.38123e-10	136.013	121.589	134.642	119.8	70.5339	65.3453	62.9252	52.4078
BCG_2624	-0.568941	4.40365e-06	7.72002e-06	207.395	218.48	219.456	249.361	152.478	131.728	149.156	169.39
BCG_2626	0.333499	0.032707	0.0417074	777.491	659.241	622.322	771.155	769.649	758.213	877.457	1160.46
BCG_2627	0.0914935	0.11931	0.142295	2612.21	2780.4	2817.94	2712.8	3018.44	2713.39	2846.78	3056.5
BCG_2628c	-0.381141	2.5112e-38	1.46962e-37	6136	6070.91	6077.98	6051.22	4710.21	4620.85	4689.09	4666.17
BCG_2629c	0.020065	0.776282	0.795147	1772.99	1840.94	1707.94	1677.2	1885.74	1805.81	1809.68	1598.44
BCG_2631c	0.230126	3.00299e-06	5.31629e-06	3592.28	3363.65	3398.92	3278.07	3938.49	4133.35	4056.34	3863.21
BCG_2634c	-0.369314	3.8777e-10	8.53526e-10	3079.09	3189.81	2994.99	2888.5	2288.2	2225.89	2420.29	2472.53
BCG_2636c	-0.417618	4.06565e-17	1.21754e-16	3369.45	3367.45	3444.51	3320.67	2649.17	2377.33	2585.76	2496.86
BCG_2638c	-0.52116	5.79962e-10	1.26601e-09	2632.47	2282.65	2326.02	2337.43	1557.97	1573.47	1673.34	1867.96
BCG_2640	-0.240481	0.123381	0.146929	436.977	527.203	542.809	410.869	494.775	422.152	383.378	322.87
BCG_2643	0.767972	9.11853e-06	1.566e-05	1006.11	1572.11	1520.29	1510.36	2611.83	2658.41	2473.89	1808.07
BCG_2644c	0.656337	9.9147e-06	1.69612e-05	1424.76	1858.03	1910.43	1699.38	2882.56	3246.52	2627.71	2106.61
BCG_2645	0.833553	8.72819e-80	1.15656e-78	3081.02	3185.07	2997.11	3093.49	5768.22	5409.14	5431.38	5414.85
BCG_2646c	0.911805	3.83937e-45	2.64549e-44	4215.43	4710.63	4529.06	4687.27	8819.85	8543.64	8923.73	7850.88
BCG_2647c	0.950271	4.09464e-72	4.84268e-71	5626.68	6089.91	5434.45	5501.02	11107	10579.7	11255.5	10830.6
BCG_2648c	0.817858	2.49939e-13	6.41774e-13	8046.93	6910.63	6140.53	6596.08	12124.6	10642	12158.5	13893.7
BCG_2649	0.162541	0.0168061	0.0221289	2507.07	2580.92	2385.39	2340.97	2779.87	2866.9	2853.77	2487.5
BCG_2651c	1.56396	3.42219e-11	7.92445e-11	1717.04	3774.01	2736.31	3051.79	6755.7	6809.4	10678.6	9105.86
BCG_2652c	1.41085	1.13297e-11	2.68793e-11	3064.63	5707.09	4177.09	4208.96	9320.85	9297.71	14639.4	12364.5
BCG_2653c	1.62184	5.18832e-10	1.1357e-09	3114.79	6240.94	3803.91	4379.34	10564.5	9140.05	18572.3	15703.6
BCG_2654c	1.74639	1.3929e-12	3.44486e-12	2802.25	6300.79	3738.17	4116.67	12615.2	10935.5	19043	14304.5
BCG_2655	0.749751	0.000206263	0.000319974	2426.04	3449.14	2624.99	2564.6	4213.36	3131.39	6134.04	5127.54
BCG_2656	0.812833	2.68908e-15	7.43484e-15	17594.8	22950.9	19140.4	19196.3	33146.8	31635.4	38786.4	35002.8
BCG_2657	0.82465	1.03363e-09	2.22084e-09	3379.09	3091.97	2738.43	3168.04	4992.35	4501.57	5613.16	6814.89
BCG_2658	0.72067	3.21689e-20	1.0959e-19	7468.16	8747.77	7570.7	7746.16	12536.4	11963.4	13667.6	13798.2
BCG_2659c	0.869403	3.01002e-05	4.96077e-05	830.545	1596.81	1459.86	1514.8	2423.05	2891.79	2634.7	1920.37
BCG_2660c	0.276524	0.00695652	0.00945514	383.922	371.417	365.76	369.161	396.235	424.226	466.113	517.527
BCG_2663	0.0275649	0.800041	0.816949	188.103	211.831	195.072	190.792	205.378	218.855	186.445	189.978
BCG_2665	0.677688	1.35709e-16	3.97399e-16	300.964	309.672	272.465	289.294	469.88	479.199	445.138	481.029
BCG_2666c	1.32722	3.64647e-95	6.01972e-94	860.449	877.721	824.816	838.598	2315.17	2113.87	2046.23	2060.75
BCG_2667c	1.66521	4.14318e-52	3.37763e-51	388.745	343.869	288.367	364.724	1074.6	998.85	1117.5	1208.19
BCG_2669	0.534491	1.14108e-07	2.19358e-07	220.9	236.529	248.081	264.447	317.403	372.365	362.403	353.753
BCG_2671c	-0.663372	8.13674e-10	1.76355e-09	314.469	277.375	306.39	320.353	207.453	172.18	182.949	205.888
BCG_2672c	-0.75418	3.85076e-05	6.29663e-05	870.095	1297.58	1335.82	1164.28	793.507	812.149	650.227	511.912
BCG_2673c	-0.812321	1.00129e-15	2.81555e-15	550.803	611.745	675.331	614.972	376.527	333.987	374.055	313.511
BCG_2674	-0.373116	0.00206363	0.0029326	314.469	370.467	406.047	401.995	298.732	287.312	249.37	315.383
BCG_2675	-0.0350605	0.723563	0.747915	409.967	448.36	507.823	450.802	436.688	484.385	449.799	402.417
BCG_2676	0.272616	0.0526477	0.0655326	375.241	453.109	472.838	531.556	578.793	611.964	576.814	448.274
BCG_2677c	0.218455	0.026945	0.0346724	2287.13	1975.82	1753.53	1997.55	2360.81	2097.27	2339.89	2526.81
BCG_2681	0.132974	0.233305	0.267541	285.53	364.767	390.144	352.3	382.75	397.258	360.072	385.572
BCG_2682	0.592088	3.46405e-08	6.88294e-08	329.903	412.263	414.528	368.273	605.762	606.778	577.98	508.169
BCG_2683c	-0.0553833	0.590726	0.624788	341.479	400.864	413.468	399.332	384.825	392.072	392.7	328.485
BCG_2685	1.00082	2.88908e-13	7.38487e-13	2844.69	3679.97	4088.03	3743.07	7434.07	8276.04	7047.62	5969.81
BCG_2686	0.190141	0.0213453	0.027746	1882.96	2098.36	2214.7	2035.71	2464.54	2520.46	2296.77	2109.42
BCG_2687	0.398207	3.19279e-11	7.41925e-11	1792.28	2029.97	1989.95	1969.15	2701.03	2504.9	2521.67	2526.81
BCG_2688c	0.676213	4.45519e-05	7.25502e-05	2336.33	1623.4	1549.97	1519.24	2819.28	2299.53	2815.32	3297.01
BCG_2689c	0.73916	1.30034e-39	7.80598e-39	2736.65	3009.33	2858.23	2743.86	4981.98	4611.51	4802.12	4547.32
BCG_2692	0.371019	2.32019e-06	4.14455e-06	3590.35	4009.59	3948.09	3886.83	5109.56	5557.46	4672.78	4621.25
BCG_2693	-0.983222	5.52078e-40	3.34455e-39	5767.52	5579.8	5152.45	5201.08	2679.25	2570.25	2680.15	3045.27
BCG_2694	-0.39968	1.72557e-11	4.05739e-11	4646.62	5008.9	5079.3	5008.51	3846.17	3832.56	3845.43	3444.88
BCG_2696	0.619653	3.4746e-12	8.43526e-12	1945.66	2205.7	2296.34	2172.37	3280.86	3697.72	3318.72	2947.94
BCG_2699c	0.600322	2.71001e-21	9.6124e-21	939.548	872.022	849.2	896.279	1378.52	1292.39	1421.64	1304.58
BCG_2700c	0.235192	0.0020829	0.00295892	700.32	749.483	744.242	809.313	868.189	931.43	919.407	819.808
BCG_2701c	0.0834273	0.623713	0.65513	2128.94	1569.26	1494.85	1713.58	1563.16	1629.48	1695.48	2428.54
BCG_2702c	0.200587	0.113169	0.135461	875.883	764.682	646.706	672.653	813.215	744.729	877.457	965.801
BCG_2703c	0.216004	0.216352	0.248892	1320.58	826.426	850.26	890.067	1054.9	1012.33	1068.56	1378.51
BCG_2706c	1.37304	8.70079e-53	7.18178e-52	1656.27	1610.11	1596.62	1513.03	4033.92	3695.64	4003.91	4777.54
BCG_2707c	2.10987	8.72291e-154	3.60002e-152	2458.84	2345.34	2217.88	2041.92	10677.6	9167.02	9668.34	9608.41
BCG_2708	0.821172	6.79508e-54	5.75259e-53	942.442	1006.91	979.601	968.159	1710.45	1657.49	1730.44	1785.61
BCG_2709c	0.693172	2.20676e-16	6.38188e-16	6311.57	5755.54	5592.42	5561.37	9087.46	8428.51	9499.37	10527.4
BCG_2711	0.560192	1.2643e-07	2.42223e-07	1119.93	1346.03	1372.93	1344.42	1911.68	2154.32	1929.71	1648.04
BCG_2712c	1.42453	1.98569e-80	2.69429e-79	812.217	715.286	709.257	707.262	1910.64	1888.79	1970.49	2130.94
BCG_2713	0.382882	8.40457e-10	1.82061e-09	1969.77	2062.27	1881.81	1882.19	2666.8	2456.15	2647.52	2398.59
BCG_2717	0.65032	5.38573e-06	9.37122e-06	2415.43	3142.32	3126.45	3137.86	5337.76	5078.27	4538.77	3601.17
BCG_2718c	0.598889	0.000734867	0.00108843	403.215	263.126	277.766	257.347	424.241	416.965	418.336	558.705
BCG_2719c	0.397247	0.346365	0.384505	2530.22	1302.33	1051.69	1571.59	1548.63	1415.82	1844.64	3692.88
BCG_2720	0.748223	1.41344e-42	9.07627e-42	6053.05	6740.6	6569.9	6676.84	10989.8	11235.2	11162.2	10357.1
BCG_2721c	0.823477	9.92495e-27	4.23736e-26	1209.64	1181.69	1114.24	1284.96	2002.96	2031.93	2105.66	2338.7
BCG_2722	0.445561	0.000649912	0.000968756	970.417	1365.03	1281.75	1395.89	1884.71	1788.18	1637.22	1517.96
BCG_2725c	1.48865	1.72456e-17	5.23177e-17	2475.24	3666.67	3765.74	3558.49	10551	10918.9	9337.4	6982.41
BCG_2727	-0.315096	0.00119923	0.00174106	3121.54	3594.48	3909.92	3798.98	2863.88	3253.78	2826.97	2650.34
BCG_2728	-1.10121	1.62084e-98	2.76801e-97	9589.37	9939.91	10212.7	10829.9	4610.64	4799.25	4684.43	4816.84
BCG_2729	-0.922794	2.32112e-10	5.16354e-10	3153.37	4410.46	4597.98	4258.66	2301.69	2455.12	2139.46	1765.96
BCG_2730c	-0.584463	1.55686e-10	3.48885e-10	556.591	597.497	638.225	654.018	406.607	432.524	426.493	367.791
BCG_2731c	0.320599	0.00627088	0.00856437	838.262	681.089	673.211	705.487	876.488	860.899	811.036	1068.75
BCG_2732c	-0.492295	1.48073e-10	3.32388e-10	1091.96	1167.45	991.263	990.344	735.42	756.139	773.747	750.555
BCG_2734c	-0.23408	7.76027e-06	1.3397e-05	7562.69	7560.37	7814.54	7275.83	6527.5	6751.31	6399.73	6010.05
BCG_2735	1.30339	5.06383e-38	2.92462e-37	241.157	197.582	231.118	194.342	542.489	496.832	533.699	555.897
BCG_2736	-0.413175	0.00206083	0.00292968	1571.38	1842.84	2228.49	1983.35	1421.05	1703.13	1334.25	1268.08
BCG_2741c	0.671772	3.91644e-16	1.12117e-15	526.687	542.401	444.213	525.344	789.357	790.367	819.193	851.627
BCG_2742c	0.651085	7.33282e-13	1.84578e-12	451.446	393.265	384.843	382.472	604.725	644.118	688.681	596.139
BCG_2743	0.537141	0.000341573	0.000521909	117.685	132.038	168.568	134.886	188.782	203.297	231.891	178.748
BCG_2744	0.152756	0.136427	0.161652	1399.68	1880.83	1879.69	1786.35	1991.55	1911.61	1913.39	1905.4
BCG_2745c	-0.560463	2.32021e-14	6.16958e-14	2727.01	2573.32	2507.31	2471.42	1758.16	1600.44	1687.33	1921.31
BCG_2746c	-0.769333	2.96105e-71	3.42032e-70	6785.2	7131.01	7410.62	7195.97	4096.15	4191.44	4245.12	4201.05
BCG_2747	0.0843974	0.227362	0.261028	1126.69	1162.7	1177.85	1137.65	1223.97	1320.39	1236.36	1103.37
BCG_2748c	-0.235032	0.00603747	0.00825982	1666.88	1786.79	1683.56	1654.12	1532.04	1484.27	1526.52	1230.65
BCG_2751	-0.806739	2.6917e-25	1.09604e-24	534.404	514.854	555.531	542.205	298.732	325.689	295.981	306.024
BCG_2752c	-0.707921	2.39516e-17	7.22194e-17	801.606	929.967	848.139	953.073	518.632	525.874	548.848	569.935
BCG_2753c	-2.06888	9.69636e-73	1.17125e-71	3012.54	2503.98	2488.23	2601.87	552.861	575.661	658.384	740.261
BCG_2757c	0.73491	1.68506e-14	4.50487e-14	243.086	241.278	263.983	260.01	426.315	419.04	457.956	377.149
BCG_2758c	1.30155	1.11587e-145	3.94738e-144	788.102	793.179	772.867	765.831	1902.34	1975.92	1940.19	1873.58
BCG_2759c	1.64731	4.6666e-42	2.95825e-41	2361.41	2057.52	1879.69	1902.6	6122.97	5518.05	6389.24	7659.03
BCG_2761c	2.18658	1.45059e-31	7.13943e-31	1795.17	1276.69	1072.9	1175.81	5664.5	4968.32	5862.53	7725.48
BCG_2763	-0.285604	0.0164109	0.0216301	864.307	1058.21	1107.88	1021.4	874.413	938.691	813.366	698.147
BCG_2765	-0.124417	0.117955	0.140874	934.725	1052.51	1022.01	1018.74	899.307	861.936	903.093	1028.5
BCG_2766	-0.146365	0.210684	0.242865	3002.89	4136.88	4170.73	4178.79	3699.92	3589.84	3393.3	3311.99
BCG_2767	-0.0577425	0.522924	0.559348	1848.23	1543.61	1621.01	1675.42	1616.06	1413.74	1651.2	1744.43
BCG_2768c	-0.0229231	0.556146	0.592007	7125.71	7421.69	7428.64	7701.79	7345.9	7255.41	7418.18	7194.85
BCG_2770c	-1.42001	2.14863e-12	5.27767e-12	1395.82	2029.97	2297.4	2023.28	811.14	878.532	710.822	495.067
BCG_2773c	-0.830253	1.09906e-10	2.48544e-10	498.713	532.902	624.443	584.8	315.328	360.955	329.775	255.488
BCG_2774c	-0.53112	0.000370352	0.000564142	229.582	286.874	294.728	290.181	211.602	220.929	173.627	156.288
BCG_2775c	-0.193831	0.158976	0.186295	357.877	419.862	432.551	345.201	392.086	345.397	349.584	273.269
BCG_2776c	-0.314805	0.0216884	0.0281552	122.508	143.437	139.943	152.634	100.615	108.909	121.189	118.853
BCG_2778c	-1.01238	3.44204e-15	9.46381e-15	375.241	308.722	282.006	295.506	153.515	148.324	152.652	170.325
BCG_2779c	-0.840225	1.08276e-15	3.03816e-15	463.986	519.604	549.17	515.582	315.328	302.87	278.502	248.001
BCG_2782	0.901896	1.28587e-16	3.76822e-16	343.408	426.512	444.213	385.134	735.42	834.968	735.293	681.302
BCG_2783c	-0.390929	0.000105393	0.000167094	1338.9	1536.96	1722.78	1426.95	1243.68	1096.35	1202.57	1052.84
BCG_2784c	0.343873	0.0719822	0.0882678	434.083	585.148	610.66	500.496	741.643	779.995	736.458	446.402
BCG_2788c	-0.675836	5.12895e-11	1.17802e-10	572.025	482.557	462.236	465	313.254	288.349	309.965	328.485
BCG_2789c	-0.564862	0.00314517	0.00440168	1045.66	767.531	662.609	748.083	492.7	436.673	526.707	722.479
BCG_2791c	-0.987015	7.68379e-18	2.37281e-17	1086.17	1388.78	1346.42	1312.47	676.296	734.357	611.773	568.063
BCG_2792	-0.388816	1.62474e-07	3.09333e-07	1459.48	1455.27	1527.71	1442.92	1090.16	1267.49	1068.56	1067.81
BCG_2793c	0.290699	1.10119e-05	1.87652e-05	1802.89	1880.83	1829.86	1631.94	2248.79	2077.57	2278.13	2135.62
BCG_2794c	0.255342	0.00731261	0.00990176	3876.84	3257.26	3307.74	3226.61	3831.65	3736.09	4160.05	4585.69
BCG_2795c	-0.123561	0.234577	0.268844	2728.93	2111.66	2238.03	2316.13	2051.71	2017.41	2111.49	2441.64
BCG_2796c	0.296916	2.51586e-05	4.17938e-05	3253.69	3628.68	3490.09	3776.8	4553.59	4466.3	4372.14	3994.23
BCG_2799c	-0.0947443	0.283868	0.319877	7918.64	9746.13	9620.02	9185.53	9058.42	8851.7	8533.36	7709.57
BCG_2805	0.00493219	0.962865	0.965301	878.777	1035.41	1090.92	1002.77	1059.05	1123.32	961.357	877.831
BCG_2812c	-0.484335	3.43898e-08	6.83654e-08	3969.45	3300	3461.47	3397.87	2463.5	2326.5	2503.02	2804.75
BCG_2813c	-0.370811	2.1865e-07	4.12914e-07	5230.22	5895.17	6264.57	5867.52	4504.84	4767.1	4450.21	4263.75
BCG_2815c	-0.946175	1.36572e-41	8.53465e-41	1558.84	1725.05	1805.48	1747.3	865.078	940.765	884.449	858.178
BCG_2816c	-0.254454	0.390376	0.429273	352.089	154.836	142.063	159.733	145.217	162.845	166.635	203.08
BCG_2817	-0.363619	2.97413e-05	4.90367e-05	2195.49	2507.78	2579.4	2391.56	1981.17	2015.33	1866.78	1656.46
BCG_2818	0.283947	8.03148e-06	1.38411e-05	3178.45	3563.13	3755.14	3513.24	4311.9	4385.4	4243.96	4114.95
BCG_2819c	0.450582	0.00011469	0.000181181	487.138	405.614	403.926	369.161	563.234	505.13	566.327	640.124
BCG_2820c	0.858514	4.71659e-12	1.13738e-11	1129.58	890.07	867.223	945.974	1653.4	1539.25	1690.82	2065.43
BCG_2821	0.0217292	0.814259	0.82997	239.228	246.028	244.9	242.262	245.831	238.562	264.519	239.579
BCG_2822c	0.157756	0.250954	0.286123	190.996	259.327	231.118	267.109	273.838	296.647	241.213	247.065
BCG_2823	-0.0289999	0.795971	0.813003	202.572	170.035	186.591	176.594	190.856	180.478	179.453	170.325
BCG_2824	0.129484	0.259977	0.295476	164.952	194.733	194.012	174.819	208.49	186.701	186.445	213.375
BCG_2825	0.331272	0.00653049	0.00890665	487.138	415.113	355.158	365.611	538.34	490.609	468.443	543.731
BCG_2826	0.417501	0.00180775	0.00258754	1533.76	1825.74	2041.9	1733.99	2455.2	2844.08	2273.46	1956.87
BCG_2827	0.471503	0.00196412	0.00280024	713.825	528.153	487.68	661.117	778.985	749.915	787.73	998.556
BCG_2829	0.391969	0.2797	0.315628	265.273	109.24	103.897	135.773	195.006	124.467	167.801	318.19
BCG_2830	0.39966	0.199366	0.230556	24.1157	44.646	27.5645	27.5096	48.7514	44.6008	45.446	25.2681
BCG_2831	0.847731	4.42239e-11	1.01929e-10	419.613	586.098	624.443	593.674	1005.11	1075.6	977.671	943.341
BCG_2834c	-1.29062	1.72576e-44	1.16283e-43	878.777	796.029	866.162	904.266	332.962	352.657	320.452	399.61
BCG_2835c	-0.833119	1.09994e-29	5.20042e-29	1082.31	1006.91	1050.63	1028.5	581.905	648.267	558.17	551.218
BCG_2837c	1.53875	5.53742e-46	3.93177e-45	434.083	412.263	471.778	462.338	1350.52	1472.86	1249.18	1100.56
BCG_2838c	1.4637	1.92101e-94	3.11929e-93	520.9	587.047	589.457	624.733	1556.93	1658.53	1571.96	1619.03
BCG_2839c	0.501801	4.9728e-05	8.07469e-05	390.675	464.508	502.523	481.861	679.408	746.804	625.756	553.09
BCG_2840c	0.619087	3.00898e-08	6.01491e-08	436.012	540.502	464.356	543.092	746.83	818.372	820.358	665.392
BCG_2841c	0.714877	5.87909e-08	1.14857e-07	128.296	153.886	163.267	163.283	234.422	274.865	270.345	220.862
BCG_2842c	0.476508	0.000325163	0.000497796	1125.72	1416.32	1404.73	1489.95	2019.55	2128.39	1908.73	1509.53
BCG_2843c	0.684515	8.19731e-21	2.86653e-20	588.424	608.896	657.308	672.653	1008.22	1041.38	1059.24	955.507
BCG_2844c	1.02451	3.20308e-15	8.82517e-15	1193.25	1007.86	865.102	934.438	2089.05	1730.1	1972.82	2346.19
BCG_2845c	0.212058	0.0871234	0.105787	870.095	722.885	677.451	810.201	859.891	781.032	865.804	1061.26
BCG_2846c	0.498515	0.00027587	0.000424136	1861.73	2502.08	2225.31	2191.89	3410.52	3378.25	3219.67	2398.59
BCG_2847c	0.71259	8.26839e-13	2.07469e-12	938.584	931.867	868.283	953.073	1516.48	1316.24	1453.11	1763.15
BCG_2848c	1.18831	1.97967e-15	5.50032e-15	529.581	536.702	491.921	554.628	1111.95	1054.86	1046.42	1600.31
BCG_2849c	0.949359	4.59381e-34	2.40431e-33	463.022	435.061	433.611	465.888	861.966	794.516	883.283	932.111
BCG_2850c	0.80764	0.0086706	0.0116886	71.3825	39.8964	49.8282	65.668	88.1674	65.3453	88.5614	154.416
BCG_2857c	0.173643	0.26032	0.295696	10766.2	7766.51	7532.54	7869.51	8581.28	8354.87	9466.75	11871.3
BCG_2860c	-0.288258	7.79047e-09	1.6001e-08	11738.6	10986.7	10776.7	11255.8	9057.38	8777.02	9184.75	9631.81
BCG_2862c	1.3142	1.19068e-48	8.98564e-48	4658.19	4248.97	3926.89	3784.78	10320.8	9264.51	11052.7	10687.5
BCG_2863	-0.966375	2.76085e-27	1.20601e-26	1523.15	1940.68	1830.92	1787.23	916.941	950.1	894.936	862.857
BCG_2864	-0.734807	7.26804e-20	2.43827e-19	1487.46	1680.4	1793.81	1536.99	1002	974.994	917.076	1007.91
BCG_2870c	0.579411	2.33232e-21	8.30995e-21	6343.4	6052.86	6141.59	5743.29	8826.07	8487.63	9276.81	9687.96
BCG_2871c	0.717361	2.91676e-06	5.17055e-06	2844.69	2181.95	2036.59	2076.53	3500.76	3091.97	3806.97	4626.86
BCG_2874	0.231812	0.0643427	0.079342	1485.53	1982.47	2010.09	1820.96	2318.28	2295.38	2165.09	1793.1
BCG_2877	0.207826	0.00330285	0.00461421	477.491	518.654	513.124	515.582	597.464	595.369	595.459	552.154
BCG_2878	0.384482	0.00597007	0.00817043	226.688	256.477	251.261	242.262	296.657	266.567	312.295	397.738
BCG_2879c	0.499832	6.73639e-13	1.69781e-12	3352.08	3673.32	3825.11	3563.82	5319.09	5132.2	5296.2	4636.22
BCG_2881c	-0.399265	2.23473e-09	4.70708e-09	3987.78	4279.37	4445.31	4025.27	3258.04	3250.67	3289.59	2894.6
BCG_2884c	-0.454299	0.0163745	0.0215892	235.369	180.484	148.424	189.017	122.397	115.132	139.834	172.197
BCG_2885	-0.544654	4.53814e-08	8.932e-08	283.601	257.427	261.863	251.136	175.298	183.589	182.949	180.62
BCG_2886c	-0.952569	2.56417e-35	1.37473e-34	1303.21	1438.17	1501.21	1544.97	743.718	791.404	741.119	714.993
BCG_2887	1.0595	6.37819e-42	4.02395e-41	415.755	376.166	375.302	394.008	863.003	756.139	837.837	799.219
BCG_2888	0.633967	2.49403e-10	5.54509e-10	535.369	472.108	457.995	434.829	746.83	674.198	703.83	821.68
BCG_2889c	0.64758	3.28819e-12	8.00233e-12	9232.46	9048.89	8010.68	8078.05	13250	11757	13827.2	15007.4
BCG_2891c	0.832961	4.83868e-97	8.15782e-96	7495.17	7587.92	7764.72	7207.5	13009.4	13504.7	13360	13656
BCG_2893	-0.426871	7.27613e-05	0.000116807	280.707	315.372	300.029	323.015	212.639	213.669	220.238	259.232
BCG_2894	-0.39722	9.46384e-06	1.62249e-05	765.915	876.772	940.375	838.598	660.737	687.682	659.549	590.524
BCG_2898	0.216441	0.0654971	0.080665	907.716	664.941	715.618	752.52	921.09	769.623	921.738	920.88
BCG_2899c	0.233445	0.0866894	0.105292	2112.54	1627.2	1534.07	1608.87	1917.9	1748.77	2021.76	2402.34
BCG_2901c	-0.390342	0.00120297	0.00174522	6402.24	5041.2	5024.17	5318.22	3978.94	3661.41	4036.53	4943.18
BCG_2905	0.271711	0.00206037	0.00292968	856.59	843.525	893.727	754.294	958.431	1133.69	985.828	962.058
BCG_2908	0.867039	8.5958e-25	3.42621e-24	897.105	939.466	957.337	940.649	1550.71	1588	1757.24	1913.82
BCG_2912	-0.350755	0.00167346	0.00239879	303.858	301.123	310.631	284.857	234.422	242.711	268.015	198.401
BCG_2914	-0.545353	1.19488e-16	3.51194e-16	1343.73	1308.98	1282.81	1254.79	932.5	858.824	823.854	937.726
BCG_2917c	0.20915	8.56667e-05	0.00013697	1647.59	1592.06	1659.17	1542.31	1852.55	1791.29	1846.97	1950.32
BCG_2918c	0.223445	0.282925	0.318905	1667.84	1114.25	1043.21	1090.62	1342.22	1053.82	1429.8	1912.89
BCG_2919c	0.267245	0.0081107	0.0109525	1290.67	1001.21	1073.96	999.218	1414.83	1284.09	1245.69	1307.39
BCG_2922c	-0.0670126	0.871464	0.882602	2423.15	1157.95	1023.07	1182.91	1047.64	956.324	1294.63	2225.46
BCG_2929c	-0.336586	0.0449318	0.0563354	461.093	278.325	325.474	336.327	252.055	272.791	266.849	317.255
BCG_2931c	-0.548498	0.00803224	0.0108502	82.9581	61.7445	64.6706	62.1184	53.9377	37.3402	45.446	48.6644
BCG_2933c	-0.203478	0.0133596	0.0177382	406.109	428.412	451.634	418.855	378.601	366.141	342.593	390.251
BCG_2934c	-0.376807	5.7904e-08	1.1318e-07	1287.78	1224.44	1159.83	1263.66	941.835	907.574	917.076	1033.18
BCG_2936c	0.337772	2.99269e-06	5.30042e-06	2263.02	2624.62	2560.32	2575.25	3387.7	3161.47	3171.9	2947.94
BCG_2938	-0.288399	1.59389e-06	2.87962e-06	1555.95	1697.5	1767.31	1608.87	1394.08	1340.1	1330.75	1360.73
BCG_2945c	0.189291	0.521818	0.558466	353.054	198.532	188.711	203.216	209.527	190.85	251.701	423.006
BCG_2948c	0.392989	6.11687e-08	1.19384e-07	3830.54	4220.47	3655.48	3657	5142.75	4694.49	5385.93	4953.48
BCG_2949c	-0.280327	0.000164868	0.000257981	3272.99	2893.44	2773.42	2719.01	2491.51	2333.76	2442.43	2333.08
BCG_2951	-0.533702	7.75546e-10	1.68553e-09	913.503	1006.91	1025.19	975.258	694.966	736.431	587.302	686.917
BCG_2970c	0.0608193	0.510992	0.547323	8450.15	6799.49	7132.85	7702.68	7180.97	7944.12	7583.65	8670.69
BCG_2972c	-0.562483	1.87744e-18	5.91289e-18	4461.41	4038.09	3991.56	4155.72	2671.99	2812.96	2750.06	3034.97
BCG_2973	-1.44833	8.20729e-49	6.20559e-48	4302.24	5022.2	5422.79	5083.94	1844.25	1994.59	1831.82	1597.5
BCG_2974	-0.361675	3.31694e-08	6.61718e-08	6077.16	6348.28	6745.89	6826.81	4769.34	5445.44	4945.45	5072.33
BCG_2975c	0.350642	0.000466646	0.000705378	5168.48	5463.91	5769.47	5376.79	6921.66	7862.18	7227.08	5761.12
BCG_2976c	-1.2258	4.89272e-113	1.07694e-111	2519.61	2308.29	2345.11	2363.16	1006.15	997.813	1018.46	1053.77
BCG_2977	-1.09117	6.27056e-63	6.27372e-62	4456.58	4612.79	4927.69	4881.62	2217.67	2402.22	2139.46	2101.93
BCG_2978	-0.944588	1.14976e-12	2.8596e-12	4454.66	5620.65	6107.66	5901.24	3018.44	3295.27	2781.53	2379.88
BCG_2979c	-1.61413	2.42435e-80	3.27825e-79	2973.95	3129.97	3461.47	3229.27	1089.13	1132.65	1037.1	921.816
BCG_2980c	-1.69601	5.61142e-17	1.67036e-16	3486.17	4545.34	5716.46	4671.3	1438.68	1865.97	1392.51	988.262
BCG_2981c	-1.59655	9.2173e-59	8.57252e-58	1622.51	1357.43	1465.16	1569.82	451.21	495.795	471.939	568.063
BCG_2982	-0.589422	0.000721815	0.0010707	158.199	143.437	121.92	102.052	91.2792	85.0526	89.7267	83.291
BCG_2983c	-0.752184	2.12723e-32	1.07091e-31	1722.83	1521.76	1602.98	1538.76	937.686	982.254	938.052	933.047
BCG_2984	-0.353611	7.28285e-07	1.34709e-06	3003.85	3333.25	2881.55	2935.54	2356.66	2299.53	2574.11	2285.36
BCG_2987c	0.187564	0.106785	0.128519	1752.73	1456.22	1362.32	1456.23	1674.14	1473.9	1742.1	1973.72
BCG_2989c	0.154533	0.453359	0.491842	2125.08	1397.32	1306.13	1363.05	1501.96	1368.1	1708.3	2312.5
BCG_2990c	0.444754	4.53513e-06	7.93954e-06	8739.54	10995.3	11125.5	10630.2	14208.4	15499.3	13739.8	13024.3
BCG_2992	0.392545	9.73793e-13	2.43264e-12	1708.36	1856.13	1873.33	1886.62	2428.23	2458.23	2290.94	2435.09
BCG_2993	-0.60014	7.84174e-05	0.000125684	10817.3	13348.2	14955.9	13974	9092.65	10602.5	8612.6	6719.43
BCG_2994c	0.47388	6.17233e-06	1.0707e-05	2403.85	2572.37	2700.26	2617.85	3848.25	3937.32	3605.38	2907.7
BCG_2996c	1.11596	3.64833e-124	9.32561e-123	5854.33	5990.16	6184	5664.31	12905.6	12420.8	13373.9	12647.1
BCG_3001	-0.839877	2.99892e-18	9.36306e-18	439.871	459.759	433.611	459.676	252.055	268.642	212.081	266.718
BCG_3004	0.806053	9.10257e-17	2.69539e-16	708.037	907.169	876.764	869.657	1532.04	1513.31	1500.88	1332.66
BCG_3010	-0.174429	0.124144	0.14775	7775.87	6258.99	6045.11	6069.85	5566.99	5316.83	5578.2	6708.2
BCG_3011c	-0.313804	0.00293009	0.00410793	4801.92	5325.22	6530.67	5170.02	4395.92	4768.13	4213.66	4181.4
BCG_3012	-0.00919537	0.92822	0.933877	654.018	592.747	561.892	610.535	546.638	589.145	566.327	700.019
BCG_3014c	-1.17997	2.77871e-23	1.05453e-22	3929.9	4970.91	5313.59	4926.87	2142.99	2401.18	2063.71	1840.82
BCG_3015	0.196602	0.000612358	0.000915533	2407.71	2628.41	2731.01	2576.14	2931.31	3106.5	2930.68	2883.37
BCG_3018	0.816845	6.78007e-18	2.09537e-17	1724.76	1840.94	1609.34	1727.78	2906.41	2740.35	2967.97	3544.08
BCG_3019	0.999377	7.12948e-23	2.66481e-22	622.186	543.351	524.786	525.344	1202.19	1125.39	1151.3	952.699
BCG_3020c	-0.297211	0.19439	0.225196	169.775	112.09	103.897	118.025	90.2419	77.7921	135.173	107.623
BCG_3022	-0.312371	0.000184718	0.000288132	975.24	879.621	851.32	898.941	707.414	684.57	698.004	811.385
BCG_3027c	-0.914166	5.92154e-10	1.29191e-09	3203.53	2291.2	2299.52	2515.79	1311.1	1224.97	1248.02	1685.47
BCG_3029c	0.171864	0.130697	0.15513	1242.44	1457.17	1659.17	1566.27	1571.45	1921.98	1569.63	1610.6
BCG_3030	0.0879781	0.117976	0.140874	1243.41	1197.84	1164.07	1131.44	1296.58	1215.63	1270.16	1252.17
BCG_3035	-0.519407	2.83753e-12	6.91832e-12	598.07	587.997	573.554	558.178	408.682	407.63	374.055	423.942
BCG_3037c	0.237032	0.0805317	0.0980536	751.446	590.847	556.592	506.708	709.488	635.82	702.665	786.117
BCG_3049c	-1.28581	3.79081e-50	2.96236e-49	3066.55	2527.72	2596.37	2588.56	1119.21	1063.16	1045.26	1191.34
BCG_3050c	-1.34026	7.17854e-35	3.82277e-34	4915.75	3984.89	4296.89	4190.33	1694.89	1600.44	1544	2025.19
BCG_3053	-1.30038	2.04085e-58	1.88043e-57	2806.1	2916.24	3361.81	3138.75	1213.6	1302.76	1295.79	1152.04
BCG_3054	-1.27901	7.3153e-45	4.99711e-44	4368.8	4760.97	5598.78	5162.04	2093.2	2144.99	2063.71	1895.1
BCG_3055	-1.45638	3.41402e-37	1.91863e-36	2713.5	3304.75	3792.24	3598.43	1198.04	1324.54	1227.04	1137.06
BCG_3056	-1.10532	8.50455e-21	2.97134e-20	347.266	332.47	402.866	374.485	156.627	155.584	168.966	194.658
BCG_3057	-1.01299	4.47277e-20	1.51204e-19	328.938	281.175	305.33	303.493	159.739	158.696	152.652	133.827
BCG_3058c	-0.735521	2.5404e-06	4.52159e-06	1699.68	1253.89	1179.97	1365.72	753.053	747.841	756.268	1044.41
BCG_3059	0.320057	3.38975e-13	8.63122e-13	2992.28	3068.23	3043.76	2846.8	3835.8	3696.68	3674.13	3708.79
BCG_3061c	0.114301	0.0262754	0.0338547	2823.47	2953.29	3060.72	3076.63	3349.32	3175.99	3270.95	3102.36
BCG_3062c	0.239987	1.86904e-05	3.13512e-05	3566.23	3237.31	3371.35	3396.1	3965.46	3853.3	3929.33	4275.92
BCG_3064c	-1.49675	8.98849e-67	9.67728e-66	1340.83	1530.31	1622.07	1521.01	531.079	574.624	534.864	491.323
BCG_3065c	-1.5622	2.21523e-49	1.69435e-48	1687.14	1357.43	1382.47	1435.82	459.508	469.864	489.418	565.256
BCG_3070c	0.269736	0.0132952	0.0176608	3132.15	3935.5	4067.89	4006.63	4699.84	4993.21	4567.9	3995.16
BCG_3071c	0.135241	0.298649	0.334628	643.407	496.806	482.379	566.164	586.054	550.768	555.839	710.313
BCG_3073c	0.787685	1.88203e-35	1.01589e-34	14475.2	15655.5	16364.9	15936	27164.9	28816.3	26560.3	25234.4
BCG_3074c	-0.567241	9.61605e-27	4.1099e-26	7504.81	7375.14	7683.08	8020.37	4985.09	5032.63	5124.91	5496.27
BCG_3078c	-0.623327	6.77347e-08	1.32134e-07	3661.73	3718.92	4409.26	4294.15	2662.66	3082.64	2419.12	2276.93
BCG_3079c	-1.18045	2.13809e-20	7.33429e-20	345.337	414.163	425.13	425.067	173.223	211.594	165.47	160.031
BCG_3080	0.312454	0.0122885	0.0163709	350.16	459.759	417.709	375.372	479.216	549.73	536.029	426.749
BCG_3082c	-0.532989	3.58756e-09	7.47314e-09	983.921	791.279	857.681	888.293	630.656	631.671	557.005	612.984
BCG_3083c	-1.29387	7.74846e-57	6.85254e-56	1063.02	948.965	921.291	979.695	407.645	386.886	372.89	426.749
BCG_3085c	0.389022	1.16117e-06	2.12202e-06	2841.8	2666.41	2428.86	2657.78	3571.3	3090.94	3502.84	3709.73
BCG_3089c	1.38301	8.21333e-62	8.09483e-61	295.176	301.123	258.683	263.559	697.041	743.692	716.648	759.914
BCG_3091	1.22702	1.243e-19	4.12459e-19	735.047	762.782	726.219	677.09	1965.61	1629.48	1900.57	1297.09
BCG_3092	0.189661	0.0162991	0.0215042	947.265	879.621	858.741	821.737	1028.97	903.425	1060.41	1007.91
BCG_3094	0.698303	2.43343e-11	5.678e-11	370.417	325.821	345.617	368.273	520.706	558.028	544.186	663.521
BCG_3095	0.63794	2.17544e-08	4.36851e-08	270.096	358.118	357.279	322.128	483.365	552.842	522.046	476.35
BCG_3096	0.637893	7.69191e-26	3.16792e-25	827.651	898.62	811.033	866.995	1366.08	1264.38	1340.07	1329.85
BCG_3097c	0.34796	3.16432e-05	5.20424e-05	462.057	423.662	406.047	403.769	558.048	494.757	558.17	547.475
BCG_3098c	0.519865	4.53754e-05	7.38608e-05	157.234	135.838	138.883	151.746	200.192	189.813	202.759	243.322
BCG_3099	0.430527	1.8176e-06	3.26887e-06	1896.46	2179.11	1829.86	1997.55	2896.04	2729.98	2690.63	2337.76
BCG_3100c	-0.277591	3.41147e-05	5.59679e-05	4400.64	4302.17	3838.89	4151.28	3543.29	3178.06	3566.93	3485.12
BCG_3101	-0.746699	2.72324e-13	6.96994e-13	458.199	457.859	517.365	480.974	294.583	323.615	268.015	254.552
BCG_3102	-0.77522	2.51376e-19	8.23782e-19	1267.52	1369.78	1522.41	1526.34	851.593	883.718	797.053	789.861
BCG_3104c	-0.486616	2.35284e-06	4.19908e-06	290.353	301.123	277.766	295.506	224.049	220.929	179.453	205.888
BCG_3106	0.942651	2.09723e-64	2.14708e-63	1151.77	1075.3	1031.55	1051.58	2054.82	2029.85	2142.95	2059.81
BCG_3108	1.04558	3.79556e-41	2.33873e-40	314.469	353.368	349.858	333.664	722.973	705.315	708.491	653.226
BCG_3110	1.43409	2.3769e-25	9.69852e-25	74.2764	85.4924	98.5962	88.7405	241.682	209.52	226.065	258.296
BCG_3112	0.841659	2.8224e-16	8.12082e-16	332.797	390.415	378.482	394.895	693.929	718.799	694.508	577.422
BCG_3113	0.517407	8.41214e-05	0.000134553	278.778	341.019	314.872	318.578	470.918	476.087	496.41	352.817
BCG_3115	-0.690063	1.50774e-07	2.88026e-07	431.189	501.555	506.763	550.191	318.44	363.03	298.312	254.552
BCG_3116	-0.610491	2.59784e-25	1.05891e-24	3562.37	3537.48	3498.58	3408.52	2307.91	2167.81	2204.71	2489.37
BCG_3117c	0.0254682	0.833435	0.847771	12337.6	15599.5	17478	15999	16341	16661	16065.7	13440.7
BCG_3118c	-1.4241	4.09461e-71	4.68868e-70	12570.1	11008.6	11934.4	11644.5	4218.55	4126.09	4249.78	4975.94
BCG_3119c	-1.54722	1.62411e-32	8.1971e-32	13772	15979.5	18855.2	16472.9	5902.03	6319.83	5531.59	4515.5
BCG_3120	0.493552	1.88945e-07	3.58011e-07	2852.41	2276	2309.06	2559.28	3320.28	3382.4	3488.85	3882.86
BCG_3121	0.176679	0.20009	0.231326	3892.28	4657.43	5277.55	4850.56	5508.91	6280.41	5057.32	4264.69
BCG_3123c	0.553233	2.8274e-17	8.49937e-17	805.465	771.331	737.881	838.598	1140.99	1123.32	1150.13	1214.74
BCG_3124c	-0.278976	7.73615e-07	1.42827e-06	1995.82	1958.72	1996.31	2017.96	1679.33	1507.09	1676.84	1704.19
BCG_3128c	0.81219	4.89992e-05	7.96288e-05	1345.66	2265.55	2314.36	2198.99	3802.61	4191.44	3684.62	2587.64
BCG_3129c	0.723078	6.39262e-12	1.53314e-11	3583.6	3190.76	3142.36	3114.79	5004.8	4684.12	5518.77	6302.04
BCG_3133	1.29381	5.1828e-12	1.24752e-11	410.932	315.372	280.946	302.605	677.333	673.161	778.408	1081.85
BCG_3138	1.06922	9.62252e-10	2.07649e-09	47.2668	71.2436	76.3325	62.1184	150.403	128.616	125.85	132.891
BCG_3139	0.623884	2.70988e-05	4.48665e-05	170.739	143.437	142.063	135.773	214.714	207.445	207.42	280.756
BCG_3143	0.368837	0.0521863	0.06504	2468.48	1641.45	1494.85	1611.53	2184.48	1821.37	2450.59	2861.84
BCG_3144	0.402275	2.15254e-07	4.06693e-07	1154.66	1361.23	1372.93	1278.75	1745.71	1781.96	1716.46	1585.34
BCG_3145	0.495222	2.30204e-07	4.34111e-07	371.382	387.565	374.242	454.351	525.893	595.369	577.98	541.86
BCG_3148c	-0.895397	5.43983e-08	1.0638e-07	412.861	639.293	650.947	597.224	318.44	346.434	311.13	261.103
BCG_3149	0.320944	0.111325	0.133388	3029.9	6003.46	4424.11	4437.03	5267.22	4704.86	7013.83	5368.06
BCG_3150c	0.427502	0.0297238	0.0380626	584.565	675.39	497.222	596.336	597.464	611.964	933.39	1022.89
BCG_3151c	0.806555	1.34141e-06	2.43568e-06	352.089	587.997	465.417	466.775	710.525	733.32	946.209	885.318
BCG_3152	1.88399	2.25593e-16	6.51456e-16	508.359	880.571	529.027	660.229	1947.98	1714.54	2955.15	2900.21
BCG_3153c	1.58109	4.04513e-08	7.9974e-08	10407.4	19979.6	10671.7	13146.9	33774.3	22809.7	52433	53164.9
BCG_3154	1.22589	8.29875e-06	1.42769e-05	5454.01	12732.7	7066.06	8262.63	16351.4	13163.5	25691	23187.7
BCG_3157c	-0.583275	0.00356207	0.0049606	4149.83	5238.78	3698.95	4529.32	2248.79	2247.67	3272.11	3989.55
BCG_3160	0.139366	0.165222	0.193272	1134.4	1025.91	935.074	1059.56	1086.01	1042.41	1126.83	1320.49
BCG_3165c	1.33	1.21167e-37	6.9273e-37	1217.36	1534.11	1471.52	1313.36	3514.25	3822.18	3544.79	3036.85
BCG_3166	-0.105272	0.252212	0.287228	426.366	499.655	504.643	493.397	438.762	486.46	448.633	415.519
BCG_3184c	5.96196	0	0	1885.85	1870.38	1861.67	1986.9	123338	116131	124827	109838
BCG_3185c	5.93661	2.81466e-201	2.23034e-199	3351.12	2274.1	2284.68	2879.63	150319	120416	169595	220542
BCG_3186c	3.3041	1.36635e-182	7.84562e-181	260.45	234.629	238.539	265.334	2537.15	2766.29	2529.83	2041.1
BCG_3187c	0.958001	5.51181e-33	2.8324e-32	888.423	745.683	742.122	811.088	1537.22	1468.71	1540.5	1646.17
BCG_3189c	0.787876	1.75158e-05	2.94432e-05	81.9934	131.088	113.439	94.0649	158.701	216.781	164.305	185.299
BCG_3190c	0.798903	1.5816e-11	3.7344e-11	287.459	376.166	349.858	322.128	595.389	651.379	569.823	507.233
BCG_3191c	0.965606	9.99765e-10	2.15393e-09	140.836	185.233	196.132	181.031	363.042	413.854	297.147	298.537
BCG_3192	-0.0740822	0.587922	0.62232	1261.73	1561.66	1557.4	1607.09	1365.04	1683.42	1509.04	1132.38
BCG_3193	0.354674	0.00248445	0.00350923	296.141	256.477	241.72	241.374	300.806	321.54	321.618	379.021
BCG_3196c	-0.32016	0.00424993	0.005883	1175.88	974.613	992.323	1137.65	850.556	726.059	883.283	968.609
BCG_3197c	0.739752	7.58352e-19	2.43287e-18	4754.66	5691.89	4914.97	5755.71	9410.05	8498	8814.19	8545.28
BCG_3198	0.112856	0.372849	0.411599	254.662	273.576	307.451	279.533	294.583	357.843	298.312	255.488
BCG_3199	0.0558157	0.493908	0.531034	1542.44	1329.88	1319.92	1410.97	1392.01	1399.22	1423.97	1607.8
BCG_3202	0.817834	1.66923e-10	3.73644e-10	424.437	443.61	530.087	497.834	813.215	973.956	865.804	689.724
BCG_3203	0.863916	3.70591e-08	7.34508e-08	66.5594	60.7946	75.2724	78.0917	113.062	141.063	123.52	132.891
BCG_3204	0.731641	9.60482e-06	1.64595e-05	160.128	197.582	130.401	171.269	256.204	230.264	280.833	328.485
BCG_3205	0.90079	1.04384e-22	3.876e-22	473.633	415.113	453.755	422.405	758.24	925.207	788.896	820.744
BCG_3206c	0.861206	5.12881e-18	1.59126e-17	305.787	354.318	392.264	330.115	666.96	645.155	618.764	578.358
BCG_3207c	0.931544	2.49255e-19	8.17508e-19	246.945	271.676	300.029	259.122	537.302	551.805	511.559	453.889
BCG_3208	0.823441	7.54015e-19	2.42091e-18	328.938	353.368	294.728	358.512	595.389	586.033	548.848	634.509
BCG_3209	0.795236	0.000720475	0.00106911	179.421	243.178	310.631	274.208	449.135	568.401	452.129	278.885
BCG_3210	0.908539	8.71138e-17	2.58149e-16	295.176	383.766	409.227	378.035	725.047	671.086	695.673	659.777
BCG_3211	0.891596	8.39267e-20	2.80842e-19	349.196	365.717	450.574	388.683	753.053	742.655	714.318	671.007
BCG_3212c	0.364188	0.00133727	0.00193508	1862.7	2281.7	2453.24	2234.49	2929.23	3211.26	2761.72	2465.98
BCG_3214	0.789884	2.46707e-05	4.10521e-05	617.362	455.959	424.07	449.914	739.569	693.905	792.391	1139.87
BCG_3215c	1.01516	1.02445e-28	4.67612e-28	13684.2	16453.5	16451.8	16166.7	32381.3	34476.4	31932.2	28049.4
BCG_3216c	-0.411823	3.53075e-08	7.00843e-08	1237.62	1124.7	1225.56	1173.15	887.897	938.691	802.879	945.213
BCG_3217	0.430406	5.18776e-07	9.64972e-07	1070.74	921.418	882.065	990.344	1232.27	1262.31	1291.13	1422.5
BCG_3218	0.377861	1.72443e-06	3.10978e-06	598.07	683.939	601.119	637.157	823.587	884.755	798.218	770.208
BCG_3219c	0.329405	0.00367877	0.00511592	342.443	368.567	372.121	344.313	408.682	539.358	433.485	411.776
BCG_3220	1.75649	1.72305e-51	1.38473e-50	3808.35	4847.42	4606.46	4662.43	16126.3	16716	15251.2	12471.2
BCG_3223	-0.986138	4.10004e-27	1.77923e-26	927.973	914.768	1063.35	1024.07	461.582	488.534	476.6	554.961
BCG_3225c	-0.74057	1.56528e-29	7.36537e-29	6306.74	7066.42	7190.1	6874.73	4145.94	4377.1	4037.7	3861.33
BCG_3226c	0.215374	0.000888755	0.00130804	1138.26	1296.63	1201.18	1158.95	1405.49	1444.86	1391.35	1326.11
BCG_3227c	0.0444531	0.517631	0.554285	1504.82	1569.26	1345.36	1405.65	1547.6	1513.31	1523.02	1426.24
BCG_3228	1.25332	2.78781e-18	8.73147e-18	250.803	311.572	322.293	250.248	737.494	681.458	746.945	539.052
BCG_3230	-0.297065	0.00886391	0.0119411	636.655	644.992	661.549	723.235	516.557	504.092	489.418	657.905
BCG_3231c	-0.347945	2.86799e-10	6.35514e-10	4720.89	4538.69	4297.95	4166.37	3547.44	3435.3	3413.11	3528.17
BCG_3233c	0.0927109	0.30827	0.344824	7381.34	8770.57	8752.8	8827.02	9648.62	9372.39	9041.42	7909.84
BCG_3234	-0.986605	4.24087e-17	1.26906e-16	2724.11	2315.89	2135.19	2398.66	1176.26	1069.38	1143.14	1441.22
BCG_3236	-0.982496	1.86882e-13	4.83307e-13	5954.65	8215.81	8077.47	7513.66	4304.64	3790.03	3857.08	3111.71
BCG_3237c	-0.468647	8.55307e-11	1.94531e-10	2471.38	2845.95	2825.36	2851.23	1889.89	1993.55	1932.04	2127.2
BCG_3239	0.0395105	0.2408	0.275499	14270.7	14977.3	14613.4	14902.2	15484.3	14853.1	15019.3	15040.1
BCG_3240c	-1.05441	4.55539e-94	7.30707e-93	6624.11	7285.85	7201.76	7093.03	3431.27	3413.52	3495.84	3242.73
BCG_3243	0.127772	0.493393	0.53077	958.841	1387.83	1545.73	1410.97	1596.35	1708.31	1440.29	1050.03
BCG_3244c	0.0361516	0.570234	0.605377	1194.21	1139.9	1078.2	1118.13	1172.11	1113.98	1122.17	1235.33
BCG_3245	-0.37672	0.00019387	0.000301932	1355.3	1391.63	1615.71	1394.11	1116.1	1267.49	1070.89	978.903
BCG_3247c	-0.0991621	0.460398	0.498933	9466.87	6696.9	6372.71	7093.03	6796.15	6413.18	6702.7	7748.87
BCG_3249c	-0.231699	0.0529187	0.0658285	3999.35	3329.45	3132.82	3309.13	2710.37	2593.07	2929.52	3493.54
BCG_3250c	0.0255753	0.738263	0.762313	5621.86	5413.57	5441.87	5125.65	5903.07	5774.24	5481.48	4831.81
BCG_3252	-1.41545	1.87752e-28	8.47238e-28	5298.71	6700.7	6950.5	6275.73	2453.13	2695.75	2402.81	1906.33
BCG_3253	-1.18136	1.3435e-08	2.72552e-08	607.716	428.412	349.858	405.544	200.192	151.435	188.776	248.937
BCG_3254	-0.43348	1.83962e-07	3.49236e-07	987.78	849.224	833.297	841.26	611.985	659.677	645.566	682.238
BCG_3255c	-0.135206	0.158945	0.186295	3815.11	3204.06	3246.25	3324.22	2943.75	2907.35	2949.33	3571.22
BCG_3256c	0.885584	1.41432e-72	1.69291e-71	1079.42	1040.16	1000.8	1060.45	1919.97	1967.62	1942.52	1898.85
BCG_3258	0.516761	7.14562e-15	1.93778e-14	910.61	936.616	865.102	832.386	1349.48	1222.89	1249.18	1249.37
BCG_3260c	0.612575	5.49862e-14	1.4514e-13	677.169	755.182	750.603	744.533	1171.07	1108.8	1197.91	1001.36
BCG_3261c	-0.41516	0.00511075	0.00704061	648.231	521.503	498.282	530.668	381.713	338.136	417.171	510.976
BCG_3263c	-1.55189	2.11272e-71	2.4692e-70	5921.86	6253.29	6925.06	6451.44	2202.11	2348.28	2272.3	1894.17
BCG_3264	-0.525983	6.41157e-10	1.39728e-09	1724.76	1458.12	1519.23	1513.91	1007.18	1037.23	1076.72	1194.15
BCG_3265c	-0.762792	1.04914e-19	3.49302e-19	1772.02	1636.7	1690.98	1716.24	965.692	990.552	907.754	1149.23
BCG_3266c	0.347048	0.00116628	0.00169447	387.781	349.569	303.21	370.048	495.812	421.114	420.667	457.633
BCG_3267c	0.304177	1.12648e-05	1.91797e-05	694.533	693.438	660.489	710.812	784.171	902.388	854.151	867.537
BCG_3268c	0.42899	3.51255e-05	5.75071e-05	2418.32	2057.52	2009.03	1920.34	2764.31	2607.59	2694.13	3247.41
BCG_3270c	1.55983	1.01119e-102	1.88091e-101	1709.32	1704.15	1862.73	1778.36	5145.86	5628	5328.83	4695.18
BCG_3271c	1.27568	2.36624e-53	1.99046e-52	557.555	540.502	518.425	500.496	1375.41	1338.02	1265.5	1147.36
BCG_3272c	-0.0341139	0.781411	0.799987	1929.26	1645.25	1521.35	1636.38	1616.06	1406.48	1575.46	1975.59
BCG_3278c	0.342079	0.00107275	0.00156488	6569.12	7817.8	7989.47	7683.15	10118.5	10600.5	9265.15	8119.47
BCG_3279c	0.217493	0.351235	0.389584	1569.45	1011.66	853.44	1108.37	1164.85	941.802	1354.06	1821.17
BCG_3280c	0.19587	0.510964	0.547323	1110.29	727.635	484.5	679.752	766.538	549.73	786.565	1335.46
BCG_3282c	-0.0102366	0.908486	0.916817	1902.25	2067.02	2262.41	2233.6	2229.08	2254.93	2038.08	1883.87
BCG_3283	0.218682	0.000518636	0.000779824	1823.15	1734.54	1662.35	1839.59	1972.88	1966.58	2092.85	2184.28
BCG_3285c	-0.480248	0.00457861	0.00631852	5099.03	3674.27	3600.35	3901.03	2581.75	2417.78	2851.44	3814.54
BCG_3287c	-0.858843	1.87707e-30	9.08053e-30	4216.39	3795.86	3654.42	3933.87	2124.32	1959.32	2210.54	2307.82
BCG_3288	0.329559	1.42467e-07	2.72289e-07	2011.25	1858.98	1808.66	1919.46	2358.74	2290.2	2328.23	2569.86
BCG_3292	-0.482145	4.82002e-23	1.8153e-22	1566.56	1650.95	1629.49	1645.25	1191.82	1147.17	1143.14	1165.14
BCG_3296	0.590014	2.82885e-05	4.67661e-05	21202.5	26853.1	27726.7	27283.3	42387.8	44277.2	38584.8	29892.1
BCG_3297	0.541507	3.8769e-13	9.86531e-13	8158.83	8869.36	8691.31	9150.03	13482.3	13407.2	12546.6	11319.2
BCG_3298	0.239037	0.0181552	0.0237867	3618.32	2990.33	2685.42	3295.82	3818.17	3451.89	3679.96	3910
BCG_3300c	0.623188	6.08277e-27	2.61104e-26	3944.37	4447.5	4313.85	4202.75	6660.27	6661.07	6608.31	6115.81
BCG_3301	0.146633	0.360484	0.398949	4121.86	6165.9	5951.82	5685.6	6498.46	7025.14	6039.65	4708.28
BCG_3302	-0.00754857	0.915417	0.922636	8175.23	9269.27	9268.04	9413.59	9215.05	9421.14	9077.54	8226.16
BCG_3306	-0.392512	0.00140073	0.00202174	6179.41	7497.68	8344.63	8084.26	5571.14	6695.3	5632.97	5035.83
BCG_3307c	-0.0594947	0.78997	0.807498	3075.24	4580.49	5342.22	4768.03	4655.24	5514.94	4111.11	2767.32
BCG_3310	-0.633715	1.20856e-32	6.131e-32	4439.22	4234.72	4387	4551.5	2901.23	2842	2960.98	2652.21
BCG_3311	-0.617015	1.13751e-10	2.56945e-10	1775.88	1659.5	1659.17	1616.85	954.282	1062.12	1083.71	1273.7
BCG_3313	0.75826	1.36165e-13	3.54226e-13	4584.88	5763.13	5534.11	5863.97	9621.66	9819.43	9289.62	8053.96
BCG_3318c	1.10795	1.50261e-19	4.97356e-19	541.157	644.042	691.234	625.621	1606.72	1328.69	1293.46	1163.27
BCG_3320c	-0.63286	9.9882e-08	1.92664e-07	486.173	569.949	534.328	533.33	368.229	392.072	328.609	281.692
BCG_3321	-0.925302	5.67169e-24	2.19875e-23	1091	1236.79	1298.71	1252.13	662.811	658.639	686.351	563.384
BCG_3323c	-0.165055	0.0480053	0.0599801	395.498	412.263	392.264	379.809	342.297	379.625	357.741	330.356
BCG_3324	0.159606	0.00323954	0.00452896	1330.22	1319.43	1317.8	1308.92	1482.25	1525.76	1511.37	1377.58
BCG_3329c	-0.919344	2.10193e-17	6.34745e-17	1140.19	1014.51	1138.63	1108.37	491.663	540.395	664.21	631.702
BCG_3333c	-1.32533	2.99561e-151	1.17511e-149	6467.84	7139.56	6999.27	6987.43	2732.15	2830.59	2787.35	2663.44
BCG_3336	0.132598	0.491481	0.529143	980.063	1377.38	1537.25	1446.47	1623.32	1796.48	1397.17	1038.8
BCG_3337c	-0.0261885	0.739634	0.763363	1202.89	1078.15	1100.46	1078.2	1093.28	1062.12	1010.3	1210.06
BCG_3338	-0.360283	0.000520537	0.000782385	1301.28	1404.92	1592.38	1489.07	1144.1	1290.31	1081.38	992.941
BCG_3340c	-0.104743	0.422859	0.461153	9389.7	6554.41	6581.56	7038.9	6660.27	6515.86	6590.83	7726.41
BCG_3342c	-0.284597	0.00593614	0.00812681	3840.19	3423.49	3227.17	3367.7	2600.42	2600.33	2825.81	3349.42
BCG_3343c	0.0269704	0.73019	0.754568	5648.87	5436.36	5444	5228.59	6016.13	5800.18	5515.28	4838.37
BCG_3345	-1.37797	2.72302e-29	1.27224e-28	5468.48	6676.95	6801.02	6295.25	2542.33	2739.32	2498.36	1933.47
BCG_3346	-1.2324	4.60778e-09	9.56313e-09	606.751	379.016	409.227	414.418	168.037	154.547	186.445	260.167
BCG_3347	-0.378744	1.35439e-06	2.45813e-06	957.876	902.419	825.876	938.875	707.414	703.24	639.74	736.517
BCG_3348c	-0.176583	0.0528524	0.0657667	3886.49	3342.75	3353.33	3386.34	3060.96	2837.85	2937.67	3520.68
BCG_3349c	0.893252	1.01375e-64	1.04595e-63	1055.3	1051.56	985.962	1078.2	1928.27	1931.32	1890.09	1999.92
BCG_3351	0.456698	7.20499e-11	1.64626e-10	1006.11	983.162	1038.97	964.609	1364	1241.56	1414.65	1457.12
BCG_3353c	0.508681	1.77343e-17	5.37593e-17	634.726	624.094	668.97	661.117	945.984	913.797	926.399	897.484
BCG_3356c	-0.666943	7.26506e-09	1.49528e-08	528.617	544.301	568.253	559.953	348.521	420.077	320.452	297.602
BCG_3357	-0.945505	4.37603e-25	1.76736e-24	1143.09	1187.39	1317.8	1277.86	682.519	667.974	656.053	553.09
BCG_3359c	-0.148778	0.136437	0.161652	362.7	433.161	378.482	382.472	384.825	353.695	350.75	316.319
BCG_3360	0.0407387	0.485417	0.523325	1341.8	1481.87	1367.62	1332.88	1417.94	1475.97	1393.68	1394.42
BCG_3365c	-0.884266	2.14498e-39	1.28181e-38	1077.49	1069.6	1124.84	1091.51	555.973	570.475	594.294	641.06
BCG_3369	-1.30104	5.52342e-53	4.58779e-52	912.539	916.668	887.366	950.411	357.856	330.876	382.212	416.455
BCG_3376	-0.689633	2.68656e-30	1.2902e-29	1871.38	1761.14	1901.95	1905.26	1100.54	1110.87	1222.38	1180.11
BCG_3377c	-0.00799629	0.929025	0.93445	617.362	626.944	728.34	630.945	662.811	686.645	658.384	581.165
BCG_3378c	2.27579	1.20757e-57	1.0849e-56	108.038	81.6927	107.078	100.277	476.104	566.326	452.129	426.749
BCG_3386c	-0.411012	0.000550275	0.00082458	1722.83	2205.7	2173.36	2516.68	1609.83	1739.43	1639.55	1494.56
BCG_3387c	-0.284303	0.00135329	0.00195613	886.494	967.013	1000.8	1020.52	797.656	726.059	762.094	893.741
[truncated: 1,965 more rows]
