# Supplementary material for: Vanoxerine kills mycobacteria through membrane depolarization and efflux inhibition
Source: Front Microbiol. 2023 Jan 26;14:1112491. doi: 10.3389/fmicb.2023.1112491 (PMC9909702; doi:10.3389/fmicb.2023.1112491)
Supplement: Supplementary file 3 [file Table_3.XLSX]

## Sheet: No Drug vs 15 ug ml-1 Vanox
Supplementary Table 3: Differentially expressed genes comparing no drug (DMSO) to 15 µg/ml vanoxerine treated M. bovis BCG
ID	log2FoldChange (15 µg/ml Vanox/No Drug)	pvalue (Wald Test)	padj (Benjamin-Hocberg)	Normalised Hit Counts - No Drug Samples				Normalised Hit Counts - 15 µg/ml Vanoxerine Samples
				No-Drug-4	No-Drug-3	No-Drug-2	No-Drug-1	Vanox-1-4	Vanox-1-3	Vanox-1-2	Vanox-1-1
16S rRNA	-0.196983	0.663462	0.70323	546882	176238	252507	268009	245001	320624	134814	384474
23S rRNA	-0.229635	0.524731	0.57242	1.24992e+06	562571	840435	797479	624873	876320	366923	1.07456e+06
35kd_ag	1.12032	4.11728e-116	2.58866e-114	6824.02	6856.08	7271.8	6964.8	15051.3	14938.6	14538.8	16159.5
5S rRNA	0.0639231	0.786368	0.813052	1010.31	404.564	605.696	705.478	715.46	699.356	597.798	837.359
aac	1.71798	1.0774e-120	7.62069e-119	811.386	802.983	792.682	769.612	2861.84	2615.86	2619.06	2351.89
aao	0.07664	0.100494	0.127787	3667.46	3603.18	3685.8	3801.16	3762.56	3843.09	3831.82	4128.54
accA1	0.296132	0.0079535	0.0119028	4196.17	3259.05	3095.02	3392.42	4776.9	4404.6	4073.04	3865.37
accA2	-0.233185	0.00894399	0.0132835	3533.45	4190.06	3962.26	4053.87	3584.47	3181.56	3657.34	2967.68
accA3	0.373835	2.40596e-26	1.60438e-25	19974.7	21056.8	20358.5	21006.4	27055.5	26316.6	26135.3	27268.8
accD1	-0.24819	6.71289e-05	0.000128889	3925.01	4315.01	4327.06	4539.18	3407.39	3535.45	3726.94	3734.31
accD2	-1.11711	9.28813e-14	3.42235e-13	2417.41	3215.01	3452.93	3525.47	1795.3	1305.41	1463.51	1250.32
accD3	-0.360057	0.00060169	0.0010453	1824.83	1438	1437.38	1489.45	1298.88	1267.58	1199.41	1055.8
accD4	-0.0408033	0.53054	0.577644	17215	14984.2	14938.2	16453.8	16324.6	15562.3	14830.5	15102.6
accD5	-0.584436	3.39432e-09	9.30442e-09	14204	16842.2	17531.9	17003.3	9694.03	10381.9	11231.4	12430.4
accD6	-0.545991	9.7532e-19	4.76943e-18	22149.3	25113.7	24074.1	24147.1	16827.1	15016.8	16671.6	16887.6
aceA	-0.0502673	0.324498	0.373862	9049.83	9745.39	9977.93	9974.33	8965.26	9305.97	9384.57	9765.37
aceE	-0.651801	8.47146e-46	1.22465e-44	14390.3	15522	15490	15644	9588.6	9435.42	9704.92	10129.4
ackA	1.02239	2.68164e-59	5.56124e-58	2828.86	2640.42	2535.21	2466.78	5622.35	5368.73	5265.77	5011.67
acn	-0.343586	0.000183856	0.000336842	21170.4	26912.2	26519.9	26811	18819	19247.4	20320.4	21536.3
acpA	-0.235384	0.416456	0.467967	26.1737	22.5327	28.6788	24.888	28.6594	16.8114	20.9754	20.804
acpM	-0.31585	0.0797343	0.103584	6795.75	4339.59	3732.83	4416.66	4609.04	3865.79	3653.53	3365.04
acpS	-0.231602	0.143439	0.177053	1803.89	1288.46	1140.27	1367.88	1432.97	1210.42	1134.58	992.348
acrA1	-0.144748	0.14198	0.175415	1635.33	1802.62	1974.25	1698.12	1372.58	1581.96	1760.02	1715.29
acs	-0.552228	5.95498e-18	2.76202e-17	2923.08	3316.4	3390.98	3256.49	2120.79	2129.17	2243.41	2295.72
acyP	0.438812	0.00322687	0.00509228	307.803	226.351	236.313	217.291	400.207	337.91	307.003	293.336
add	0.175702	0.0399088	0.0542481	667.954	788.644	715.823	714.093	773.803	776.688	913.382	796.791
adh	0.133597	0.108282	0.136725	711.926	606.334	589.636	612.627	737.978	694.312	677.886	655.324
adhA	0.659856	1.17148e-35	1.17177e-34	3221.46	3075.71	3160.4	2988.47	5238.52	4859.35	4892.98	4670.49
adhB	-0.570239	3.72356e-30	2.98563e-29	5159.37	5618.83	5688.73	5395.9	3581.4	3588.4	3796.54	3758.23
adhC	-0.126343	0.15298	0.187718	16026.7	18527	19308.9	19678.7	15458.7	16188.6	17004.4	18724.6
adhD	0.603897	2.89129e-18	1.36501e-17	481.597	488.55	471.48	479.572	789.156	718.689	707.442	706.294
adhE1	-0.411751	5.55331e-08	1.39307e-07	578.963	635.012	618.315	623.156	453.432	472.401	493.875	424.401
adhE2	-0.265922	0.00920322	0.0136532	5438.9	7186.9	7105.46	6734.11	5089.08	5315.78	5549.89	6056.03
adk	-1.00866	4.86703e-27	3.39407e-26	5201.24	3926.83	4253.64	4227.12	2283.54	2143.46	2245.32	2079.35
adoK	0.556447	5.48651e-47	8.32647e-46	11689.2	11761	11457.8	12240.1	17375.8	17421.7	16743.1	17805.1
aglA	-0.0396116	0.417466	0.468438	4744.77	5010.45	4725.12	5218.81	4943.74	4771.09	4716.6	4739.14
agpS	1.0331	3.54669e-30	2.86119e-29	1979.78	2266.58	2435.4	2191.1	3974.44	4519.75	4869.15	4791.15
ahpC	0.582901	1.26846e-09	3.5914e-09	1980.83	2079.15	2188.77	2038.9	2683.74	3080.7	3007.11	3641.73
ahpD	0.321448	1.60305e-10	4.84339e-10	5265.11	5035.03	5124.33	5288.69	6713.45	6754.84	6089.53	6324.4
ahpE	-1.17391	4.34652e-15	1.72338e-14	1960.94	1280.27	1311.2	1400.43	762.544	649.762	604.472	622.038
alaS	0.208798	5.96818e-05	0.000115373	36285.2	33069.8	32038.8	33695.4	40611.3	39137	38206.6	38173.2
ald_a	0.59922	6.06046e-11	1.89168e-10	756.944	948.422	972.785	932.341	1275.34	1354.16	1396.77	1442.75
aldA	0.521987	1.92783e-18	9.17806e-18	727.63	737.434	715.823	732.28	985.677	1065	1036.37	1096.37
aldb	-0.071975	0.546019	0.592705	2659.25	3558.12	3767.25	3459.43	2932.47	3019.33	3211.14	3627.17
aldC	-0.213395	1.87031e-10	5.62647e-10	6717.23	6636.9	6474.53	6581.91	5616.21	5584.76	5800.64	5781.42
alkA	0.330337	3.51898e-11	1.11599e-10	4424.41	4930.56	4691.85	4579.38	5847.53	5636.87	5877.87	6059.15
alkB	0.179625	0.0354254	0.0486209	9061.35	11070.7	10981.7	10892.3	10920.2	11755.4	11953.1	12947.3
alr	-0.0987448	0.432688	0.483304	6952.79	5111.85	4787.07	5326.98	5700.14	5461.2	4891.08	4659.04
amiA1	-0.73345	7.98402e-43	1.03349e-41	3464.36	3805.98	3631.88	3602.05	2132.05	2080.42	2286.32	2227.06
amiA2	-0.341469	2.15124e-06	4.68705e-06	2061.44	2246.1	2452.61	2273.42	1664.29	1760.16	1802.93	1901.48
amiB1	-0.749756	3.04264e-15	1.21983e-14	4255.85	3649.27	3321.01	3495.8	2432.97	2170.36	2113.75	2038.79
amiB2	-0.950369	2.48062e-56	4.63477e-55	1155.83	1179.89	1141.42	1176.43	574.211	578.313	628.308	629.32
amiC	-0.340074	3.04754e-07	7.18104e-07	8947.23	9002.84	8398.3	8498.28	7558.9	7034.75	6391.77	6543.88
amiD	-0.826384	7.64146e-27	5.23665e-26	3423.52	3884.84	4120.57	4008.88	2078.83	2073.69	2209.09	2345.65
amt	0.738665	6.27941e-11	1.95848e-10	1581.94	1498.42	1343.32	1553.58	2903.81	2699.92	2226.25	2144.89
ansA	-0.516533	2.35913e-09	6.54379e-09	1052.18	989.39	878.719	904.582	735.931	635.472	668.352	635.561
ansP1	-0.554223	2.33931e-18	1.1097e-17	21535.7	23515.9	24681	24392.1	15611.2	15385.8	15887.9	17218.4
ansP2	-0.0923068	0.365657	0.416677	3578.47	4234.1	4671.2	4390.81	3558.88	3771.65	4080.66	4417.72
aofH	0.0231679	0.760235	0.788296	1448.98	1716.58	1726.46	1665.58	1713.42	1585.32	1603.66	1763.13
apa	-0.944531	2.17107e-22	1.24813e-21	2995.32	3302.06	3712.18	3529.3	1544.53	1686.19	1908.76	1895.24
apt	0.0517336	0.776336	0.803519	3867.43	2092.47	2349.37	2531.87	3219.06	2931.91	2601.9	2483.99
arcA	-0.503339	9.45261e-17	4.13721e-16	1703.39	1920.4	1858.39	1760.34	1337.78	1226.39	1265.2	1281.52
argB	0.722427	7.32296e-25	4.60416e-24	744.381	853.17	829.391	862.463	1413.52	1350.8	1392.96	1271.12
argC	-0.000602463	0.994459	0.995968	590.479	600.189	652.73	634.643	613.105	547.212	681.7	636.601
argD	0.653149	1.29399e-18	6.25823e-18	968.428	1129.71	1135.68	1104.64	1842.39	1666.01	1686.61	1627.91
argF	0.503222	2.65065e-12	8.98906e-12	738.099	741.53	691.733	734.195	1132.04	967.498	1035.42	987.147
argG	0.193116	0.0623528	0.0823539	1425.94	1133.8	1112.74	1144.85	1508.71	1406.28	1361.49	1230.55
argH	0.283038	0.00121962	0.00205048	986.226	950.47	882.16	844.276	1257.94	1078.45	1095.49	1025.63
argJ	0.599444	2.71233e-12	9.18108e-12	1087.78	1405.22	1344.46	1314.28	2003.08	1863.55	1993.61	1946.21
argR	0.724109	3.12065e-06	6.70693e-06	194.733	242.739	199.604	224.949	437.055	388.344	309.863	289.175
argS	-0.487276	1.23697e-05	2.53342e-05	7751.61	9892.88	10018.1	10585	6213.96	6351.36	7168.81	7551.83
aroA_1	0.17987	0.000134413	0.000249373	2668.67	2746.94	2773.81	2659.18	3080.88	2906.7	3193.98	3109.15
aroA_2	0.189592	2.10632e-05	4.20309e-05	2690.66	2787.91	2633.86	2572.07	3083.95	3042.03	3102.45	2955.2
aroB	-0.340255	9.0414e-17	3.966e-16	5314.31	5455.98	5429.47	5693.6	4285.6	4204.54	4442.01	4365.71
aroD	-0.313851	2.51643e-17	1.13785e-16	2829.9	2862.68	2819.7	2797.02	2306.05	2296.44	2238.64	2256.19
aroE	0.356422	0.0135418	0.0196683	5443.09	3617.52	3587.15	4063.44	6018.46	5635.19	4999.77	4741.22
aroF	-0.371575	1.20181e-10	3.66465e-10	18579.2	21145.9	20200.2	19070.9	15416.7	14469.6	15847.8	15326.3
aroG	0.0838404	0.273487	0.320687	7825.95	6809.99	6354.08	6780.05	7671.5	7671.06	6972.4	7117.03
aroK	-0.357629	8.69802e-07	1.95866e-06	5576.05	6747.52	6576.62	6565.63	4996.96	4718.97	5171.38	4988.79
arsA	0.518963	1.07802e-07	2.63909e-07	2637.27	3266.22	3533.23	3197.15	4270.24	4364.25	4510.66	4957.58
arsB1	0.647776	5.39214e-25	3.40099e-24	1906.49	1742.19	1737.94	1656.01	2836.25	2848.7	2756.35	2589.05
arsB2	-0.0634832	0.194686	0.234179	2331.56	2375.15	2434.26	2462.95	2343.93	2193.05	2398.82	2257.23
arsC	-0.104346	0.255164	0.300984	517.193	635.012	582.753	544.663	585.47	511.068	513.897	510.737
asd	-0.364653	4.61705e-31	3.90772e-30	8121.19	8206	8054.16	7957.45	6280.49	6126.93	6343.14	6369.13
ask	-0.395962	2.40071e-31	2.0494e-30	15847.7	15170.6	15667.8	16020.2	11981.7	11597.4	12024.6	12056.9
asnB	0.350256	2.56478e-21	1.41689e-20	5459.84	5378.14	5461.59	5407.39	7080.91	6927.15	7041.05	6619.82
aspB	-0.114101	0.159493	0.194865	383.183	373.838	364.794	391.507	366.43	323.62	357.535	353.667
aspC	-0.845296	1.64742e-20	8.79438e-20	6897.3	8243.89	8912.23	8938.61	4470.86	4386.94	4791.92	4714.18
aspS	-0.530129	1.37661e-19	7.0177e-19	4780.37	4206.44	4281.17	4124.7	3027.66	2981.51	3034.76	2999.93
atpA	-0.904574	1.83815e-56	3.46711e-55	15530.4	16575.9	17096	17189	8417.66	8550.3	9256.81	9242.16
atpB	-0.876973	2.94755e-29	2.27588e-28	8976.54	9818.11	10692.6	10440.5	5020.5	5216.59	5692.91	5811.58
atpC	-0.640697	0.00230041	0.00372676	2171.37	1233.15	1195.33	1436.8	1248.73	992.715	849.503	781.188
atpD	-0.933369	5.23862e-93	2.33148e-91	15597.5	15820	16790.9	16740	8490.33	8151.87	8618.97	8751.18
atpE	-0.834826	1.50068e-18	7.21382e-18	5242.08	6358.32	6679.87	6027.67	3135.13	3182.4	3686.9	3624.05
atpF	-0.822285	7.01769e-78	2.31642e-76	11122.8	11492.7	12046.2	11805.5	6541.5	6308.49	6711.17	6720.72
atpG	-0.892926	3.89546e-56	7.24409e-55	8788.09	7719.5	8033.51	8700.26	4371.58	4459.23	4576.45	4494.69
atpH	-0.841316	5.07128e-61	1.13488e-59	17477.8	15827.2	15943.1	16027.8	9532.31	8860.47	9150.03	8891.61
atsA	0.514401	2.84606e-06	6.13009e-06	11791.8	14228.4	15401.7	16136	18555.9	19887.9	20832.4	22940.5
atsB	-0.330652	9.93661e-07	2.22744e-06	6072.31	6823.31	7158.23	6915.02	5035.86	5282.99	5533.68	5592.1
atsB_2	-0.341501	2.25318e-07	5.37642e-07	6102.67	6855.06	7209.85	6877.69	5197.58	5177.92	5291.51	5678.44
atsD	-0.368798	8.13679e-06	1.69185e-05	11689.2	9699.3	9475.48	9918.81	8366.48	8200.62	7559.72	7456.14
BCG_0004	-0.301183	4.32474e-09	1.17653e-08	1552.63	1687.9	1643.87	1706.74	1321.4	1358.36	1329.08	1340.81
BCG_0007	0.433708	0.000401819	0.000709271	5756.13	4178.79	3940.47	4373.58	6583.46	6456.43	5971.31	5637.87
BCG_0008c	-0.175239	0.176112	0.213523	301.521	332.869	380.855	300.57	234.393	301.765	307.957	319.341
BCG_0010c	-0.938635	4.79289e-24	2.91623e-23	1641.62	1836.41	2074.05	2039.86	908.911	975.904	1031.61	1044.36
BCG_0011c	-0.460197	0.000192856	0.00035203	2275.02	2962.02	3085.84	3043.03	1836.25	1952.65	2047.96	2425.74
BCG_0012	-0.385459	1.66977e-18	8.00722e-18	1770.39	1745.26	1743.67	1737.37	1370.53	1319.7	1351.96	1314.81
BCG_0018	-0.553752	7.9297e-06	1.6514e-05	236.611	289.852	313.173	299.613	188.333	173.158	214.521	200.758
BCG_0021	-0.625352	2.26307e-14	8.65252e-14	3986.78	3330.74	3193.67	3544.62	2350.07	2326.7	2117.56	2318.6
BCG_0022c	0.332268	4.0841e-13	1.46135e-12	3022.54	3074.69	3191.38	3106.21	3829.09	4110.4	3774.61	3885.14
BCG_0026c	0.333074	0.433446	0.483901	4445.35	1765.74	1462.62	2048.47	4138.21	3585.88	2456.03	2066.87
BCG_0027c	0.0395517	0.612634	0.655849	18154.1	20895	21799.3	22295.8	20329.7	21023.5	21125.1	22978
BCG_0028c	0.124316	0.263549	0.310044	2822.58	2018.72	2106.17	2355.74	2688.86	2621.74	2476.05	2353.97
BCG_0034	-0.224421	2.0034e-05	4.01592e-05	1503.42	1595.72	1670.25	1627.29	1348.01	1381.06	1349.1	1395.95
BCG_0037	0.420743	0.00050958	0.000888792	5789.63	4104.02	4041.42	4368.79	6584.49	6260.58	5982.75	5674.28
BCG_0038c	-0.199321	0.0552869	0.0736106	303.615	322.627	328.086	328.33	237.463	273.186	310.817	295.416
BCG_0040c	-0.888815	7.92778e-15	3.10296e-14	1537.97	1825.15	1927.22	2082.93	886.393	1015.41	945.799	1134.86
BCG_0041c	-0.457796	0.000232504	0.000419949	2335.74	2993.78	3152.37	3033.46	1816.8	1995.52	2092.77	2479.83
BCG_0042	-0.395465	2.65688e-17	1.19454e-16	1726.42	1790.32	1801.03	1794.8	1370.53	1331.47	1313.82	1393.86
BCG_0049c	-0.187578	0.00193062	0.00315478	9592.15	10302.6	10672	10786.1	8837.32	9272.35	8568.44	9633.27
BCG_0051c	0.0910913	0.323512	0.372943	1804.94	1498.42	1435.09	1433.93	1688.85	1724.85	1651.33	1508.29
BCG_0053	-0.504937	0.000223532	0.000404852	1634.29	1415.46	1225.16	1285.56	1178.1	1001.12	949.612	789.51
BCG_0054	-0.676095	1.26653e-18	6.13289e-18	1497.14	1669.47	1587.66	1539.22	1081.89	1011.21	885.733	960.102
BCG_0056	-0.512823	7.24822e-07	1.65096e-06	633.404	533.615	492.128	509.246	411.466	385.822	356.581	366.15
BCG_0057	-0.388732	4.52834e-12	1.51749e-11	2391.23	2436.6	2217.45	2475.39	1871.05	1812.27	1862.99	1727.77
BCG_0058	0.826088	6.23122e-19	3.06988e-18	966.334	1253.64	1226.31	1200.37	1972.38	1960.21	2153.79	2152.17
BCG_0059	0.658068	1.18034e-12	4.10475e-12	967.381	1243.39	1054.23	1129.53	1655.08	1660.13	1710.45	1911.88
BCG_0060	-0.122502	0.0425736	0.0576407	2532.57	2445.82	2185.33	2322.24	2112.6	2209.86	2149.98	2242.67
BCG_0061	-0.220385	0.392916	0.444796	228.235	137.245	102.097	107.21	131.014	136.173	123.945	101.939
BCG_0062	-0.359671	0.00151475	0.00250938	191.592	183.334	180.103	175.173	143.297	147.1	150.641	126.904
BCG_0065	0.182346	0.339891	0.390347	61.77	63.5012	71.1234	51.6904	81.8839	59.6806	77.2275	62.4119
BCG_0067c	-0.31494	9.85e-05	0.000185437	2692.75	2153.92	2178.44	2297.35	1915.06	1858.5	1868.72	1852.59
BCG_0068c	0.319409	0.00444872	0.00688714	2477.08	1849.73	1780.38	1956.58	2698.07	2613.34	2359.73	2391.41
BCG_0069	0.0535059	0.475381	0.525386	2617.37	2536.98	2427.37	2422.75	2853.65	2707.48	2480.81	2339.4
BCG_0070c	-0.0217495	0.714292	0.746914	1321.25	1441.07	1448.85	1281.73	1348.01	1346.6	1354.82	1358.5
BCG_0073c	-0.58109	2.28258e-08	5.90935e-08	3091.64	3705.6	4028.8	4122.79	2356.21	2371.25	2493.21	2773.17
BCG_0074c	0.358582	1.20542e-13	4.40466e-13	1613.35	1620.31	1648.46	1717.27	2064.5	2080.42	2109.93	2210.42
BCG_0075c	0.612527	1.10546e-27	7.97579e-27	1198.76	1317.14	1191.89	1213.77	1940.65	1912.3	1801.02	1872.36
BCG_0076c	-0.185425	0.00239267	0.00386201	1530.64	1359.13	1437.38	1461.69	1206.76	1338.19	1270.92	1272.16
BCG_0078c	0.0403112	0.712919	0.746069	2962.87	3192.47	3556.17	3584.82	2890.5	3299.24	3512.42	3971.47
BCG_0079c	0.383761	1.66662e-15	6.83381e-15	1477.25	1436.97	1409.85	1481.79	1889.47	1845.06	1867.76	1978.46
BCG_0080	0.351654	1.97216e-08	5.13253e-08	4629.61	4259.7	4089.6	4012.7	5617.23	5514.15	5451.69	5096.97
BCG_0082	0.331838	1.37228e-13	4.9868e-13	5566.63	5940.44	6009.93	5818.04	7482.14	7256.66	7056.31	7575.76
BCG_0083	0.259494	0.000178938	0.000328288	1817.5	2029.99	2126.82	2024.54	2267.16	2314.09	2435.05	2558.89
BCG_0088	-0.336301	0.0275176	0.0384334	5700.64	7866.98	8625.44	8232.17	5095.22	5549.46	6059.02	7395.8
BCG_0090	-0.23247	1.91733e-07	4.60275e-07	3114.67	3034.74	2918.36	3109.08	2644.85	2622.58	2490.35	2609.86
BCG_0091	-0.0243311	0.825252	0.848604	7775.69	10164.3	10607.7	10338.1	8982.66	9248.81	9273.98	10730.7
BCG_0092	0.0568971	0.643463	0.68509	6265.99	4508.59	4461.28	5111.6	5753.37	5675.54	4754.74	4982.55
BCG_0094	-1.1735	6.28451e-157	7.54332e-155	4246.43	4241.27	4428.01	4247.23	1871.05	1866.07	1998.38	1872.36
BCG_0095	0.580433	1.91092e-13	6.89988e-13	12039.9	13836.1	14215.5	15058.2	20276.5	20212.4	19822.7	22156.2
BCG_0095A	0.866714	3.71867e-20	1.97184e-19	233.47	258.102	292.524	246.008	487.209	467.358	437.623	483.692
BCG_0096	0.669947	1.34795e-07	3.27359e-07	992.508	1242.37	1389.2	1223.34	1675.55	1810.59	1949.76	2275.95
BCG_0098c	-0.121393	0.0915881	0.117651	559.071	555.124	525.396	590.61	539.41	490.053	516.757	507.616
BCG_0099	-0.829151	5.85348e-16	2.46656e-15	589.432	582.777	580.459	617.413	291.711	300.084	363.255	380.712
BCG_0102	-0.130254	0.162	0.197745	516.146	642.182	640.111	545.621	534.292	558.14	518.664	528.42
BCG_0103	-1.01966	9.64034e-51	1.59771e-49	5683.89	5306.45	5716.26	5444.72	2490.29	2620.06	2854.56	2961.44
BCG_0104	-0.929938	3.69189e-29	2.84506e-28	4738.49	3790.61	3785.6	4134.27	2192.44	2206.5	2148.07	2086.64
BCG_0105	-1.03083	1.05578e-61	2.43136e-60	3435.04	3624.69	3878.52	3640.34	1664.29	1771.93	1799.11	1899.4
BCG_0106	0.682008	4.39149e-23	2.58465e-22	2382.86	1999.26	1988.01	2213.11	3420.7	3445.5	3458.08	3449.3
BCG_0107c	2.36417	1.73521e-85	6.7384e-84	697.268	963.785	948.695	925.641	4188.36	4231.44	4536.4	5246.76
BCG_0108c	5.9744	0	0	539.179	570.487	577.018	553.278	36081.1	33954.1	35043.2	35696.5
BCG_0109	1.00816	7.41844e-11	2.30286e-10	879.437	1485.11	1510.8	1394.68	2692.96	2597.37	2559	2750.28
BCG_0110c	0.709781	5.85283e-30	4.65116e-29	5046.3	5962.97	5518.95	5564.37	9479.08	9058.84	8729.57	8867.68
BCG_0111c	0.766175	0.000332296	0.000593161	229.282	106.518	135.364	192.403	300.923	284.954	266.959	276.693
BCG_0112	0.511941	0.00292684	0.00466153	14774.5	24615.9	20476.7	20479.9	32056.5	25530.7	34262.3	22723.1
BCG_0113	0.786215	0.000136536	0.000253192	3542.88	4235.12	3468.99	3908.37	8117.76	5843.66	8245.23	3929.87
BCG_0114	0.25228	0.14492	0.178714	1990.25	2063.79	1920.33	2119.31	2895.62	2122.44	2983.27	1639.35
BCG_0115	0.0694608	0.753256	0.782493	982.038	535.664	555.222	729.409	906.864	698.515	812.319	523.219
BCG_0116	-0.256353	0.067839	0.0890358	5622.12	7259.62	6679.87	6997.34	6218.06	4940.88	6644.43	4432.28
BCG_0121	0.319046	0.0358761	0.0492054	3458.07	2575.9	2133.7	2618.02	3916.1	3515.27	3146.31	2878.23
BCG_0122	0.222078	0.00166961	0.00274982	1422.8	1588.55	1662.22	1434.89	1693.97	1786.22	1771.47	1870.28
BCG_0123	0.486591	1.23749e-06	2.75221e-06	296.287	267.32	270.728	231.649	388.948	375.736	383.277	343.265
BCG_0126c	0.0981297	0.155723	0.190729	663.766	715.925	674.526	653.787	747.19	671.617	727.464	755.183
BCG_0127c	-0.302835	0.239623	0.283921	35.5963	55.3075	44.7389	33.503	33.7771	27.7389	33.3699	42.6481
BCG_0130	0.158728	0.0748523	0.0976903	388.418	436.315	408.386	453.727	427.843	501.821	460.505	493.054
BCG_0131	0.329289	0.0516775	0.069177	370.62	581.753	590.783	525.519	546.575	573.27	729.371	749.982
BCG_0133	0.481025	0.000807715	0.00138082	136.103	191.528	191.574	176.13	201.639	256.374	256.472	254.848
BCG_0135	0.387631	6.05615e-26	3.96503e-25	7497.2	7748.17	7493.2	7147.63	9824.02	9733.82	9749.73	9788.26
BCG_0137	0.279167	3.71937e-07	8.71225e-07	1705.48	1777.01	1695.49	1694.3	2211.89	2116.56	2052.73	1957.65
BCG_0139	0.509752	1.02236e-09	2.91547e-09	585.245	631.94	688.291	562.851	850.569	831.326	898.127	932.017
BCG_0141c	-1.16194	4.25483e-26	2.81359e-25	2146.25	2668.08	2940.15	2715.66	1059.37	1124.69	1200.36	1295.05
BCG_0143	-0.506815	1.16627e-14	4.50252e-14	968.428	979.148	972.785	1003.18	650.977	695.993	751.3	661.566
BCG_0144	-0.49339	1.32915e-28	9.95228e-28	12818.8	11816.3	11807.6	11669.6	8637.72	8359.49	8654.25	8526.5
BCG_0147	-0.453877	3.17186e-08	8.11086e-08	852.217	792.741	899.367	854.806	613.105	637.153	552.987	678.209
BCG_0149	-0.301034	0.0260681	0.0365377	814.527	586.874	564.399	572.423	548.622	549.734	490.061	471.209
BCG_0150c	0.660217	1.05066e-35	1.05894e-34	1933.72	2172.36	2109.61	2150.89	3410.46	3293.36	3294.09	3225.65
BCG_0155c	0.748724	1.9191e-13	6.92309e-13	570.587	734.361	643.552	643.258	1125.9	1175.12	1105.97	946.58
BCG_0156	-0.0770702	0.449761	0.49986	202.061	185.383	201.899	192.403	180.145	189.969	189.732	179.954
BCG_0157	0.210997	0.026127	0.0365944	357.01	411.734	412.975	375.234	427.843	410.199	489.108	475.37
BCG_0161	0.411258	1.90848e-10	5.73558e-10	3384.79	2831.95	2983.74	2983.68	4132.06	4117.96	3992.95	3958.99
BCG_0162	0.109801	0.375022	0.426857	2017.47	2308.58	2737.11	2540.49	2383.84	2389.75	2466.51	3123.71
BCG_0164	-1.09608	6.45138e-19	3.1744e-18	1470.96	1872.26	2115.35	1920.2	773.803	806.949	952.473	918.494
BCG_0167	0.466395	6.5662e-07	1.50252e-06	1769.34	1960.34	2092.41	1822.56	2317.31	2551.98	2712.5	2979.13
BCG_0171c	-0.185808	0.00185166	0.00303201	2238.38	2435.58	2568.47	2584.52	2175.04	2132.53	2197.65	2134.49
BCG_0174	-1.02063	1.49824e-20	8.01962e-20	1101.39	1177.85	1345.61	1341.08	528.151	588.4	625.447	706.294
BCG_0175	-0.860613	9.00326e-63	2.09776e-61	3203.66	3287.72	3504.55	3327.33	1822.94	1757.64	1919.25	1838.03
BCG_0176	-0.444213	1.38742e-09	3.90865e-09	808.245	840.879	882.16	855.763	596.729	648.081	669.305	572.109
BCG_0177c	-0.0410809	0.607845	0.651075	1291.94	1225.98	1142.56	1295.13	1329.59	1240.68	1134.58	1113.01
BCG_0178	-0.370047	4.66755e-05	9.11196e-05	1009.26	1162.48	1188.45	1139.1	818.839	782.572	927.684	953.861
BCG_0179c	-0.641674	1.53658e-59	3.2203e-58	5154.13	4867.06	5001.58	4917.29	3135.13	3167.27	3292.18	3185.08
BCG_0180	-0.210166	0.00578828	0.00881144	3529.27	3009.14	3020.45	3155.98	2588.55	2667.97	2734.43	3002.01
BCG_0181	0.43268	3.00276e-14	1.13709e-13	6431.41	5856.45	6313.93	6264.11	7918.17	8276.27	8364.41	9003.95
BCG_0182	0.703979	2.61758e-39	2.97084e-38	3895.7	3583.72	3665.15	3729.36	6110.58	6316.06	5643.33	6159.01
BCG_0183	0.681205	7.56247e-86	2.99549e-84	10177.4	10642.6	10698.3	10629.1	16930.5	17156.1	16398	17096.7
BCG_0184	0.673805	2.4042e-27	1.70663e-26	3963.75	3441.36	3526.35	3693.95	5923.27	5983.19	5465.04	5961.37
BCG_0185	0.96307	1.40116e-11	4.53802e-11	3340.82	2519.56	2232.36	2429.45	5866.98	5561.22	4508.75	4575.83
BCG_0186c	0.94031	4.0659e-15	1.61697e-14	594.667	448.605	439.359	431.71	998.983	957.411	855.223	861.284
BCG_0194	-0.79047	7.15005e-35	6.85747e-34	2216.39	2008.48	2045.37	2264.8	1222.12	1220.51	1186.06	1308.57
BCG_0197	-0.239733	0.0204409	0.028989	472.174	393.298	367.089	375.234	359.265	340.432	321.305	341.185
BCG_0199	-1.15873	5.48821e-18	2.5545e-17	554.883	698.513	676.82	655.702	267.146	236.201	346.094	309.979
BCG_0201c	-1.2505	5.49129e-137	5.17881e-135	5181.35	4675.53	4765.27	4839.75	2059.38	2095.55	2037.47	1985.74
BCG_0212	-0.0718788	0.063314	0.0835816	11713.3	11319.6	11107.9	10791.8	10517	10608.9	10844.3	10777.5
BCG_0213	-0.0903416	0.00475884	0.00732884	11320.7	11030.8	11037.9	11278.1	10409.5	10312.1	10417.1	10823.3
BCG_0214	-0.0776445	0.360326	0.411431	6884.74	8282.81	8431.57	7701.87	7019.49	7070.05	7370.94	8200.92
BCG_0215	-0.0322311	0.701	0.736515	5932.01	6544.72	7009.1	7028.93	5884.38	6354.72	6497.6	7192.97
BCG_0217c	0.39241	1.16112e-25	7.53969e-25	3919.78	4013.89	4115.98	4140.02	5293.79	5240.97	5265.77	5452.72
BCG_0218c	0.622178	1.15634e-07	2.81863e-07	1578.8	2092.47	2248.42	2099.2	2803.5	2936.12	3227.35	3375.44
BCG_0220	-0.76083	1.42227e-46	2.10996e-45	3002.65	2987.63	3039.95	3043.03	1645.87	1776.13	1817.23	1885.88
BCG_0221	-0.472326	3.11865e-09	8.58443e-09	4468.38	5017.62	5387.03	5188.18	3431.96	3406.84	3667.83	3954.83
BCG_0222	-0.300836	2.16233e-07	5.16896e-07	1247.96	1259.78	1276.78	1217.6	960.088	984.31	1074.51	1041.24
BCG_0224	-0.198432	0.0165201	0.0237461	5042.11	5313.62	5980.1	5694.56	4453.46	4477.73	5003.58	5265.48
BCG_0225	0.122138	0.0204087	0.0289641	3427.71	3278.51	3450.63	3362.75	3797.36	3685.07	3407.54	3824.81
BCG_0227	-0.130304	0.109706	0.138303	9791.07	8913.73	7820.14	8823.74	8455.53	8324.18	8148.93	7367.72
BCG_0228	-0.0184274	0.59155	0.63465	7064.81	6987.18	7345.22	7354.39	7151.53	7033.9	7145.93	7055.66
BCG_0229	0.311178	0.00018144	0.000332569	7348.54	8749.85	8844.54	8648.56	9861.89	9867.47	10429.5	11520.2
BCG_0230c	0.81813	1.42067e-22	8.22703e-22	819.761	653.448	666.495	744.724	1292.74	1302.05	1219.43	1273.2
BCG_0231	0.731126	2.03471e-35	2.02499e-34	781.024	801.959	753.679	802.158	1259.99	1254.13	1357.68	1342.9
BCG_0232	0.710884	2.6591e-06	5.7493e-06	599.902	889.017	812.184	742.81	1333.68	1078.45	1072.6	1498.92
BCG_0233	0.447783	0.00307746	0.00487592	154.948	144.414	104.391	132.098	189.356	155.506	186.872	201.798
BCG_0234	0.0472456	0.378612	0.430448	1379.88	1389.86	1388.05	1327.68	1351.08	1405.44	1409.16	1502.05
BCG_0235c	-0.449373	0.00030999	0.000554594	9104.27	12288.5	13222.1	12505.2	7777.94	8062.76	9211.05	9457.48
BCG_0236	-0.547824	1.76132e-14	6.77998e-14	1818.55	2130.36	2094.7	2043.68	1344.94	1323.06	1382.47	1483.32
BCG_0237	-0.455487	4.10981e-21	2.26411e-20	1750.5	1682.78	1689.76	1668.45	1272.27	1217.99	1264.24	1198.31
BCG_0238c	0.352998	0.0449622	0.0606179	1936.86	1210.62	1154.04	1187.92	1993.87	1877.84	1624.64	1514.53
BCG_0240	-0.918851	1.8773e-12	6.44365e-12	2253.03	1595.72	1618.63	1725.88	1071.66	943.122	962.007	827.997
BCG_0241c	-0.544263	3.08946e-23	1.8292e-22	3620.35	3762.96	3849.84	3591.52	2478.01	2389.75	2654.34	2645.22
BCG_0242	0.159597	0.0204403	0.028989	4580.4	4773.86	4709.06	4765.09	4664.31	5190.53	5538.45	5637.87
BCG_0244c	0.504263	2.08488e-29	1.61609e-28	5987.5	5622.93	5783.94	6129.14	8227.28	8241.81	8220.44	8681.49
BCG_0245c	0.984751	5.35508e-22	3.05201e-21	2193.36	2267.61	2694.66	2564.42	4218.04	4557.58	5072.23	5387.18
BCG_0246	0.282851	0.00309712	0.00490316	1418.62	1239.3	1128.8	1140.06	1558.86	1628.19	1415.84	1389.7
BCG_0247	-0.326951	0.00606755	0.00921533	866.874	644.23	692.88	703.563	639.718	579.154	603.519	495.134
BCG_0250c	0.496431	2.02827e-12	6.93182e-12	1096.16	908.477	1000.32	1032.85	1483.12	1386.94	1388.19	1439.63
BCG_0253	-1.0885	4.563e-17	2.02171e-16	9325.18	6258.97	6250.83	6937.04	3562.97	3427.01	3309.34	3230.85
BCG_0255	-0.0542413	0.534881	0.581891	1284.61	1170.68	1016.38	1056.78	1127.95	1132.25	1040.19	1061
BCG_0256	-0.348877	0.00547763	0.00837394	182.169	213.036	237.461	249.837	175.027	164.752	182.104	171.633
BCG_0258	-0.66315	2.71422e-12	9.18108e-12	6671.16	7824.99	8229.67	7676.02	4377.72	4398.71	5314.4	5108.41
BCG_0259c	-0.634807	6.87168e-15	2.69226e-14	3248.68	3544.8	3742.01	3815.52	2156.62	2164.47	2365.45	2557.85
BCG_0260c	-0.288339	0.000705991	0.00121637	464.845	434.266	440.506	418.309	329.583	392.547	357.535	356.788
BCG_0261c	-0.340612	3.34199e-06	7.17098e-06	1132.8	994.511	1019.82	1050.08	889.464	853.18	776.089	795.751
BCG_0262	-0.353837	6.09957e-08	1.52335e-07	3942.81	4264.82	4304.12	3883.48	2971.36	3191.65	3217.81	3447.21
BCG_0263c	-0.741066	3.51106e-38	3.85244e-37	2784.89	2594.33	2685.48	2467.74	1528.16	1533.2	1631.31	1608.15
BCG_0264c	-1.12337	1.21444e-31	1.04574e-30	6663.83	7243.24	8209.02	7783.23	3111.59	3172.32	3588.7	3852.89
BCG_0265	-0.0904847	0.290545	0.338685	1825.88	2052.52	2115.35	2250.45	1796.33	1848.42	1980.27	2119.92
BCG_0266c	-0.0822619	0.588159	0.631525	1720.14	2437.63	2457.2	2900.4	2065.52	2281.31	2060.35	2581.77
BCG_0269	-0.450733	7.69751e-11	2.38575e-10	1573.56	1796.47	1781.53	1806.29	1240.54	1217.99	1270.92	1363.7
BCG_0272c	-0.285043	9.47649e-05	0.000179086	1640.57	1938.84	1938.69	1798.63	1461.63	1446.62	1502.6	1594.62
BCG_0273c	-0.736491	7.85866e-106	4.20651e-104	22296.9	21256.5	21430	22262.3	13246.8	12789.3	13164.9	13168.9
BCG_0274c	-0.790857	2.07422e-14	7.94828e-14	3597.32	2657.83	2807.08	3393.38	1828.06	1820.68	1770.51	1780.82
BCG_0276	0.561956	4.68645e-16	1.98535e-15	4177.33	3789.59	3408.19	3833.7	5729.82	5793.22	5483.15	5448.55
BCG_0277	0.668866	1.49683e-30	1.23263e-29	3129.33	3586.8	3373.77	3334.99	5049.16	5319.14	5441.2	5533.85
BCG_0278	0.735664	2.68782e-52	4.6289e-51	1588.22	1587.53	1467.21	1618.67	2559.89	2652	2630.5	2589.05
BCG_0279c	-0.287008	0.0924083	0.118456	7611.32	11266.3	13007.6	11536.5	7399.23	7993.84	9576.21	10619.4
BCG_0283	0.208276	0.0004053	0.000715098	2265.6	2141.63	2025.87	2249.49	2602.88	2589.8	2457.93	2382.05
BCG_0284	-0.208088	0.000331011	0.000591135	4089.38	4495.27	4506.01	4721.05	3724.69	3823.76	3857.56	4015.16
BCG_0285c	-0.608304	1.38444e-07	3.36015e-07	5822.08	7353.85	8027.77	7597.53	4156.63	4593.72	4829.1	5313.33
BCG_0286c	-0.545517	2.3346e-38	2.57587e-37	23854.7	21917.1	22308.7	23263.5	15413.6	15364	15769.7	16039.8
BCG_0287c	-0.619741	1.10467e-31	9.53286e-31	11692.3	12817	12974.3	13501.7	8280.51	8263.66	8301.48	8336.14
BCG_0288c	0.366403	0.0182171	0.0260404	945.395	1346.84	1394.94	1369.79	1348.01	1471	1763.84	1936.85
BCG_0295	0.222995	0.0234057	0.0329459	744.381	602.237	611.432	603.054	834.192	728.776	713.163	713.576
BCG_0296c	0.548647	4.86113e-12	1.62489e-11	398.888	387.153	423.299	373.319	605.941	578.313	532.965	596.033
BCG_0297c	0.623089	2.00807e-12	6.86871e-12	350.728	382.032	351.029	348.431	599.799	550.575	491.014	565.867
BCG_0298c	0.714884	5.26156e-13	1.87083e-12	213.578	205.867	242.049	208.676	346.983	358.924	388.044	330.783
BCG_0301c	-0.683139	5.2754e-29	4.00304e-28	913.987	934.083	923.458	880.651	557.834	570.748	595.891	548.184
BCG_0302c	-0.869138	1.34711e-12	4.66834e-12	1040.67	1382.69	1541.77	1298	696.013	670.776	727.464	787.43
BCG_0303c	-0.767829	2.23224e-38	2.46981e-37	2821.53	3001.97	3041.1	2970.28	1893.56	1662.65	1711.4	1685.12
BCG_0306c	-0.0763132	0.253884	0.299741	849.076	827.564	907.397	865.335	762.544	864.948	840.922	798.872
BCG_0307c	-0.344487	9.65135e-07	2.16472e-06	1230.17	1399.08	1455.74	1401.38	1029.69	1064.16	1111.69	1115.09
BCG_0310c	0.32541	2.33057e-09	6.47363e-09	1186.19	1076.45	1108.15	1174.52	1450.37	1423.93	1389.14	1434.43
BCG_0311c	0.177852	0.0722506	0.0944504	506.723	596.092	612.579	605.926	594.682	674.979	619.727	736.46
BCG_0312	-0.145163	0.180028	0.217804	543.367	562.293	469.185	529.348	539.41	494.256	402.346	468.089
BCG_0313c	-0.789747	6.35027e-07	1.45648e-06	520.334	800.935	875.277	827.046	419.655	400.953	458.598	470.169
BCG_0314	0.161814	0.019374	0.0275549	806.151	856.242	859.217	782.056	856.71	919.586	986.796	929.937
BCG_0315A	0.289908	0.00401046	0.00624673	1710.72	2034.09	1952.45	2399.77	2443.21	2487.25	2396.91	2574.49
BCG_0315c	0.421708	1.49288e-07	3.61007e-07	1871.95	1787.25	1744.82	1935.52	2720.59	2575.51	2309.2	2227.06
BCG_0321	0.429942	3.45175e-33	3.16491e-32	5346.77	5080.1	5135.8	5228.39	6953.99	7097.79	6836.06	7122.23
BCG_0322	0.311067	3.09637e-05	6.11097e-05	33080.5	34913.4	39346.2	35903.7	41382.1	43381.1	44398.2	48549.1
BCG_0323	0.41604	1.18306e-06	2.63411e-06	25998.9	29391.9	32137.5	29240.5	35868.2	37940	38559.4	43431.4
BCG_0324	0.292709	0.00229743	0.00372346	32220.9	35897.7	40941.9	39531.6	42708.6	43226.4	44657.5	51424.2
BCG_0329	0.664331	5.5381e-21	3.03408e-20	10703	11793.8	12827.5	12464.1	18972.5	18332.9	18244.8	20187.1
BCG_0330	0.746691	7.89265e-16	3.29082e-15	11405.5	9018.2	9290.79	10091.1	18566.1	16622.3	15966.1	15638.3
BCG_0331	0.661072	2.03516e-60	4.35743e-59	11803.3	11946.4	12478.7	12152	19504.7	18452.2	18770.1	19777.3
BCG_0332	0.664058	5.43686e-51	9.08667e-50	4484.08	4143.97	4241.02	4207.98	6999.02	6644.72	6834.16	6581.33
BCG_0333c	0.584186	2.90833e-11	9.28274e-11	6616.72	5783.73	5360.64	5908.02	9890.55	8994.96	8420.66	8180.11
BCG_0335c	-0.638273	8.30682e-18	3.83489e-17	3707.25	4317.06	4196.28	4268.28	2423.76	2604.09	2762.08	2804.37
BCG_0336c	-0.569529	4.48624e-07	1.04406e-06	3015.21	3327.67	3745.45	3400.08	1954.98	2052.68	2462.7	2619.22
BCG_0338	0.0579552	0.295034	0.343311	4933.22	5108.78	4959.14	5010.14	4859.81	5211.55	5636.65	5121.93
BCG_0339	-0.0519617	0.57192	0.616596	4014	5125.16	4873.1	5192.01	4324.49	4671.06	4606.95	4923.26
BCG_0340	-0.002967	0.975256	0.980206	2243.61	2701.87	2859.85	2976.03	2666.34	2699.92	2520.86	2873.03
BCG_0341	0.088242	0.0486697	0.065283	3502.05	3406.53	3427.69	3638.43	3625.41	3763.24	3616.35	3853.93
BCG_0342	-0.195651	0.0606148	0.0802458	4810.73	5515.39	5744.94	5834.31	4114.66	4754.27	4691.81	5567.14
BCG_0343	-0.261773	0.0277161	0.0386971	2033.18	2573.85	2669.42	2731.93	1792.23	2044.27	2134.72	2376.85
BCG_0346	1.27531	3.75015e-57	7.31741e-56	439.719	527.47	528.837	506.374	1176.06	1167.55	1201.32	1302.33
BCG_0347c	1.36001	1.1732e-10	3.58293e-10	324.554	200.746	186.986	179.959	677.589	654.805	489.108	468.089
BCG_0348	-0.366774	9.26954e-13	3.24639e-12	5235.79	5347.42	5049.76	4885.7	4029.71	3997.76	3758.41	4127.5
BCG_0349	-0.0986269	0.0330804	0.0455603	3720.86	4021.06	3912.94	4082.58	3692.96	3710.28	3558.19	3738.47
BCG_0350c	-0.0915176	0.566244	0.611475	499.395	325.7	326.938	341.731	362.336	394.228	309.863	334.944
BCG_0351	0.71864	3.35241e-17	1.49706e-16	963.193	1181.94	1045.06	982.117	1872.07	1710.56	1653.24	1629.99
BCG_0352	0.132625	0.118147	0.147908	2076.1	1952.15	2116.5	2238.96	2192.44	2069.49	2333.99	2598.41
BCG_0353	1.06039	2.85669e-24	1.75704e-23	5562.44	4920.32	4414.24	4691.38	11519	10832.4	9560.96	8939.46
BCG_0354c	0.608133	3.65536e-30	2.94286e-29	5761.36	6370.61	5991.58	6074.58	9582.46	9515.27	8705.73	9081.96
BCG_0355	-1.18877	2.72438e-97	1.30015e-95	11248.4	12534.3	12942.2	12567.5	5483.15	5522.56	5204.75	5412.15
BCG_0356	-1.16891	1.82941e-80	6.3564e-79	4040.18	4340.62	4682.68	4481.75	1899.71	1908.1	1944.99	2051.27
BCG_0358c	-0.815624	1.20751e-18	5.86145e-18	600.949	557.172	672.231	613.584	317.3	332.026	374.696	364.069
BCG_0360	-0.628506	5.00203e-10	1.45791e-09	310.944	322.627	376.266	363.747	231.322	229.476	211.661	215.321
BCG_0363c	-0.528819	2.39461e-07	5.70015e-07	1572.52	1696.1	1949.01	1685.68	1020.48	1182.68	1246.13	1334.57
BCG_0364	-0.337162	0.00322583	0.00509228	639.686	493.671	472.627	543.706	430.914	458.112	384.231	428.561
BCG_0365	0.563606	1.06119e-13	3.88842e-13	736.005	626.819	611.432	626.028	959.065	945.643	995.377	943.459
BCG_0367	1.42981	6.3811e-43	8.36938e-42	701.456	922.816	858.07	910.325	2549.66	2304.85	2136.63	2151.13
BCG_0368c	0.868485	1.00858e-16	4.40949e-16	273.254	266.295	305.143	251.751	566.022	500.981	482.434	449.365
BCG_0369c	0.282088	0.00802961	0.0120111	382.136	500.84	519.66	509.246	581.375	577.473	558.708	607.475
BCG_0370	-0.20872	0.00832273	0.0124214	667.954	806.056	710.087	758.125	642.788	638.835	603.519	662.606
BCG_0371	0.833665	1.29881e-53	2.30699e-52	1303.45	1251.59	1252.69	1189.84	2297.87	2286.36	2193.83	2124.08
BCG_0372	0.632567	8.36886e-08	2.06279e-07	487.878	590.971	622.904	582.953	766.638	824.601	918.149	1032.92
BCG_0375	-0.345322	4.22365e-18	1.97987e-17	8068.84	7993.99	7830.46	7826.31	6562.99	6202.58	6090.49	6113.24
BCG_0377c	-1.22229	4.25267e-77	1.38072e-75	21045.8	24932.4	24560.5	23878.1	10008.3	9704.4	10321.8	10434.2
BCG_0378c	-0.351846	8.30548e-15	3.24758e-14	4497.69	4902.91	4671.2	4797.63	3700.13	3588.4	3813.7	3686.46
BCG_0379	-0.139046	0.0248066	0.0348312	927.597	1036.5	970.491	1007.01	925.288	891.006	854.27	911.213
BCG_0384	0.535241	3.30445e-12	1.1149e-11	592.573	682.126	713.529	659.531	927.335	918.745	974.401	1016.27
BCG_0386	0.160854	0.0756192	0.0985612	983.085	1105.13	1244.66	1229.08	1218.02	1253.29	1251.85	1377.22
BCG_0387	0.190029	0.0047336	0.00729848	1241.68	1055.96	1168.95	1232.91	1304	1364.25	1367.21	1325.21
BCG_0388	0.537548	1.43159e-20	7.67324e-20	848.029	862.388	854.628	950.529	1281.48	1272.63	1274.73	1278.4
BCG_0394c	-0.472605	1.83929e-07	4.42078e-07	1067.89	1112.3	1253.84	1106.56	820.886	722.892	913.382	815.515
BCG_0396	-0.5002	1.8669e-06	4.08552e-06	273.254	297.022	337.263	334.073	232.345	214.346	222.148	209.08
BCG_0397	-0.837315	2.89828e-19	1.45686e-18	513.005	539.76	502.453	474.786	267.146	264.78	282.214	323.501
BCG_0398c	-0.838264	9.89596e-14	3.64293e-13	224.047	201.77	211.076	223.034	123.849	118.521	112.504	126.904
BCG_0399	-0.00799945	0.936842	0.948092	2391.23	2728.5	2758.9	2551.97	2225.19	2411.6	2826.91	2909.43
BCG_0402	0.140958	0.0402411	0.0546247	2853.98	2402.8	2492.76	2457.21	2766.65	2795.74	2740.15	2952.08
BCG_0403c	0.343184	1.17137e-09	3.32603e-09	1347.42	1341.72	1407.56	1275.99	1779.95	1704.68	1614.15	1714.25
BCG_0404c	0.381167	1.7304e-06	3.79729e-06	496.254	518.252	593.078	569.551	681.683	726.254	685.513	740.621
BCG_0405c	0.484553	1.58947e-07	3.83195e-07	705.644	706.707	616.021	783.013	1049.14	903.615	1038.28	947.62
BCG_0406c	0.533944	7.95819e-05	0.000151332	262.784	303.167	284.494	201.018	352.101	378.257	368.976	421.28
BCG_0407c	0.544637	0.00486297	0.00747467	113.071	77.8402	82.595	80.4072	146.367	145.419	127.759	95.6982
BCG_0408c	0.66437	6.4786e-16	2.72129e-15	400.982	503.913	474.921	482.443	743.096	725.413	731.278	753.103
BCG_0409c	0.746807	2.05481e-05	4.11065e-05	62.817	81.9371	72.2706	94.7657	147.391	126.926	142.06	108.181
BCG_0410c	1.75938	2.13545e-26	1.4288e-25	112.024	106.518	95.2136	65.0916	284.546	342.113	304.143	348.466
BCG_0411c	1.57888	6.75532e-46	9.83743e-45	316.179	323.651	268.434	237.393	830.098	937.238	831.388	820.716
BCG_0412c	1.22492	2.25197e-11	7.22858e-11	33.5024	47.1138	51.6219	43.0753	106.449	100.028	91.5289	111.301
BCG_0413c	1.26897	1.50377e-27	1.07907e-26	94.2254	105.494	89.4779	101.466	237.463	238.722	225.009	242.366
BCG_0414c	1.5122	1.2084e-87	4.93451e-86	370.62	414.806	426.741	383.849	1169.92	1159.15	1050.68	1169.18
BCG_0415	0.345259	0.000151406	0.00027998	898.282	1111.27	1158.62	1014.66	1300.93	1333.99	1256.62	1420.91
BCG_0416	-0.618271	2.10316e-05	4.19891e-05	121.446	139.293	158.307	149.328	84.9545	85.7383	103.923	95.6982
BCG_0418c	-0.785346	7.13721e-28	5.17775e-27	853.264	762.015	783.505	771.527	464.691	473.242	469.086	430.642
BCG_0419c	-0.185192	0.0118827	0.0173361	2357.73	2083.25	2090.11	2026.45	1984.66	1944.24	1876.34	1719.45
BCG_0421c	-0.554585	9.63267e-10	2.7509e-09	9715.69	10095.7	9476.62	10047.1	7787.16	6922.11	6011.35	6061.23
BCG_0423	0.0424337	0.455118	0.505248	1182.01	1173.75	1235.48	1198.45	1203.69	1167.55	1267.1	1296.09
BCG_0424	-0.821571	1.37334e-93	6.25266e-92	3631.87	3627.76	3651.39	3509.2	2068.59	1987.11	2085.14	2019.02
BCG_0427	-0.443589	8.34135e-05	0.000158314	996.696	790.693	794.977	734.195	632.553	653.124	607.332	544.023
BCG_0430	-0.609442	7.44727e-19	3.65082e-18	2343.07	2681.39	2762.34	2576.86	1708.3	1594.56	1732.38	1758.97
BCG_0431c	-0.536682	8.79563e-06	1.8231e-05	1544.25	2304.48	2077.49	2185.35	1361.32	1361.73	1471.14	1398.03
BCG_0432	0.0924595	0.643618	0.68509	67.0048	101.397	83.7421	79.45	75.7426	76.492	87.7152	114.422
BCG_0433	0.0410833	0.809853	0.834924	107.836	150.559	158.307	156.986	182.192	129.448	140.154	139.386
BCG_0434	0.576161	0.00173505	0.00285285	235.564	182.31	141.1	137.841	299.9	247.128	262.192	229.884
BCG_0435c	0.678757	4.87525e-29	3.71363e-28	1318.11	1330.45	1350.2	1215.68	1990.8	2058.56	2068.93	2226.02
BCG_0438	-0.0712259	0.358987	0.410121	393.653	360.523	396.915	374.277	365.407	358.084	355.628	372.391
BCG_0445c	0.219142	1.54358e-05	3.13866e-05	1555.77	1606.99	1732.2	1655.05	1928.37	1867.75	1899.22	1928.53
BCG_0451c	0.265061	0.00128445	0.00215215	5261.97	6604.13	6410.29	6202.84	7305.06	6859.91	7678.89	7573.68
BCG_0459c	-0.160165	0.0286841	0.0399079	1580.89	1290.51	1385.76	1450.2	1306.05	1302.05	1247.08	1252.4
BCG_0460c	0.41818	4.60957e-09	1.25144e-08	1559.95	1366.3	1320.37	1355.44	1984.66	1854.3	1867.76	1779.78
BCG_0463c	0.130623	0.109598	0.13821	1774.58	1502.52	1462.62	1724.93	1890.49	1743.35	1735.24	1711.12
BCG_0465c	0.00164161	0.98588	0.988625	2455.1	1892.75	1869.86	2077.19	2102.37	2040.07	2088	2075.19
BCG_0467c	-1.13518	2.13624e-28	1.58161e-27	2204.88	2745.92	2978.01	2654.4	1114.64	1148.22	1284.26	1271.12
BCG_0469	-1.03335	1.68674e-73	4.94903e-72	5804.29	5082.15	5151.86	5389.2	2679.65	2553.66	2589.51	2648.34
BCG_0470	-0.85299	8.41568e-10	2.40856e-09	6047.18	8427.23	9238.02	8445.63	3996.96	4023.82	4702.3	5081.37
BCG_0472	-0.547989	8.10649e-30	6.371e-29	6460.72	6912.42	6905.86	7137.1	4477	4741.67	4772.85	4759.94
BCG_0473	-0.407976	6.32116e-13	2.23156e-12	2699.04	2353.64	2461.79	2486.88	1914.04	1889.61	1905.9	1827.63
BCG_0474c	-0.279586	6.06876e-12	2.01664e-11	9840.28	9658.33	9280.46	9732.15	8294.84	7788.74	7887.69	7759.87
BCG_0478c	-0.846694	1.74695e-15	7.14103e-15	1213.41	1600.85	1679.43	1454.03	780.967	822.92	859.99	842.56
BCG_0480c	0.402007	1.57098e-17	7.16896e-17	4366.83	4262.78	4138.93	4506.63	5844.46	5798.26	5759.65	5426.71
BCG_0482	0.181349	0.116	0.145542	1518.08	1236.23	1195.33	1388.94	1687.83	1634.91	1459.7	1271.12
BCG_0483c	-0.125845	0.00858581	0.0127755	1878.23	1951.13	1778.09	1840.75	1733.89	1696.27	1688.52	1710.08
BCG_0485c	-0.486464	8.67223e-15	3.38431e-14	1822.74	1621.33	1835.44	1674.19	1186.29	1264.22	1247.08	1262.8
BCG_0487c	-0.00391344	0.966724	0.973359	564.306	437.339	505.894	537.963	523.033	487.532	502.456	528.42
BCG_0488c	0.761374	1.53243e-23	9.21087e-23	899.329	1052.89	1049.64	1062.52	1613.11	1740.82	1697.1	1839.07
BCG_0491	0.603599	2.29073e-06	4.98e-06	291.052	222.254	221.4	192.403	349.03	355.562	358.488	344.305
BCG_0493	-0.621106	4.31181e-14	1.62041e-13	953.771	862.388	863.806	962.015	575.234	557.299	574.916	663.646
BCG_0494c	-0.592281	2.26937e-39	2.59048e-38	2399.61	2420.22	2462.94	2384.46	1531.23	1595.41	1658.01	1625.83
BCG_0496c	0.165927	0.571569	0.616386	125.634	93.2034	64.2405	78.4928	122.826	124.405	103.923	54.0903
BCG_0497c	-0.137721	0.203977	0.243909	1139.08	1576.26	1562.42	1481.79	1248.73	1370.97	1334.8	1279.44
BCG_0498	0.0122355	0.892484	0.908773	804.057	974.027	883.307	945.742	805.533	917.064	977.262	938.258
BCG_0499	-0.566512	5.19589e-06	1.09882e-05	745.428	974.027	1090.94	1096.03	640.741	669.936	642.609	684.45
BCG_0500	-0.83919	9.13592e-21	4.93689e-20	1876.13	2141.63	2308.07	2076.23	1084.96	1091.9	1237.55	1282.56
BCG_0501	-0.971612	7.17527e-47	1.08066e-45	2664.49	2770.5	2937.86	2702.26	1365.41	1306.25	1535.02	1441.71
BCG_0503	0.703739	9.73139e-11	2.9927e-10	3507.28	4390.8	4635.64	4717.23	6532.29	6506.87	7278.45	7780.68
BCG_0504c	0.728482	3.21065e-35	3.16353e-34	7402.98	8152.74	8225.08	8789.28	13350.1	13593.7	13677.9	13345.7
BCG_0505c	0.879043	2.78648e-10	8.27381e-10	23641.2	34319.3	36197.2	33945.3	51901.1	56119.9	60429.1	67151
BCG_0506	-0.99557	5.76318e-17	2.55061e-16	6794.7	4820.97	4857.04	5162.34	2919.16	2774.73	2634.32	2522.48
BCG_0511c	0.0674736	0.431485	0.482119	508.817	517.228	534.573	499.674	501.539	601.009	496.735	556.506
BCG_0512c	0.0191593	0.788888	0.815232	991.461	1177.85	1178.13	1140.06	1112.6	1112.92	1162.23	1159.82
BCG_0513c	-0.0422059	0.363366	0.414423	4293.54	4691.92	4399.33	4347.73	4165.84	4277.67	4353.34	4425
BCG_0514	0.442359	5.39154e-09	1.45973e-08	2662.39	2204.11	2254.15	2237.04	3331.65	3223.59	3127.24	3032.18
BCG_0515	-0.0942117	0.196302	0.235908	1355.8	1461.55	1603.72	1634.95	1455.49	1387.78	1398.68	1432.35
BCG_0517	0.519855	6.4419e-11	2.00758e-10	2587.01	3222.18	2965.39	3073.66	4292.76	4286.08	3952.9	4458.29
BCG_0518	0.473525	3.44344e-08	8.79398e-08	3572.19	4448.16	4397.03	4499.93	5847.53	5678.06	5685.28	6280.71
BCG_0520c	0.100635	0.387494	0.439663	7721.25	10132.5	10533.2	10425.2	9322.48	9974.23	10566.8	11753.2
BCG_0521c	0.0988516	0.239211	0.283518	2639.36	2936.42	3158.11	3047.82	2804.52	3140.38	3258.81	3412.89
BCG_0522c	0.573641	6.45784e-15	2.53262e-14	492.066	419.927	472.627	462.342	662.236	677.501	697.908	710.455
BCG_0525c	-0.395477	4.36361e-15	1.72843e-14	3819.27	3882.79	3836.08	3736.07	3108.52	2913.42	2827.86	2761.72
BCG_0526	0.312259	5.8531e-12	1.94661e-11	23554.3	26197.3	25445	25926.6	32004.3	31197	31137	31223.6
BCG_0527	0.378024	4.40008e-07	1.02462e-06	13374.8	12058.1	11211.1	11760.5	17031.8	16026.3	15112.8	14734.4
BCG_0528	0.339608	0.00155	0.00256456	1562.05	1301.78	1228.6	1387.02	1890.49	1898.01	1640.85	1504.13
BCG_0529	0.266366	0.00362485	0.0056841	504.63	429.145	403.798	424.052	494.374	555.618	524.384	544.023
BCG_0533c	-0.189827	0.00611222	0.00927605	6569.61	7553.57	7724.92	7124.66	6167.9	5984.03	6591.03	6658.3
BCG_0534c	0.486544	0.000516145	0.000899449	98.4132	112.663	112.421	120.611	141.25	180.723	156.362	142.507
BCG_0535c	0.15478	0.102171	0.129795	412.498	356.426	328.086	364.704	375.642	425.329	420.461	405.677
BCG_0536	0.0448179	0.59051	0.633706	667.954	828.589	738.766	747.596	747.19	729.616	785.623	816.555
BCG_0537c	-0.196746	0.0648265	0.0854217	3595.22	4665.29	4512.9	4374.54	3386.92	3504.34	3797.5	4274.17
BCG_0538	-0.487209	0.000226567	0.000409599	3530.31	2391.54	2384.93	2596.96	2055.29	2040.07	1887.78	1795.38
BCG_0539	-0.179445	0.00325499	0.00513462	3761.69	3939.12	4165.31	4157.25	3364.4	3394.23	3626.83	3765.52
BCG_0540	-0.109908	0.131544	0.163645	3056.04	3243.68	3315.27	2919.55	2684.77	2783.13	2982.32	3164.28
BCG_0541	0.105035	0.25539	0.30116	894.095	699.538	774.328	737.066	891.511	819.558	847.596	780.148
BCG_0543	-0.283056	0.0360569	0.049402	2042.6	1402.15	1367.41	1486.58	1321.4	1418.04	1229.92	1206.63
BCG_0545	0.0464015	0.122682	0.153343	10975.2	11054.3	10704.1	10651.1	11075.8	11120.8	11384.9	11221.7
BCG_0547c	-0.516181	2.93183e-07	6.91558e-07	2232.1	2569.75	2739.4	2662.05	1611.07	1645.84	1830.58	2048.15
BCG_0551	-0.108188	0.294576	0.34298	639.686	523.373	557.516	483.401	513.821	521.155	540.593	467.049
BCG_0556	-0.791046	6.25607e-27	4.32466e-26	11769.8	10464.4	10081.2	10382.1	6729.83	6254.69	5829.25	5862.55
BCG_0557	-0.744252	2.74027e-31	2.33424e-30	4061.12	3588.84	3459.81	3700.65	2282.51	2127.49	2182.39	2252.03
BCG_0558	-0.363439	1.47406e-11	4.76243e-11	9168.13	8656.65	8454.51	8459.99	7220.11	6746.43	6459.46	6578.21
BCG_0559c	-0.756019	2.05091e-23	1.22528e-22	1765.16	1660.25	2022.43	1824.48	1016.38	1081.82	1125.04	1080.77
BCG_0560	-0.302265	9.16349e-07	2.05996e-06	1599.74	1430.83	1466.06	1510.51	1247.71	1277.67	1162.23	1182.7
BCG_0561	-0.392184	0.000201909	0.000368045	1677.21	2173.38	2339.04	2039.86	1475.96	1545.81	1568.39	1679.92
BCG_0562c	-0.882702	1.69586e-27	1.2147e-26	2714.74	2657.83	2945.89	3137.8	1467.77	1443.26	1664.68	1639.35
BCG_0563	-0.35818	0.020904	0.0296353	90.0376	104.47	86.0364	101.466	73.6955	73.1297	82.9481	68.653
BCG_0564	-0.299376	0.132852	0.165117	73.2864	87.0581	106.685	80.4072	63.46	68.9269	90.5755	58.2511
BCG_0566c	-0.251712	0.0117649	0.0171768	355.963	360.523	333.821	415.437	324.465	305.968	321.305	280.853
BCG_0568	-1.12791	2.20734e-44	3.06782e-43	5916.31	7239.14	7005.66	6865.25	3058.36	2893.25	3060.5	3356.72
BCG_0569	-1.02479	5.80758e-82	2.09126e-80	7777.79	6925.73	7054.99	7184.96	3608.01	3469.88	3683.08	3464.9
BCG_0571	-1.11102	9.61367e-18	4.42273e-17	15975.4	23476	24564	22429.8	10033.8	9337.91	9839.36	10810.8
BCG_0573	0.0659569	0.0495955	0.0665022	8441.55	8504.04	8779.16	8496.37	9011.32	8681.43	9089.01	9041.4
BCG_0574	0.0064017	0.95419	0.962451	1301.36	1033.43	1094.38	1051.04	1273.29	1196.13	1038.28	991.308
BCG_0581c	-0.427596	3.5461e-27	2.50376e-26	6520.4	6341.93	6370.14	6052.56	4604.94	4668.54	4728.04	4796.35
BCG_0582	0.515153	4.05715e-35	3.95822e-34	8430.04	8810.28	8632.32	8428.4	11858.8	11892.4	12625.3	12645.7
BCG_0583	0.549576	8.34783e-06	1.73392e-05	5595.94	8101.53	8007.12	7990.95	10420.7	10223	11889.2	10931.4
BCG_0584	0.358797	2.48304e-05	4.93742e-05	601.996	686.223	697.469	629.857	757.426	839.731	838.062	917.454
BCG_0585c	0.0446903	0.396933	0.448445	3933.39	3604.21	3540.11	3534.09	3837.28	3633.79	3745.06	3858.09
BCG_0587c	-0.00629714	0.91835	0.931282	4533.29	5037.08	5232.16	4780.4	4691.95	4755.96	4909.19	5139.62
BCG_0588c	-0.523883	1.27649e-11	4.15464e-11	1023.92	1142	1234.34	1046.25	764.591	749.79	802.785	773.907
BCG_0590c	-0.355521	3.60657e-07	8.4731e-07	1412.33	1390.88	1425.91	1218.55	1063.47	1045.67	1032.56	1115.09
BCG_0591c	0.0389524	0.651157	0.691668	1568.33	1449.26	1329.55	1284.6	1484.15	1555.9	1422.51	1321.05
BCG_0594c	1.4269	7.81827e-119	5.24884e-117	7658.43	8367.82	7370.45	7631.03	22104.6	21343.8	19572.9	20406.6
BCG_0595c	1.43699	1.05543e-35	1.06106e-34	2411.12	2002.34	1790.7	2036.03	6262.07	5778.93	5560.38	4711.05
BCG_0597	0.856372	3.51037e-28	2.58931e-27	3002.65	3640.05	3592.88	3440.28	5965.24	6096.67	5983.7	6714.48
BCG_0601	0.208579	0.000789742	0.00135243	2955.54	3354.3	3416.22	3187.57	3599.82	3725.41	3664.97	3930.91
BCG_0604c	0.128675	0.103649	0.13163	3243.45	4112.22	3917.52	3728.41	4142.3	4029.7	4244.65	3983.96
BCG_0605c	0.596404	1.00091e-34	9.57631e-34	1156.88	1236.23	1217.13	1245.36	1867.98	1808.91	1862.04	1804.74
BCG_0606c	0.065884	0.416944	0.468218	880.484	968.906	1011.79	950.529	907.887	952.368	1088.81	1040.2
BCG_0610c	0.138153	0.0747009	0.0975248	1078.36	1185.01	1357.08	1247.27	1379.74	1323.9	1320.5	1331.45
BCG_0611c	-0.680623	3.90336e-10	1.14782e-09	362.244	365.644	371.677	390.549	195.498	221.911	266.959	245.487
BCG_0612	-1.00206	4.90001e-39	5.51391e-38	4139.64	3440.33	3497.67	3490.06	1741.06	1771.08	1894.46	1867.15
BCG_0614	-0.0445214	0.860896	0.880002	576.869	329.797	283.347	345.56	509.727	388.344	329.885	261.09
BCG_0616c	0.54752	2.52441e-10	7.52384e-10	1095.11	1107.17	1030.14	976.374	1690.9	1542.45	1576.01	1340.81
BCG_0617c	-0.0946304	0.562323	0.607905	548.601	779.426	674.526	622.199	682.707	590.081	731.278	453.526
BCG_0618c	0.515963	1.15833e-09	3.29135e-09	315.132	330.821	290.23	342.688	463.667	476.604	460.505	429.602
BCG_0619c	0.741679	4.17574e-10	1.22429e-09	236.611	321.603	334.968	287.169	490.28	485.01	537.732	458.727
BCG_0620c	1.04849	1.16457e-10	3.5593e-10	523.475	827.564	557.516	548.492	1391	1175.12	1082.14	1435.47
BCG_0621	-0.0820911	0.106614	0.134962	3162.83	3569.38	3416.22	3395.29	3160.72	3137.01	3283.6	3214.21
BCG_0624	0.876081	1.18443e-12	4.11537e-12	1626.96	2425.34	2191.06	2097.29	3525.1	3673.3	3828.96	4281.45
BCG_0625c	1.09773	2.68426e-79	9.08749e-78	1044.86	1173.75	1170.1	1077.84	2441.16	2335.11	2447.44	2332.12
BCG_0626	-0.254016	0.117421	0.147185	166.465	174.116	156.013	132.098	160.697	138.694	122.039	105.06
BCG_0627	-0.311148	0.000646677	0.00111904	773.696	956.615	944.106	784.928	696.013	696.834	711.256	682.37
BCG_0629	0.0882227	0.133205	0.165411	2008.05	2226.64	2166.97	2165.25	2137.17	2326.7	2247.23	2395.57
BCG_0630c	0.138687	0.0022893	0.00371179	2567.12	2624.03	2696.95	2570.16	2735.94	2880.64	2949.9	2943.76
BCG_0631	0.488625	3.74307e-06	7.9883e-06	5023.26	6622.56	6931.09	6571.38	8480.1	8632.67	8563.67	9609.35
BCG_0641c	0.453712	6.26266e-05	0.000120666	934.926	1241.35	1298.58	1237.7	1437.06	1655.09	1643.71	1717.37
BCG_0642c	0.631025	9.56382e-05	0.0001804	294.193	188.455	203.046	192.403	370.525	361.446	334.653	292.296
BCG_0643c	-0.484337	3.45763e-12	1.16559e-11	3660.13	4363.15	4222.67	4205.11	3038.92	2957.97	2767.8	2995.77
BCG_0644c	-0.705633	1.41043e-06	3.11237e-06	1409.19	1982.88	2017.84	1988.16	944.735	1059.96	1185.11	1347.06
BCG_0645c	-0.401607	0.00131465	0.00219811	290.005	217.133	285.641	259.409	214.945	187.448	210.707	183.075
BCG_0646c	-0.27836	0.134088	0.166339	204.155	179.237	146.835	133.055	156.603	143.738	143.967	101.939
BCG_0647c	-0.469334	0.00988145	0.0145774	107.836	99.3487	75.712	79.45	58.3423	61.3617	68.6467	73.854
BCG_0649	0.631527	0.0055561	0.00848373	37.6902	38.9201	32.1203	35.4175	57.3187	63.8835	61.9727	39.5275
BCG_0653	0.100168	0.362977	0.414218	167.512	148.511	154.866	154.114	160.697	172.317	168.756	167.472
BCG_0654	0.128414	0.38953	0.441467	1109.77	880.823	749.09	915.111	1169.92	1097.79	905.755	821.756
BCG_0655	0.0629331	0.514433	0.562581	744.381	694.417	656.171	798.329	828.051	804.427	707.442	683.41
BCG_0656	0.162266	0.252022	0.297721	376.902	290.877	266.139	308.228	403.278	367.33	323.211	296.456
BCG_0657c	0.644112	3.69071e-30	2.9653e-29	2110.65	2169.28	2193.36	2250.45	3189.38	3367.33	3427.57	3651.09
BCG_0658c	0.776851	7.5301e-48	1.16511e-46	2065.63	2221.52	2230.06	2247.57	3575.25	3834.69	3928.12	3677.1
BCG_0659	-0.290738	0.00854458	0.0127189	815.573	1065.18	1082.91	1029.02	742.073	780.051	835.201	907.052
BCG_0660c	-1.10165	7.26164e-237	2.21256e-234	12421	12268	12514.3	11932.8	5649.99	5636.87	5793.02	5816.78
BCG_0661	-0.259258	0.00974975	0.0144046	301.521	355.402	322.35	317.8	239.51	268.142	288.888	287.095
BCG_0662	0.281029	0.169234	0.20575	742.287	515.179	396.915	496.802	773.803	749.79	593.984	496.174
BCG_0663A	-0.0409193	0.679279	0.7175	1274.14	1211.64	1156.33	1419.57	1326.52	1344.91	1165.09	1083.89
BCG_0663c	0.0190187	0.797218	0.823411	592.573	584.826	538.014	618.37	615.153	605.212	552.987	593.953
BCG_0664	-0.193877	0.185571	0.224236	2008.05	3010.16	3105.34	2999	2193.46	2302.33	2393.1	2835.58
BCG_0667	-0.320748	0.000478185	0.000836243	543.367	482.404	427.888	487.23	367.454	397.59	386.138	403.597
BCG_0668	0.255792	0.0139723	0.0202356	305.709	364.62	364.794	313.971	363.36	390.866	446.203	408.798
BCG_0669	-0.292414	0.00660646	0.00998785	339.212	293.949	282.199	343.645	283.523	261.418	245.03	239.245
BCG_0670	-0.439617	1.1091e-05	2.27742e-05	347.587	430.17	415.269	428.839	286.594	283.273	308.91	318.3
BCG_0671c	-0.412922	6.34728e-10	1.83381e-09	840.7	953.543	914.28	938.085	698.06	708.602	673.119	658.445
BCG_0672	0.309741	5.72244e-07	1.31936e-06	1500.28	1541.44	1412.14	1468.39	1888.45	1839.17	1926.87	1686.16
BCG_0673	0.443519	2.7981e-17	1.25661e-16	2400.65	2517.52	2334.45	2619.94	3419.68	3338.75	3250.23	3424.33
BCG_0674c	0.975165	3.98856e-30	3.19166e-29	2888.53	3833.63	3454.08	3327.33	6758.49	6519.47	6526.2	6742.56
BCG_0680c	-0.180913	0.000149451	0.000276624	3636.05	3977.02	3910.64	3954.31	3398.18	3335.39	3384.66	3538.75
BCG_0681c	0.0214014	0.699922	0.735577	3717.72	3912.49	3911.79	4056.74	4161.75	4026.34	3679.27	3966.27
BCG_0682	-0.185498	0.224317	0.266742	2160.9	1556.8	1419.03	1682.81	1687.83	1682.82	1403.44	1222.23
BCG_0684	-0.604442	0.00730181	0.0109971	6484.8	3117.71	3151.23	3716.92	3176.07	2956.29	2422.66	2278.03
BCG_0685	-0.577971	2.48366e-11	7.94651e-11	5196.01	4042.57	4243.32	4273.07	2979.55	2968.06	3094.82	2851.18
BCG_0686	-0.688202	6.88725e-43	8.97382e-42	9168.13	9192.31	9874.69	9868.07	5713.45	5743.63	6142.92	6048.75
BCG_0696c	-1.60309	1.23506e-136	1.1377e-134	9474.89	10447	10830.3	11003.3	3328.58	3300.93	3608.72	3507.55
BCG_0697	-0.584549	1.03212e-11	3.3759e-11	1564.14	1825.15	1953.6	1788.1	1144.33	1138.97	1305.24	1166.06
BCG_0699	0.0846479	0.491047	0.541341	239.751	328.772	342.999	289.083	339.818	309.33	318.444	304.778
BCG_0702c	-0.60199	1.74591e-17	7.93976e-17	5408.54	5961.95	6513.53	5863.03	3811.69	3728.78	3939.56	4165.99
BCG_0703	-0.803777	5.05254e-14	1.88803e-13	3136.66	3527.39	3807.4	3731.28	1754.36	1952.65	2039.38	2390.37
BCG_0705c	0.332212	8.40827e-07	1.89665e-06	1101.39	1002.7	954.431	1018.49	1339.82	1326.42	1209.9	1257.6
BCG_0706c	0.170094	0.0222964	0.0314516	528.709	532.591	515.071	516.904	597.752	624.545	598.752	531.541
BCG_0707c	-0.0232519	0.767227	0.794921	3418.29	3318.45	3241.85	3110.04	3638.71	3268.14	2942.27	3030.1
BCG_0708c	-0.0134822	0.847562	0.867716	5828.37	6564.18	6231.33	5928.12	6655.11	6198.38	5771.09	5698.2
BCG_0709c	-0.0483753	0.566818	0.611929	3138.75	3314.35	3163.85	3357	3554.78	3237.04	3005.2	2749.24
BCG_0710c	-0.153093	0.275705	0.322906	311.991	397.395	455.419	447.026	416.584	322.78	345.14	366.15
BCG_0711c	0.162544	0.153428	0.18821	390.512	406.613	368.236	393.421	461.62	436.257	494.828	351.587
BCG_0713	0.0553391	0.381753	0.433646	1168.4	1047.77	1129.94	1124.74	1213.93	1178.48	1170.81	1080.77
BCG_0714	-0.404798	3.04293e-14	1.1512e-13	1148.5	1167.6	1168.95	1218.55	891.511	869.992	919.103	873.766
BCG_0715	-0.37308	0.109504	0.138135	239.751	138.269	128.481	142.627	143.297	134.491	131.573	91.5374
BCG_0718c	0.273023	5.51426e-05	0.000106911	11699.7	14154.6	13346	12590.4	15281.6	15768.3	15263.4	16266.6
BCG_0723	0.785897	2.6971e-09	7.46033e-09	1202.94	860.339	796.124	890.223	1737.99	1618.1	1664.68	1444.83
BCG_0727	1.48915	8.44362e-38	9.18824e-37	1019.73	1293.58	1397.23	1394.68	3958.06	3772.49	3310.3	3290.14
BCG_0728c	1.63635	7.10067e-43	9.22156e-42	1697.1	2479.62	2537.5	2279.16	7152.56	7056.6	6847.51	6899.63
BCG_0729c	1.35035	1.79034e-30	1.46519e-29	1351.61	1039.58	1014.08	1140.06	3171.98	3081.54	2887.93	2448.63
BCG_0730	0.390488	1.39151e-09	3.9174e-09	3510.42	3071.62	3047.98	3325.41	4245.68	4471	4046.34	4220.08
BCG_0735	0.467275	1.49918e-15	6.1986e-15	3156.55	3347.13	3183.35	3126.31	4406.38	4555.06	4070.18	4682.97
BCG_0736	0.277339	0.010727	0.0157544	1851.01	1532.22	1408.7	1517.21	2121.82	1987.11	1877.3	1660.16
BCG_0737	0.263059	0.000414735	0.000730767	2816.29	2511.37	2272.51	2353.83	3060.41	2954.61	2970.88	2960.4
BCG_0738c	0.367077	0.000441111	0.00077483	197.873	239.666	246.638	234.521	282.499	279.07	314.631	308.939
BCG_0739c	0.521747	4.89674e-12	1.63541e-11	7410.31	8119.96	8647.23	8335.55	10831.2	11316.6	11608.9	12922.4
BCG_0740c	0.622583	6.77485e-22	3.83908e-21	4076.82	3727.11	3524.05	3961.01	6112.63	6074.81	5846.41	5507.85
BCG_0741	-1.21239	1.15625e-43	1.57385e-42	4197.22	5079.07	5403.09	5101.07	2041.98	2072.01	2272.01	2150.09
BCG_0744	-0.291477	0.00139572	0.00232287	2701.13	2151.87	2152.06	2284.91	2031.74	1887.08	1919.25	1752.73
BCG_0745	-0.533763	4.57325e-07	1.06369e-06	2450.91	3064.45	3436.87	3160.77	2015.37	2003.92	2091.82	2256.19
BCG_0746	0.119814	0.201753	0.241726	743.334	782.499	859.217	773.441	734.908	902.774	940.078	850.882
BCG_0747	0.0463852	0.441507	0.491514	1479.34	1347.86	1495.89	1430.1	1393.05	1492.01	1551.22	1502.05
BCG_0748	0.206105	0.0381567	0.0520451	406.216	314.433	361.353	361.833	426.82	435.416	380.417	422.32
BCG_0749	0.250432	0.386653	0.438961	143.432	57.3559	68.8291	68.9205	109.52	116.839	89.622	86.3364
BCG_0762	1.22762	8.27412e-122	6.18374e-120	2782.79	2549.27	2823.14	2655.35	6399.22	6607.74	6160.09	6140.29
BCG_0763	-0.195086	0.0251335	0.0352777	2598.53	2811.47	3270.53	3030.59	2337.78	2540.21	2616.2	2734.68
BCG_0775c	0.418646	1.49048e-15	6.16906e-15	1965.12	2206.16	2158.94	2193.97	2860.82	2883.16	2782.1	2868.86
BCG_0776c	-0.3865	3.37038e-09	9.24521e-09	4999.18	5532.8	4732	5147.98	4182.22	3865.79	3783.19	3786.32
BCG_0780	-0.287407	0.00100947	0.0017139	2112.74	1827.2	1641.57	1947.96	1617.21	1561.78	1554.08	1437.55
BCG_0781c	-0.559343	3.54403e-07	8.33111e-07	1555.77	2046.38	2046.52	1896.27	1185.27	1174.28	1341.47	1419.87
BCG_0786	-0.197389	0.0422306	0.0572077	701.456	623.746	579.312	543.706	551.693	541.328	551.08	489.933
BCG_0787	0.61681	1.40343e-06	3.09866e-06	373.761	277.562	254.668	277.596	473.903	450.546	473.853	417.119
BCG_0788	0.983329	1.88444e-16	8.19348e-16	527.662	445.533	476.068	454.684	1018.43	1038.95	956.286	747.902
BCG_0789	0.505024	1.83305e-13	6.62472e-13	513.005	527.47	482.951	501.588	697.036	695.993	763.694	718.777
BCG_0790	0.641804	6.18073e-05	0.000119191	815.573	544.881	505.894	546.578	1013.31	1051.56	834.248	865.444
BCG_0793c	0.267214	0.0080919	0.0120997	331.883	279.61	310.878	309.185	372.572	407.677	327.025	373.431
BCG_0794c	0.151375	0.362743	0.41407	246.033	163.874	143.394	177.087	194.474	213.505	207.847	195.557
BCG_0795	0.59807	0.00261123	0.0041841	51.3005	48.138	45.8861	47.8615	63.46	69.7675	93.4358	65.5324
BCG_0798	0.781557	2.04114e-14	7.83425e-14	252.315	199.722	221.4	232.607	384.854	415.242	357.535	399.436
BCG_0799	0.490559	0.00237165	0.00383121	383.183	243.763	247.785	241.222	417.608	389.185	356.581	404.637
BCG_0800c	0.371496	4.79662e-05	9.35932e-05	392.606	344.136	331.527	363.747	483.115	440.46	431.902	500.335
BCG_0801	0.36368	6.10007e-05	0.00011775	612.465	508.01	511.63	512.118	758.449	664.052	664.538	673.008
BCG_0807c	0.0761286	0.317716	0.367009	620.841	554.099	550.633	545.621	584.446	620.342	624.494	562.747
BCG_0808c	0.391708	1.53213e-08	4.02704e-08	2327.37	2805.32	2614.36	2596.96	3533.29	3378.26	3452.36	3206.93
BCG_0811c	-0.0343958	0.615633	0.658882	1152.69	1389.86	1277.93	1300.87	1261.01	1265.06	1214.66	1260.72
BCG_0812c	-0.541705	4.02384e-11	1.27304e-10	1379.88	1665.37	1678.28	1589.96	997.96	1117.12	1099.3	1121.33
BCG_0814c	0.103476	0.430762	0.481447	336.071	256.053	227.136	260.366	311.159	299.244	277.447	272.532
BCG_0815c	0.22722	0.0959949	0.122499	107.836	100.373	121.598	98.5946	120.779	126.926	136.34	115.462
BCG_0817c	0.873913	7.36037e-14	2.73751e-13	251.268	179.237	198.457	224.949	364.383	400.112	413.787	386.953
BCG_0819c	0.241097	0.00142358	0.00236527	569.54	579.705	611.432	541.792	634.6	655.646	703.628	726.058
BCG_0821	1.2449	1.31776e-99	6.77875e-98	9516.77	11015.4	10348.5	9760.87	23150.6	24122.7	24173.2	24872.2
BCG_0822	1.30368	9.15091e-97	4.31509e-95	6616.72	5919.95	5513.21	6043.94	15219.1	15037.8	14687.5	14537.8
BCG_0823	1.33722	1.7139e-158	2.12149e-156	2626.8	2781.76	2614.36	2656.31	6719.6	6959.09	6346.96	6958.92
BCG_0826c	-1.06676	2.07557e-41	2.56116e-40	3330.35	3438.28	3935.88	3678.63	1611.07	1613.06	1853.46	1789.14
BCG_0827	0.416913	0.00309659	0.00490316	556.977	409.685	355.617	433.625	615.153	646.4	547.267	535.702
BCG_0828c	0.929907	1.9811e-37	2.10944e-36	564.306	582.777	557.516	505.417	989.771	1114.6	1039.23	1062.04
BCG_0831c	0.178809	0.0130695	0.0190254	525.569	520.3	508.188	471.914	588.54	589.241	573.009	539.863
BCG_0835	0.0427398	0.28399	0.331727	30118.6	27991.8	28390.9	29509.5	28953.1	30496.8	29864.2	30184.5
BCG_0836	0.0741969	0.58397	0.627887	4648.45	3166.87	3222.35	3514.95	4181.2	4165.03	3537.21	3436.81
BCG_0837	0.00698849	0.957409	0.965207	3276.95	2306.53	2192.21	2506.03	2674.53	2795.74	2313.01	2548.48
BCG_0838c	0.454726	6.40515e-08	1.59565e-07	552.789	452.702	493.275	520.733	661.212	713.645	731.278	660.525
BCG_0839	0.0021793	0.976912	0.981123	3613.02	3837.73	3208.58	3447.94	3816.81	3594.29	3403.73	3315.11
BCG_0840	0.720833	8.62458e-07	1.94323e-06	1940	1374.49	1190.74	1362.14	2653.04	2488.09	2370.22	2159.45
BCG_0842c	1.88797	2.509e-25	1.61334e-24	1380.93	829.613	719.264	862.463	3735.95	3710.28	3371.31	3219.41
BCG_0843c	0.306787	3.95896e-09	1.07925e-08	1064.75	1087.71	1096.68	1104.64	1380.77	1344.07	1381.51	1278.4
BCG_0844c	0.203867	0.00202546	0.00330158	733.911	777.378	736.472	681.547	851.592	860.746	800.878	859.203
BCG_0845c	0.481748	2.16256e-11	6.94722e-11	586.292	535.664	518.513	535.091	748.214	811.992	744.626	731.259
BCG_0846	0.666737	2.08063e-05	4.15811e-05	67.0048	73.7434	80.3007	58.391	104.402	105.071	117.271	115.462
BCG_0847c	0.969616	8.69495e-25	5.44948e-24	242.892	308.288	297.112	280.468	584.446	555.618	516.757	553.385
BCG_0848c	0.887424	1.3943e-23	8.39334e-23	748.569	650.375	596.519	609.755	1269.2	1254.13	1153.65	1142.14
BCG_0849	-0.681876	0.0466037	0.0626604	50.2536	34.8233	24.0902	21.059	17.4003	21.0143	23.8357	18.7236
BCG_0851c	-0.795607	5.71847e-10	1.65819e-09	3324.06	4599.74	4974.05	4558.33	2271.25	2393.11	2618.11	2774.21
BCG_0853	0.416739	0.00202737	0.00330334	388.418	280.634	254.668	273.768	400.207	412.721	396.625	389.034
BCG_0854c	0.700787	5.43475e-18	2.5326e-17	457.517	481.38	403.798	419.266	680.66	695.993	748.439	740.621
BCG_0856	-0.270162	0.0110757	0.0162244	1695.01	1325.33	1305.46	1462.65	1268.18	1312.97	1114.56	1103.65
BCG_0857	0.174769	1.73967e-05	3.52112e-05	9864.36	9932.82	10093.8	9970.5	11327.6	10890.4	10936.8	11844.7
BCG_0859	-0.01251	0.879039	0.896466	427.155	425.049	476.068	499.674	451.385	459.793	439.529	461.848
BCG_0862c	0.212376	0.202468	0.242436	1662.56	1161.46	1015.23	1276.94	1753.34	1618.1	1270.92	1285.68
BCG_0863c	1.17993	4.81414e-20	2.53238e-19	1667.79	1265.93	1207.95	1254.93	3308.11	3431.21	2839.3	2647.3
BCG_0864	0.326193	9.18507e-06	1.90183e-05	1703.39	1438	1409.85	1456.9	1826.01	1945.92	1904.95	1854.67
BCG_0865c	0.238915	0.000154114	0.000284857	4479.9	4034.38	3814.28	4060.57	4669.43	4862.71	4723.27	5087.61
BCG_0869c	-0.544778	2.91378e-08	7.4799e-08	781.024	902.332	999.17	895.966	570.116	570.748	642.609	669.887
BCG_0870	0.190846	0.208102	0.24843	5392.84	3463.89	3366.89	3708.31	4966.26	4790.42	4230.35	4198.24
BCG_0871	0.029579	0.458614	0.508558	4367.87	4328.33	4631.05	4523.86	4475.98	4534.04	4658.44	4549.82
BCG_0875c	-0.0420892	0.521895	0.569955	19385.3	22044.1	22293.8	22443.2	20210	20162.8	21017.3	22300.8
BCG_0876c	-0.198776	0.0731015	0.0954997	34666.6	45006	47767.4	44973.5	34777.1	35046.8	38680.5	41718.2
BCG_0878c	0.886051	1.2539e-56	2.39937e-55	1147.46	1084.64	1029	1089.33	2083.94	2054.36	1954.52	1949.33
BCG_0879	0.0771534	0.257744	0.303755	537.085	525.421	524.249	514.032	571.14	577.473	529.151	536.742
BCG_0880c	-0.736888	0.00412578	0.00641626	387.371	401.492	216.812	335.987	282.499	221.07	171.617	130.025
BCG_0881c	0.135656	0.303987	0.352934	137.15	141.341	127.334	126.354	128.967	154.665	134.433	166.432
BCG_0882	0.384385	0.00142184	0.00236337	186.357	231.472	189.28	177.087	244.628	285.794	245.03	246.527
BCG_0883	0.114023	0.0406492	0.055141	6277.51	7111.11	6740.67	6993.52	7149.49	7335.67	7165	7705.78
BCG_0884c	-0.186716	0.000222341	0.000402879	9973.24	10339.4	10333.5	10433.8	8520.02	9105.07	8811.56	9657.19
BCG_0888c	1.20369	8.87293e-33	7.98766e-32	567.447	407.637	470.332	466.171	1116.69	1111.24	1136.48	1037.08
BCG_0889c	0.312561	0.0008646	0.00147488	337.118	398.419	432.476	367.576	457.526	498.459	463.365	484.732
BCG_0891	-0.0303752	0.671514	0.710245	4210.83	4754.4	4854.75	5118.3	4536.37	4513.87	4931.12	4563.35
BCG_0893	0.306319	0.127359	0.158888	57.5822	53.2591	68.8291	53.6048	59.3658	77.3326	88.6686	61.3717
BCG_0894	0.774976	1.18756e-05	2.43601e-05	242.892	194.601	147.983	167.515	317.3	363.127	353.721	253.808
BCG_0895	0.0369408	0.720516	0.752429	288.958	343.111	303.995	269.939	282.499	320.258	312.724	320.381
BCG_0897	-0.405848	1.68607e-06	3.70206e-06	1329.63	1159.41	1132.24	1140.06	864.898	927.991	977.262	821.756
BCG_0898c	-0.257024	9.09549e-05	0.000172132	1817.5	1591.63	1696.64	1630.16	1353.13	1359.2	1497.83	1426.11
BCG_0901	-1.08088	9.36727e-54	1.67134e-52	3266.48	3247.78	3489.64	3408.69	1451.39	1522.28	1753.35	1613.35
BCG_0902	-0.956284	0.00427618	0.00663712	62.817	28.678	39.0032	29.6741	25.5887	20.1737	20.0219	16.6432
BCG_0903c	-0.428057	0.000370791	0.000657726	706.691	494.695	564.399	541.792	452.408	439.619	428.088	394.235
BCG_0906	0.562153	1.3365e-08	3.5269e-08	191.592	181.286	188.133	197.189	258.958	278.229	279.354	303.738
BCG_0908	0.428882	9.89914e-10	2.82496e-09	464.845	460.896	431.329	462.342	577.281	622.864	636.889	612.676
BCG_0909	0.652118	1.81595e-08	4.73844e-08	766.367	668.811	677.967	717.922	1307.07	1197.81	961.053	982.987
BCG_0910c	-1.07707	3.51457e-32	3.1005e-31	1153.74	1352.99	1503.92	1405.21	639.718	625.385	670.259	631.4
BCG_0913c	0.251938	3.53143e-05	6.93506e-05	2970.2	2586.14	2623.54	2599.83	3168.91	3321.1	3125.33	3219.41
BCG_0914c	-0.174583	0.00148545	0.00246187	2525.24	2846.29	2838.05	2696.51	2398.17	2361.17	2482.72	2420.54
BCG_0915	0.0408622	0.827878	0.850862	2487.55	1657.18	1378.88	1718.23	2190.39	2082.94	1694.24	1482.28
BCG_0922c	0.13495	0.0142253	0.0205869	2668.67	2899.55	3005.54	2838.18	2997.97	3082.38	3237.83	3211.09
BCG_0926c	0.685689	6.44311e-28	4.68278e-27	2102.27	2389.49	2410.17	2171.95	3586.51	3512.75	3736.48	3757.19
BCG_0927c	-0.0721932	0.094345	0.120587	1982.92	1949.08	2031.61	2037.94	1911.99	1850.1	1910.67	1941.01
BCG_0928c	-0.182369	0.00828925	0.0123761	6872.18	6277.4	5871.13	6423.96	5999.02	5615.86	5625.21	5184.34
BCG_0929	0.701158	1.15824e-06	2.58089e-06	2112.74	1505.59	1374.29	1562.2	2972.38	2834.41	2596.18	2254.11
BCG_0931c	-0.585119	1.77625e-05	3.58235e-05	943.301	1264.9	1412.14	1353.52	723.649	803.587	865.711	922.655
BCG_0932	-0.49119	3.88883e-07	9.09307e-07	323.507	343.111	391.179	359.918	274.311	242.925	245.984	245.487
BCG_0933	-0.355229	1.05511e-05	2.16993e-05	544.414	521.325	504.747	460.427	390.995	411.04	397.579	385.913
BCG_0934	-0.341318	2.2359e-07	5.3384e-07	604.09	654.472	618.315	614.541	482.091	485.851	496.735	502.415
BCG_0935c	-0.510165	2.19866e-21	1.21803e-20	4832.72	5211.2	5039.44	5234.13	3643.83	3432.9	3771.75	3419.13
BCG_0937	0.00993356	0.894412	0.910503	1770.39	1580.36	1860.68	1723.97	1587.52	1819	1741.91	1831.79
BCG_0939c	0.589154	5.01604e-05	9.76341e-05	185.31	231.472	228.283	198.146	280.452	283.273	307.957	397.355
BCG_0940	0.34882	5.40449e-09	1.46124e-08	2417.41	2364.91	2366.58	2198.76	2823.97	2884	2999.48	3196.53
BCG_0942c	-1.34763	1.28787e-119	8.79529e-118	7478.36	7612.98	8209.02	7989.99	2888.45	2988.23	3176.82	3242.3
BCG_0943c	-1.12645	5.00152e-27	3.47561e-26	4630.66	5192.76	5962.9	5483.01	2107.49	2345.2	2617.15	2672.27
BCG_0944	-0.912665	1.42803e-63	3.36692e-62	6994.67	6582.62	7113.49	6957.14	3388.97	3739.7	3750.78	3805.04
BCG_0945c	-0.64249	2.4889e-35	2.47081e-34	1478.29	1438	1494.74	1527.74	927.335	989.353	941.985	943.459
BCG_0946	-0.996995	2.81602e-25	1.8049e-24	1589.27	1978.78	1938.69	2071.44	920.17	961.614	892.407	1023.55
BCG_0947	-0.518459	8.43708e-11	2.60681e-10	757.991	713.877	792.682	722.708	531.222	511.908	569.195	471.209
BCG_0949c	0.341655	2.30447e-06	5.00713e-06	3098.97	3712.77	3650.24	3491.01	4479.05	4138.14	4440.11	4625.76
BCG_0950c	0.723468	1.99193e-09	5.55637e-09	1073.12	992.463	895.926	810.773	1723.66	1686.19	1520.71	1296.09
BCG_0952	-0.120888	0.440665	0.490853	262.784	183.334	162.896	189.531	196.521	183.245	178.291	176.834
BCG_0953	-0.0848636	0.646508	0.68758	849.076	468.065	479.51	574.337	602.87	590.081	532.965	509.697
BCG_0958	-0.620666	7.30261e-16	3.04801e-15	3728.19	3270.31	3109.93	3443.15	2415.57	2141.78	2139.49	2118.88
BCG_0959	-0.766143	1.1737e-12	4.08526e-12	4473.61	5604.5	5827.53	5517.47	2844.44	2926.03	3244.51	3582.44
BCG_0961	-0.530076	5.24541e-16	2.21504e-15	1819.6	1921.42	1869.86	2127.92	1345.97	1344.07	1378.65	1291.93
BCG_0962	-0.581645	5.31322e-06	1.12244e-05	1527.5	1149.17	1090.94	1198.45	947.806	861.586	744.626	764.545
BCG_0963	-0.709569	8.96671e-13	3.14868e-12	1454.21	1801.59	1828.56	1837.88	1039.93	974.223	1041.14	1179.58
BCG_0964	-0.064429	0.447732	0.497885	1127.56	1018.07	890.19	939.042	986.701	951.527	952.473	911.213
BCG_0965c	-0.317704	2.58927e-05	5.13574e-05	1644.76	1909.13	1890.51	1927.86	1497.45	1408.8	1596.04	1413.63
BCG_0966c	-0.281814	0.000638474	0.00110533	1619.63	2008.48	1835.44	1832.14	1625.39	1479.41	1498.79	1398.03
BCG_0970	0.215867	0.0074789	0.0112382	809.292	866.484	917.722	945.742	953.947	985.991	1048.77	1123.41
BCG_0971	0.426478	2.89268e-07	6.82831e-07	2054.11	2162.11	2225.48	2027.41	2476.99	2776.41	3011.87	3115.39
BCG_0975c	-0.23645	0.00594288	0.00903984	3600.46	3037.82	2826.58	2997.08	2775.86	2727.66	2494.16	2580.73
BCG_0977c	-1.17475	3.95807e-20	2.09318e-19	4818.06	6195.47	6726.9	6233.48	2295.82	2445.22	2789.72	3089.39
BCG_0978c	-1.14436	3.16848e-40	3.71312e-39	4990.81	5911.76	6030.58	5902.27	2397.15	2435.98	2661.01	2837.66
BCG_0979c	-1.33625	1.08399e-49	1.75971e-48	4220.25	5131.31	5066.97	5158.51	1767.67	1878.68	1974.55	2133.45
BCG_0991c	0.354696	5.36934e-11	1.67993e-10	1809.13	2001.31	1998.34	2024.54	2457.54	2486.41	2597.13	2475.67
BCG_0992	0.871385	1.81707e-41	2.24919e-40	5569.77	5362.78	4843.28	5146.06	10256	9684.23	9084.24	9253.6
BCG_0993	0.722898	4.54484e-12	1.52173e-11	4451.63	3773.2	3653.68	3731.28	7375.69	6729.62	6049.49	5608.75
BCG_0994c	0.560012	4.1537e-19	2.07214e-18	2090.76	2054.57	1853.8	2059.96	3139.22	3019.33	2942.27	2783.57
BCG_0995c	0.764079	1.59861e-41	1.99122e-40	1422.8	1550.66	1530.3	1565.07	2695	2639.4	2459.84	2513.12
BCG_0996	0.873628	3.50536e-05	6.89069e-05	233.47	141.341	123.892	187.617	368.477	353.881	282.214	253.808
BCG_0997c	0.163503	0.349188	0.400328	109.93	129.051	102.097	92.8512	106.449	127.767	148.734	101.939
BCG_0998	0.00933206	0.949266	0.958705	164.371	145.438	151.424	134.012	155.579	173.998	148.734	118.583
BCG_0999	-0.105936	0.0329621	0.045429	1596.6	1582.41	1489	1535.4	1436.04	1408.8	1427.28	1495.8
BCG_1001c	-0.573039	2.01839e-10	6.05211e-10	838.606	682.126	723.853	738.024	495.397	543.009	501.502	462.888
BCG_1002c	-0.590278	1.1127e-12	3.87976e-12	2559.79	2074.03	2131.41	2244.7	1557.84	1557.58	1392.96	1476.04
BCG_1004c	-0.871362	1.09871e-37	1.18907e-36	1418.62	1315.09	1277.93	1251.1	769.708	695.993	713.163	699.013
BCG_1007c	-0.838272	1.42538e-07	3.45739e-07	169.606	137.245	139.953	133.055	99.2842	79.8543	70.5535	74.8942
BCG_1008	-0.377612	1.05285e-14	4.08056e-14	7971.47	7282.16	7463.37	7172.52	5720.61	5725.13	5947.47	5610.83
BCG_1009	-0.0856279	0.11046	0.139165	4122.89	3728.14	3719.07	3603.97	3595.73	3598.49	3547.7	3556.44
BCG_1012	0.676502	7.08863e-77	2.28277e-75	3216.23	3114.63	3263.65	3257.45	5027.67	5119.92	5169.48	5222.83
BCG_1013	0.683416	2.45363e-55	4.45817e-54	3737.61	3976	3891.14	3873.91	6303.01	5974.78	6129.58	6455.47
BCG_1013A	0.467614	1.00978e-05	2.08211e-05	243.939	237.617	236.313	275.682	383.831	356.402	312.724	322.461
BCG_1014	-0.121773	0.161768	0.197523	699.362	902.332	788.094	830.875	762.544	742.225	718.883	737.5
BCG_1015	-0.302478	0.00860446	0.0127984	596.761	477.283	465.744	487.23	451.385	442.141	383.277	366.15
BCG_1017c	-0.35779	6.8669e-05	0.000131585	429.249	458.848	441.654	452.769	316.276	329.504	353.721	393.195
BCG_1018c	-0.690638	2.36031e-10	7.05599e-10	733.911	964.809	981.962	975.416	596.729	524.517	573.009	572.109
BCG_1019c	-0.400199	0.00139958	0.00232833	951.677	733.337	669.937	716.007	650.977	566.545	581.59	528.42
BCG_1020c	-0.542435	3.40272e-08	8.69559e-08	1441.65	1131.76	1132.24	1203.24	881.275	882.6	836.155	769.746
BCG_1021	-0.781045	6.77404e-16	2.83936e-15	4471.52	3563.24	3478.17	3866.25	2339.83	2408.24	2069.89	2131.36
BCG_1022	-0.806669	0.03789	0.0516991	1411.29	587.898	513.924	595.397	566.022	498.459	365.162	347.426
BCG_1024	-0.52702	1.55433e-21	8.67141e-21	3674.79	3681.02	3924.41	3536	2497.46	2452.79	2653.38	2678.51
BCG_1030c	-1.46962	1.86491e-27	1.32858e-26	6022.05	7944.82	7348.66	7754.51	3323.46	2421.69	2424.56	2327.96
BCG_1033c	0.505927	0.000294547	0.000527919	118.305	107.542	94.0665	111.996	145.344	147.941	142.06	179.954
BCG_1038	2.25419	1.13719e-98	5.70178e-97	15383.9	18566.9	20349.3	20580.4	80796.9	88776.2	88186.2	99471
BCG_1041	1.68025	6.18306e-35	5.97344e-34	1122.33	1415.46	1491.3	1444.46	3510.77	4483.61	4274.21	5272.76
BCG_1042	1.58971	1.00963e-40	1.22673e-39	3048.72	3523.29	3930.14	3705.43	9113.67	11210.7	9848.89	12588.5
BCG_1043	0.709461	1.41773e-11	4.58792e-11	1646.85	1643.86	2055.7	1974.76	2838.3	3294.2	2681.99	3154.92
BCG_1045c	0.624789	6.79265e-16	2.84415e-15	712.972	758.942	793.829	831.832	1144.33	1113.76	1248.03	1273.2
BCG_1046c	0.248118	0.0182241	0.026041	482.644	501.865	607.991	601.14	593.658	689.269	626.401	694.852
BCG_1047c	0.308769	2.41918e-06	5.24774e-06	610.371	635.012	646.994	576.252	779.944	781.732	746.533	745.822
BCG_1051	-0.453727	7.72696e-10	2.21786e-09	2934.6	2707	2606.33	2504.11	2137.17	1909.78	1965.96	1838.03
BCG_1052	-0.128667	0.178145	0.215856	306.756	287.804	293.671	268.981	276.358	282.432	244.077	253.808
BCG_1053	1.86891	1.00952e-31	8.76911e-31	5191.82	3560.17	3540.11	4457.82	18370.6	16670.2	13599.7	12541.7
BCG_1054	2.32999	1.03007e-174	1.77396e-172	7188.35	6750.59	7128.4	8281.95	39965.5	38144.3	34298.5	35170.1
BCG_1055	2.82676	3.63967e-202	8.00929e-200	3022.54	2510.35	2710.72	2843.93	22134.2	20615.9	18011.2	17903.9
BCG_1056	1.71155	0	0	2594.34	2473.48	2543.24	2530.91	8151.54	8167	8171.81	8727.26
BCG_1057c	0.167849	0.0390562	0.053217	2075.05	1868.17	1768.91	1916.37	2365.42	2203.14	2043.19	1958.69
BCG_1059c	-0.394565	1.96675e-05	3.94845e-05	2553.51	2186.7	2093.55	1991.04	1815.77	1698.8	1640.85	1557.18
BCG_1060	0.194684	0.0564679	0.0750568	570.587	542.833	594.225	603.054	568.069	634.632	675.026	767.666
BCG_1061c	0.711215	2.09435e-28	1.55351e-27	2304.34	2452.99	2262.18	2156.64	4035.85	3788.46	3652.58	3544.99
BCG_1063	-0.873253	2.09035e-129	1.79997e-127	9884.25	9296.78	9474.33	9599.09	5310.17	5242.65	5222.87	5107.37
BCG_1069	-0.634913	1.3261e-05	2.71455e-05	296.287	337.99	422.152	344.602	189.356	208.462	243.124	261.09
BCG_1076	0.338791	0.000203077	0.000369834	1626.96	1416.49	1401.82	1333.42	2026.63	1892.13	1684.7	1703.84
BCG_1078	-0.300838	2.09114e-05	4.17701e-05	2199.64	2302.43	2481.29	2480.18	1811.68	1815.64	2015.54	2040.87
BCG_1081	-0.599049	1.34893e-06	2.98832e-06	3018.35	3520.22	3972.59	3810.73	2019.46	2136.73	2573.3	2726.36
BCG_1082	-0.420174	7.51198e-08	1.85736e-07	1282.51	1102.05	1124.21	1166.86	913.005	922.948	859.99	796.791
BCG_1083	-0.162228	0.125849	0.157103	1369.41	1067.23	1089.79	1106.56	1055.28	1076.77	1105.02	901.851
BCG_1092c	-0.370697	0.192752	0.232205	25.1268	24.5811	27.5317	22.0163	20.471	20.1737	18.1151	17.6834
BCG_1101c	0.479752	2.48201e-16	1.07445e-15	5215.9	5562.5	5177.1	5408.34	7958.09	7479.41	7496.79	6859.06
BCG_1102	-0.356843	4.74825e-08	1.19643e-07	875.25	881.848	815.625	880.651	696.013	681.704	626.401	694.852
BCG_1103	-0.122052	0.0209423	0.0296682	2671.81	2775.62	2817.41	3019.1	2654.06	2585.6	2518	2614.02
BCG_1104c	-0.199605	0.179799	0.217593	12138.3	18899.8	19134.5	17907.8	13393.1	13756.8	14989.8	17144.5
BCG_1106c	0.162508	0.0724297	0.0946533	514.052	518.252	468.038	550.407	626.412	606.052	538.686	525.3
BCG_1107	0.395136	0.000189949	0.000347202	253.362	217.133	208.782	223.992	269.193	316.896	314.631	286.054
BCG_1108	0.378192	8.32163e-06	1.72938e-05	388.418	397.395	387.737	327.372	479.021	485.01	502.456	481.611
BCG_1109c	0.463788	1.44188e-07	3.49528e-07	339.212	315.458	284.494	339.816	455.479	435.416	459.551	416.079
BCG_1110	0.717476	6.31855e-06	1.32562e-05	656.437	459.872	419.858	490.101	918.123	923.788	820.9	668.847
BCG_1111c	0.565556	3.0274e-11	9.61631e-11	2007	1827.2	1741.38	1752.69	2874.12	2973.1	2474.14	2522.48
BCG_1112	0.616091	6.61197e-14	2.46378e-13	2143.11	1798.52	1697.79	1868.51	2968.29	2978.99	2867.91	2693.07
BCG_1113	0.497871	0.0282316	0.0393474	176.934	97.3003	81.4478	120.611	189.356	173.158	163.036	147.708
BCG_1114	0.469073	4.18114e-14	1.57279e-13	2244.66	2511.37	2571.92	2435.19	3201.66	3309.33	3466.66	3535.63
BCG_1115	1.51106	2.50942e-228	7.09987e-226	25940.3	26621.4	27431.9	28214.3	80242.1	76269.3	73582.6	78324.8
BCG_1117	1.85734	7.39856e-166	1.0854e-163	1475.15	1250.56	1331.84	1424.36	5057.35	5217.43	4725.18	4865
BCG_1118	0.326148	0.19518	0.234702	1543.2	713.877	656.171	885.437	1382.81	1350.8	1059.26	969.464
BCG_1119	0.0482252	0.715526	0.747612	2005.95	2427.39	2727.93	2664.93	2154.57	2298.96	2745.87	2961.44
BCG_1120	0.143437	0.0590964	0.0783928	1064.75	1001.68	985.404	890.223	1128.97	1139.82	1066.88	1015.23
BCG_1121c	-0.0864038	0.330853	0.38063	1322.3	1383.71	1154.04	1268.33	1367.46	1197.81	1126.95	1140.06
BCG_1123	-0.047416	0.579046	0.623261	1938.95	2334.18	2342.48	2191.1	1932.46	2076.21	2271.06	2241.63
BCG_1124	0.613477	1.44962e-26	9.8321e-26	823.949	867.509	899.367	852.891	1248.73	1318.86	1348.14	1350.18
BCG_1127c	-0.852254	1.13309e-12	3.94736e-12	3669.56	4543.41	5259.69	4586.08	2250.78	2345.2	2579.02	2828.3
BCG_1130	1.06763	1.92659e-26	1.29343e-25	46779.8	37799.6	36412.9	36955.7	89457.1	87491.8	78864.5	75243.7
BCG_1131	1.27345	3.61127e-199	7.15213e-197	7473.12	7364.09	7322.27	7048.08	17876.3	18361.5	17429.6	16930.3
BCG_1133c	-1.50786	8.52679e-21	4.61402e-20	482.644	708.756	770.886	722.708	239.51	205.1	225.962	274.612
BCG_1139c	-0.42784	9.86643e-05	0.000185658	1002.98	1363.23	1380.02	1314.28	892.534	906.977	975.355	987.147
BCG_1141	0.15366	0.310781	0.359732	941.207	1402.15	1533.74	1380.32	1324.47	1388.62	1427.28	1708
BCG_1142	0.194636	0.00487981	0.00749765	5143.66	6029.54	5995.02	6069.79	6895.65	6435.42	6399.4	6866.34
BCG_1143c	0.302534	0.0013877	0.00231147	2183.94	2655.79	2737.11	2507.94	2918.14	2839.45	3275.97	3404.57
BCG_1144	0.68618	2.13214e-56	4.00256e-55	2158.81	2152.9	2224.33	2190.14	3535.34	3623.71	3355.11	3523.15
BCG_1146	-0.215181	0.0824245	0.106869	297.334	326.724	281.052	283.34	264.075	240.404	216.428	304.778
BCG_1156	0.0333718	0.655761	0.695813	4368.92	5088.29	5086.47	4945.05	4571.17	4893.81	5144.69	5335.17
BCG_1157c	-0.846904	8.79474e-16	3.66309e-15	4513.4	5796.02	6212.98	5879.3	2937.58	2992.44	3153.93	3371.28
BCG_1159c	-1.3026	7.56412e-82	2.69923e-80	4335.42	3696.39	3853.28	3871.99	1645.87	1561.78	1665.64	1514.53
BCG_1160	-0.264477	0.000129115	0.000240219	1576.71	1383.71	1391.5	1487.53	1300.93	1170.92	1164.13	1228.47
BCG_1161c	0.0960484	0.275866	0.322998	647.015	788.644	836.274	746.639	821.909	822.079	768.461	812.394
BCG_1162c	0.207668	0.082174	0.106579	834.419	1049.82	1061.12	1096.03	1015.36	1088.54	1220.39	1343.94
BCG_1163c	-0.0506088	0.503779	0.553068	621.888	716.949	710.087	684.419	621.294	642.197	676.933	699.013
BCG_1164	0.292553	6.95958e-06	1.45702e-05	650.155	639.109	602.255	586.781	754.355	746.428	789.437	744.781
BCG_1165	-0.0399862	0.735503	0.765256	244.986	288.828	303.995	280.468	236.44	255.534	286.981	308.939
BCG_1166c	-0.323603	2.90735e-09	8.01394e-09	2728.35	2497.03	2807.08	2715.66	2134.1	2167.83	2217.67	2065.83
BCG_1169c	-0.74077	3.62527e-15	1.44464e-14	6491.09	7594.54	7576.94	7650.18	3993.89	4059.12	4452.5	5037.68
BCG_1171c	-0.63939	3.96577e-14	1.49319e-13	5891.18	6826.38	6998.78	6775.27	3845.47	4043.99	4585.98	4532.14
BCG_1172	-0.435371	0.00305855	0.00484791	568.493	386.128	383.149	412.566	336.747	287.476	353.721	317.26
BCG_1173	-0.190925	0.418572	0.469413	191.592	108.567	92.9193	143.584	126.92	137.854	96.296	109.221
BCG_1174	-0.127088	0.112665	0.141806	706.691	646.279	586.195	593.482	573.187	588.4	590.171	566.908
BCG_1175	-0.352517	0.00105506	0.00178747	522.428	555.124	598.813	554.236	373.595	421.126	436.669	515.938
BCG_1176	-0.387012	0.00116	0.00195688	214.625	187.431	186.986	199.104	141.25	138.694	151.595	172.673
BCG_1177c	-0.339021	0.0446031	0.0602157	336.071	229.424	225.989	214.419	178.097	229.476	200.219	186.195
BCG_1178	0.305319	1.30738e-06	2.90278e-06	2490.69	2436.6	2394.11	2772.14	3005.14	3163.91	3253.09	3052.98
BCG_1179c	0.630055	5.53379e-22	3.14481e-21	1735.84	1490.23	1625.51	1555.5	2330.62	2489.77	2512.28	2580.73
BCG_1180c	0.611799	6.42551e-05	0.000123671	230.329	297.022	326.938	248.88	356.195	373.214	487.201	468.089
BCG_1181c	0.269511	0.00673301	0.0101714	332.93	269.368	316.614	312.057	333.677	393.388	382.324	372.391
BCG_1186	0.938543	1.29728e-66	3.27295e-65	950.63	1038.55	1031.29	978.288	1893.56	1914.82	1861.09	1993.02
BCG_1187c	0.871607	4.1612e-35	4.04976e-34	1153.74	1340.7	1268.75	1145.8	2150.48	2184.65	2353.06	2291.56
BCG_1190c	0.549499	2.71997e-07	6.45137e-07	288.958	353.354	375.119	341.731	453.432	469.039	536.779	529.461
BCG_1191	0.225282	0.284217	0.331893	91.0846	154.656	120.451	92.8512	131.014	133.651	163.989	107.14
BCG_1193	-0.699023	6.82607e-43	8.92346e-42	7578.87	8212.14	8273.26	8517.42	5050.19	4850.94	5004.53	5167.7
BCG_1195	0.00823672	0.953877	0.962381	91.0846	105.494	119.304	103.381	109.52	107.593	107.737	95.6982
BCG_1197	-0.0926628	0.59232	0.635133	75.3803	101.397	97.5079	77.5356	71.6484	86.5789	93.4358	76.9746
BCG_1198	-0.156713	0.16827	0.204767	199.967	239.666	250.079	209.633	191.404	190.81	208.8	215.321
BCG_1199c	0.453267	1.78663e-07	4.29681e-07	279.535	260.15	262.698	268.024	337.771	370.692	368.022	389.034
BCG_1200c	0.235039	0.00156264	0.00258224	1211.32	1082.59	1072.59	1115.17	1365.41	1418.89	1276.64	1211.83
BCG_1201c	0.364777	0.018614	0.0265311	796.728	589.947	503.6	534.134	893.558	790.978	766.555	670.927
BCG_1202	0.00331107	0.968674	0.974579	3128.28	3794.71	3922.11	3524.52	3387.95	3465.68	3765.08	3783.2
BCG_1206	-1.23589	1.07316e-63	2.54538e-62	2771.27	3034.74	3420.81	2954.01	1297.86	1293.64	1288.08	1290.89
BCG_1208	0.265918	0.000185303	0.000339179	1945.23	2035.11	2209.42	2073.36	2310.15	2407.4	2489.4	2728.44
BCG_1212c	0.549164	2.03472e-07	4.87569e-07	1041.71	813.225	770.886	802.158	1325.5	1263.38	1264.24	1162.94
BCG_1213	0.116247	0.269762	0.316788	546.508	617.601	548.339	528.39	703.178	610.255	593.031	522.179
BCG_1215c	0.301781	0.00371681	0.00581908	297.334	315.458	352.176	268.024	388.948	369.011	404.253	354.707
BCG_1216	0.277848	0.000174114	0.000320031	1856.24	2329.06	2117.64	2063.79	2510.76	2509.95	2605.71	2517.28
BCG_1217	-0.123132	0.126039	0.15729	9409.98	8253.11	7640.03	8236.96	8321.45	7854.3	7451.02	7170.08
BCG_1218c	-0.355135	9.7616e-05	0.00018386	5989.6	5205.05	5195.45	5357.61	4850.6	4377.7	3854.7	3919.46
BCG_1219c	-1.05073	1.9949e-10	5.98622e-10	3464.36	5123.12	5702.49	5117.35	2041.98	1990.47	2671.5	2664.99
BCG_1220	0.772417	1.50075e-19	7.63088e-19	1723.28	2111.93	2060.29	1820.65	3144.34	3237.04	3191.12	3606.36
BCG_1221c	1.1931	1.80756e-32	1.61255e-31	460.658	442.46	412.975	425.967	1099.29	1078.45	951.519	852.962
BCG_1229c	0.559765	4.772e-26	3.13985e-25	1348.47	1354.01	1277.93	1213.77	1898.68	1908.1	1930.69	1917.08
BCG_1234	-0.355872	0.000360238	0.000641017	543.367	548.978	650.435	606.883	429.89	415.242	487.201	504.496
BCG_1237c	0.75066	2.20913e-36	2.26107e-35	14898.1	16516.5	17058.2	16135.1	25992	26415.8	27566.4	28731.3
BCG_1239c	-0.622568	5.48002e-12	1.82714e-11	1302.4	1430.83	1593.39	1521.04	907.887	880.919	947.706	1063.08
BCG_1241	-0.125952	0.0183102	0.0261451	34344.1	32710.3	31692.4	33083.8	31544.7	29702.4	28165.2	31401.5
BCG_1242c	0.124206	0.260457	0.30668	28101.2	21329.2	20001.7	22530.3	27187.5	25549.2	23631.6	23863.2
BCG_1246c	1.15087	9.16293e-32	7.99435e-31	1864.62	2142.65	2175	2294.48	4150.49	4643.32	4642.23	5388.22
BCG_1248c	0.27919	6.24437e-07	1.43468e-06	1139.08	1106.15	1162.07	1141.97	1285.58	1402.91	1398.68	1431.31
BCG_1250	1.25331	4.62538e-34	4.3415e-33	623.982	692.368	641.258	609.755	1809.63	1504.62	1457.79	1348.1
BCG_1252	-0.980493	1.42644e-71	3.97896e-70	5355.15	4784.1	4769.86	4866.55	2565.01	2456.99	2547.55	2453.83
BCG_1254c	0.218998	0.000120175	0.000224535	1505.51	1572.17	1712.7	1570.81	1856.72	1887.92	1777.19	1878.6
BCG_1260	0.15337	0.0109109	0.0160007	5739.38	6563.16	6511.24	6458.42	7096.26	6969.18	6706.4	7336.51
BCG_1261c	-1.15709	3.37811e-169	5.57529e-167	6218.88	6527.31	6741.81	6442.15	2954.98	2843.65	2907	2922.96
BCG_1263c	-0.12071	0.169291	0.205757	529.756	473.187	464.597	469.042	481.068	454.749	446.203	398.396
BCG_1264c	-0.478266	8.42442e-22	4.73321e-21	1711.76	1646.94	1602.57	1617.72	1196.53	1140.66	1205.13	1182.7
BCG_1265	-0.26335	0.0769791	0.100268	856.405	582.777	540.309	625.071	595.705	553.937	535.825	484.732
BCG_1268	0.272036	0.00263913	0.00422538	1617.54	1329.43	1411	1272.16	1800.42	1775.29	1636.08	1584.22
BCG_1269	0.886867	7.10577e-88	2.96273e-86	1805.99	1727.85	1718.43	1668.45	3182.21	3272.35	3214	3123.71
BCG_1271	0.25424	0.000158936	0.000293357	2042.6	1972.63	1823.97	1768	2355.18	2282.99	2315.87	2117.84
BCG_1272c	0.203882	0.000668341	0.00115552	4278.88	4771.81	4804.27	4786.15	5165.85	5285.52	5293.42	5727.33
BCG_1275c	0.240679	0.00403853	0.0062855	2320.04	2055.6	1907.71	2083.89	2645.87	2615.86	2367.36	2257.23
BCG_1276c	0.433129	5.04775e-21	2.76927e-20	1376.74	1423.66	1422.47	1447.33	1909.94	1923.23	1855.37	1969.09
BCG_1277c	0.515293	4.82348e-16	2.03904e-15	1701.29	1620.31	1467.21	1589	2351.09	2370.41	2223.39	2171.93
BCG_1278c	0.193665	0.0136343	0.0197604	1109.77	1238.27	1291.69	1320.02	1320.38	1367.61	1473.04	1512.45
BCG_1279c	0.49345	6.58495e-08	1.63632e-07	1630.1	1996.19	1908.86	2048.47	2453.45	2545.25	2845.02	2834.54
BCG_1280c	-0.72246	1.07177e-13	3.91994e-13	2388.09	2077.1	1938.69	1962.32	1428.87	1192.77	1289.99	1159.82
BCG_1282	0.604778	2.52994e-18	1.19584e-17	5293.38	6304.03	6191.18	6403.86	9470.89	9138.7	9016.55	9166.22
BCG_1285c	0.50644	2.46599e-06	5.34344e-06	6292.17	8177.32	8482.04	7644.43	10078.9	10129.7	11115	12139.1
BCG_1286c	-0.0885002	0.0501867	0.0672267	2836.19	2891.35	2784.14	2684.07	2649.97	2535.16	2663.87	2682.67
BCG_1287c	-0.346469	4.98872e-09	1.35252e-08	1328.58	1455.41	1369.7	1304.7	1105.43	1028.02	1093.58	1067.24
BCG_1290c	-0.43823	4.25699e-15	1.68957e-14	2043.64	2229.71	2176.15	2038.9	1551.7	1503.78	1570.29	1640.39
BCG_1291c	-0.630312	2.84618e-08	7.31109e-08	1019.73	1298.7	1420.17	1296.09	732.861	784.254	866.664	868.565
BCG_1292c	-0.620859	1.27576e-34	1.21473e-33	3218.32	3332.79	3253.32	3056.43	2186.3	2071.17	2102.3	2002.38
BCG_1293c	-1.02598	3.908e-37	4.12789e-36	3319.88	4098.9	3990.94	4092.15	1974.42	1836.65	1935.45	1867.15
BCG_1294	-0.35755	2.9001e-05	5.73792e-05	1827.97	1471.79	1500.48	1497.11	1274.32	1207.9	1260.43	1172.3
BCG_1301	-0.842494	0.00207251	0.00337134	361.197	194.601	129.628	212.505	115.661	113.477	143.014	128.984
BCG_1302	-1.43985	1.43943e-27	1.03477e-26	1333.81	1684.83	1983.43	1771.83	539.41	607.733	695.048	654.284
BCG_1305c	0.102611	0.105745	0.134033	3844.4	4082.51	4339.68	4476	4252.84	4488.65	4622.21	4613.28
BCG_1306c	0.401363	0.00647641	0.00979872	552.789	743.579	792.682	822.26	799.391	912.02	1019.21	1115.09
BCG_1307c	0.501093	0.00330182	0.0052002	616.653	925.889	994.581	873.95	998.983	1105.35	1209.9	1513.49
BCG_1309c	0.225114	1.74158e-05	3.52319e-05	2393.33	2613.79	2643.04	2494.54	2844.44	2975.62	2955.62	3080.02
BCG_1310	-0.445133	9.07497e-12	2.97566e-11	1823.79	1702.24	1682.87	1679.94	1201.65	1258.34	1382.47	1215.99
BCG_1311c	-0.908234	2.08002e-45	2.97436e-44	4329.14	4874.23	4861.63	4724.88	2561.94	2338.47	2657.2	2455.91
BCG_1314	0.0817019	0.278872	0.326325	3826.6	4301.7	4671.2	4327.63	4243.63	4434.02	4611.72	4834.84
BCG_1315c	0.103283	0.417267	0.468346	832.325	1040.6	1137.98	987.86	910.958	991.875	1178.43	1213.91
BCG_1316c	-0.814317	1.02739e-14	3.98581e-14	1433.27	1538.37	1888.21	1503.81	851.592	852.34	1006.82	907.052
BCG_1317	-0.461836	5.42343e-06	1.14328e-05	300.474	270.392	250.079	267.067	207.78	185.766	199.266	198.678
BCG_1318	-0.524447	2.849e-30	2.30304e-29	2424.73	2291.17	2448.02	2458.16	1656.1	1677.78	1644.66	1711.12
BCG_1319	-0.522623	1.26155e-13	4.6013e-13	682.611	611.455	659.613	685.376	446.267	463.996	456.691	470.169
BCG_1320c	-0.406008	0.00193731	0.0031644	1416.52	1941.91	1996.04	1912.54	1218.02	1248.25	1448.25	1570.7
BCG_1321c	-0.121435	0.156772	0.191837	985.179	1002.7	989.992	1086.46	866.945	930.513	1068.79	869.605
BCG_1323	-0.66799	1.49297e-08	3.93196e-08	6666.97	4964.36	4684.97	5075.23	3664.3	3460.63	3215.91	3122.67
BCG_1324	-0.504939	3.7569e-35	3.69257e-34	3423.52	3449.55	3573.38	3590.57	2404.32	2462.03	2497.98	2527.68
BCG_1327c	-0.240238	0.0098889	0.014583	367.479	390.225	441.654	448.94	334.7	349.678	363.255	347.426
BCG_1328c	-0.492273	4.62853e-09	1.25573e-08	441.813	451.678	476.068	463.299	332.653	292.519	332.746	347.426
BCG_1330c	-0.205887	0.0176667	0.0253084	1508.65	1320.21	1351.35	1350.65	1240.54	1343.23	1102.16	1106.77
BCG_1331c	-0.23625	2.34325e-09	6.50427e-09	4371.01	4100.95	4106.81	4121.83	3565.02	3572.43	3551.51	3487.78
BCG_1332c	-0.735254	2.28843e-14	8.74106e-14	2958.68	3784.47	3942.76	3695.86	2065.52	2101.43	2294.9	2177.13
BCG_1335c	1.00363	1.46712e-55	2.69041e-54	967.381	880.823	909.692	829.918	1819.87	1817.32	1841.07	1710.08
BCG_1336	-0.28588	2.74213e-06	5.91912e-06	2696.94	2992.75	3031.92	2864.99	2291.72	2268.7	2443.63	2500.63
BCG_1337	-0.279052	2.50519e-07	5.9598e-07	3733.42	4210.54	4067.8	3944.74	3260	3152.98	3364.64	3374.4
BCG_1338	0.188003	0.0285138	0.0396988	2572.35	3212.96	3142.05	3043.99	3193.47	3343.79	3401.82	3698.94
BCG_1346	-0.726058	2.91153e-19	1.46167e-18	1241.68	1108.2	1065.7	1015.62	629.482	687.588	673.119	687.571
BCG_1347	-0.707088	6.64758e-22	3.77236e-21	1103.48	1176.82	1222.86	1210.89	696.013	673.298	794.204	725.018
BCG_1348	-0.153753	0.00598863	0.00910244	963.193	1035.48	1039.32	984.032	929.382	898.571	897.174	889.369
BCG_1349c	0.304847	0.000349924	0.000623504	2502.21	3196.57	3109.93	2992.3	3512.82	3557.3	3648.76	3859.13
BCG_1350	0.551448	2.07264e-08	5.38342e-08	1177.82	1528.13	1398.38	1591.87	1953.95	2114.88	2129.95	2151.13
BCG_1351c	-0.523254	7.98832e-06	1.66273e-05	384.23	437.339	509.336	490.101	279.429	310.171	344.187	332.863
BCG_1361	0.358615	1.75624e-05	3.54741e-05	10112.5	9227.14	8842.25	8369.05	12565.1	12474.1	11148.4	10675.5
BCG_1363	-0.690823	9.95867e-23	5.80947e-22	7734.86	6776.2	6535.33	6955.23	4614.16	4384.42	4285.65	4063.01
BCG_1372	-0.769346	9.9338e-25	6.21608e-24	3142.94	3379.9	3699.57	3402.95	1869	1937.52	1990.75	2196.9
BCG_1375c	-0.152616	0.0526087	0.0703522	771.602	711.828	651.582	661.445	626.412	665.733	617.82	604.355
BCG_1379c	-0.073752	0.133214	0.165411	1957.8	1890.7	1832	1823.52	1812.7	1725.69	1836.3	1756.89
BCG_1380c	-0.785071	3.51858e-15	1.40495e-14	2670.77	3240.61	3477.02	3079.41	1681.69	1663.49	1940.22	1950.37
BCG_1381c	-0.500095	8.8067e-23	5.14504e-22	4824.34	5309.52	5284.93	5008.22	3631.55	3583.36	3480.96	3747.83
BCG_1382	-0.11161	0.0248028	0.0348312	2594.34	2668.08	2652.22	2769.26	2394.08	2389.75	2605.71	2501.68
BCG_1383	-0.0434407	0.642322	0.684119	2858.17	3845.92	3631.88	3313.93	3282.52	3327.82	3214	3420.17
BCG_1384c	-0.108236	0.053262	0.0711538	9441.39	10402.9	9499.57	10502.7	9646.94	9319.42	9022.27	8981.07
BCG_1386	-0.336074	2.32161e-12	7.91385e-12	14913.8	16327	16119.8	15594.2	12201.7	12204.3	12357.4	13110.7
BCG_1392c	0.525379	6.88506e-09	1.85648e-08	2041.55	2708.02	2475.55	2483.05	3384.87	3334.55	3603.95	3651.09
BCG_1393	0.533215	3.15603e-06	6.77931e-06	1142.22	973.003	892.484	1030.94	1686.81	1522.28	1389.14	1247.2
BCG_1394	0.364532	4.49923e-06	9.56599e-06	7171.6	8627.97	8244.58	8258.02	10659.2	10439.1	9380.76	11110.4
BCG_1395	0.352127	2.83804e-12	9.59169e-12	5132.15	5663.9	5547.63	5079.06	6932.49	6733.82	6827.48	6848.66
BCG_1396	0.293757	1.64922e-09	4.61339e-09	2195.45	2362.86	2418.2	2373.93	2767.67	2879.8	2926.06	2886.55
BCG_1397	0.237789	0.0817313	0.106074	2968.1	4329.35	4354.59	4091.2	4285.6	4193.61	4674.65	5411.11
BCG_1399	0.314209	7.07714e-05	0.000135358	4858.89	4167.52	4027.65	4035.68	5636.68	5458.67	5156.13	4996.07
BCG_1401	-0.304572	0.00111733	0.00188811	6660.69	7307.76	8094.31	7711.44	5412.52	5723.45	6114.32	6858.02
BCG_1403	-0.0945492	0.0301457	0.04178	2215.34	2102.71	2160.09	2179.61	1969.31	2002.24	2070.84	2066.87
BCG_1404c	0.268368	0.00122322	0.00205565	695.174	561.269	645.847	687.29	776.873	809.471	779.903	752.063
BCG_1406	0.575343	9.91303e-09	2.63881e-08	301.521	320.579	337.263	297.698	530.198	480.807	434.762	425.441
BCG_1409c	1.3542	6.58994e-11	2.05049e-10	368.526	588.923	680.261	643.258	1083.94	1376.02	1519.76	1851.55
BCG_1410	1.21291	8.0612e-42	1.01046e-40	4018.19	3532.51	4101.07	3927.51	8135.16	8882.32	8695.25	10399.9
BCG_1411	0.986056	4.1732e-31	3.53963e-30	2188.12	2358.76	2597.15	2364.36	4335.75	4538.25	4620.3	5338.29
BCG_1413	1.30345	2.33747e-40	2.7804e-39	350.728	258.102	299.407	326.415	774.826	769.123	778.949	725.018
BCG_1414	0.361254	2.75964e-09	7.62268e-09	1320.2	1195.26	1279.07	1246.31	1706.26	1665.17	1545.5	1556.14
BCG_1415c	0.217194	0.059941	0.0794333	808.245	1015	1078.32	1072.1	1056.3	1139.82	1096.44	1327.29
BCG_1416c	-0.0592044	0.394821	0.446442	2152.53	2352.62	2418.2	2350.95	2070.64	2248.53	2148.07	2434.06
BCG_1418c	0.404758	1.14495e-06	2.55501e-06	1261.57	1401.12	1499.33	1470.3	1761.53	1929.11	1727.61	2037.75
BCG_1419c	0.839315	3.56789e-18	1.68043e-17	807.198	655.497	649.288	731.323	1337.78	1370.97	1149.83	1229.51
BCG_1420	0.691789	8.21017e-25	5.1538e-24	1298.22	1436.97	1463.77	1322.89	2089.06	2188.85	2265.34	2373.73
BCG_1421	1.2201	4.70075e-32	4.11939e-31	1272.04	1548.61	1646.16	1570.81	3169.93	3457.27	3435.19	4002.68
BCG_1422	-0.259204	1.34709e-09	3.80044e-09	8612.2	8873.78	8999.41	9093.68	7044.06	7463.44	7641.71	7577.84
BCG_1424c	0.528855	5.48045e-08	1.37567e-07	2028.99	2369.01	2570.77	2429.45	3130.01	3244.61	3318.88	3866.41
BCG_1425c	0.404742	0.00107579	0.00182102	2367.15	2903.64	3327.89	3109.08	3476.99	3692.63	3771.75	4558.15
BCG_1426c	0.498515	9.9067e-18	4.55226e-17	3717.72	3763.98	4102.22	3948.57	5293.79	5265.34	5507.94	5877.12
BCG_1427c	-0.531331	1.65407e-05	3.35472e-05	261.737	289.852	245.491	239.307	175.027	162.23	211.661	168.512
BCG_1428	0.095232	0.115356	0.144826	760.085	832.685	780.064	789.714	806.556	862.427	846.642	862.324
BCG_1429c	0.781032	5.41214e-27	3.74781e-26	2204.88	2075.06	1900.83	1815.86	3521.01	3533.76	3393.24	3291.19
BCG_1431	0.362098	0.000549002	0.000955448	1406.05	1211.64	1109.3	1166.86	1761.53	1653.4	1487.34	1387.62
BCG_1432	1.01424	3.23538e-09	8.8872e-09	271.16	219.182	161.748	201.975	492.327	480.807	356.581	396.315
BCG_1433	0.218982	0.0047406	0.00730643	976.804	932.034	835.127	917.983	1165.82	1055.76	1054.49	988.188
BCG_1434	0.205757	0.00478049	0.00735932	1562.05	1766.77	1819.38	1712.48	1888.45	1865.23	2026.03	2133.45
BCG_1435c	-0.433867	0.00550771	0.00841668	497.301	345.16	360.206	346.517	339.818	257.215	297.469	252.768
BCG_1436	0.586842	2.11272e-07	5.05344e-07	1238.54	1244.42	1375.44	1266.41	1791.21	1728.22	1788.63	2390.37
BCG_1437	0.389063	8.91914e-07	2.00617e-06	1707.57	1434.92	1374.29	1504.76	2007.18	2049.31	1862.99	1967.01
BCG_1438c	0.35829	0.000209944	0.000381637	1820.64	2220.49	2262.18	2292.56	2537.38	2604.93	2823.09	3055.06
BCG_1439c	0.16754	0.0135792	0.0197095	3208.9	3598.06	3298.06	3245.96	4090.1	3748.11	3493.35	3664.62
BCG_1443	-0.77186	1.89868e-07	4.56076e-07	906.658	562.293	656.171	696.863	403.278	373.214	458.598	418.159
BCG_1454c	0.476853	4.23071e-16	1.80192e-15	760.085	784.547	820.214	808.859	1094.17	1122.16	1145.06	1052.68
BCG_1456	0.49292	9.97685e-12	3.26868e-11	978.898	923.84	968.197	852.891	1230.31	1353.32	1261.38	1391.78
BCG_1458c	-0.062466	0.621407	0.664523	3489.48	5089.32	5042.88	4706.7	4105.45	4302.89	4191.26	4952.38
BCG_1459c	0.219911	0.0395454	0.0537909	4138.59	3925.81	3784.46	4318.06	5415.59	5088.82	4401.01	3923.63
BCG_1462	0.567085	1.07904e-19	5.53638e-19	1737.94	1670.49	1672.55	1497.11	2314.24	2481.37	2441.72	2503.76
BCG_1464c	1.40719	1.3672e-24	8.4749e-24	1274.14	1656.15	1369.7	1320.98	3642.81	3291.68	3265.48	4710.01
BCG_1465	0.104839	0.457012	0.507024	7203.01	9233.28	9100.36	8522.21	7926.36	7871.11	9087.1	11742.8
BCG_1466c	2.32643	1.21012e-39	1.38936e-38	2625.75	3083.91	2279.39	2435.19	13926.4	10944.2	9880.35	17536.7
BCG_1471c	0.497251	5.87186e-33	5.3223e-32	32688.9	32623.2	31420.5	31271.7	47289	45077.3	45045.6	43269.1
BCG_1474	0.11572	0.149572	0.183993	1899.17	2337.25	2301.19	2123.13	2209.84	2301.49	2463.65	2408.06
BCG_1475	0.173098	0.0793145	0.10314	376.902	351.305	305.143	341.731	348.006	414.402	382.324	405.677
BCG_1478	0.091845	0.559004	0.604977	1848.91	1139.95	1160.92	1210.89	1559.89	1449.15	1365.31	1338.73
BCG_1480	-0.00309721	0.979639	0.983114	1625.91	1167.6	1125.36	1253.97	1389.98	1304.57	1241.36	1226.39
BCG_1482	0.307049	0.00282218	0.00450027	3379.55	2641.45	2528.32	2663.97	3719.57	3572.43	3354.15	3226.69
BCG_1483	0.417734	4.21347e-17	1.87312e-16	9437.2	9029.46	8384.54	9103.25	12339.9	11985.7	11591.8	12117.3
BCG_1485c	0.109004	0.147665	0.181816	943.301	904.38	950.989	828.96	997.96	1043.15	900.034	967.384
BCG_1486	-0.277143	1.58463e-06	3.4832e-06	1563.1	1761.65	1714.99	1764.17	1418.64	1366.77	1414.88	1416.75
BCG_1489c	-1.08665	2.12263e-67	5.42435e-66	2169.28	2491.91	2341.34	2250.45	1118.74	1058.28	1120.28	1059.96
BCG_1490	0.112953	0.354084	0.405471	564.306	461.92	426.741	402.036	543.504	520.314	491.014	450.406
BCG_1492	0.354749	5.56246e-10	1.61532e-09	1464.68	1508.67	1583.07	1528.69	1828.06	1901.37	2027.94	2023.18
BCG_1493	0.208488	0.0124479	0.018154	554.883	626.819	651.582	638.472	661.212	693.472	777.996	722.937
BCG_1494	-0.0976931	0.356576	0.408089	2049.93	1555.78	1589.95	1538.27	1611.07	1677.78	1522.62	1480.2
BCG_1495	-0.170963	0.254876	0.300734	671.094	1115.37	1055.38	1015.62	904.817	784.254	859.037	878.967
BCG_1496c	-0.242636	0.00626494	0.00949328	6550.76	5940.44	5756.41	5896.53	5792.26	5309.05	4738.53	4566.47
BCG_1500c	-0.180029	0.0953099	0.121742	446	353.354	410.681	345.56	351.077	317.736	343.233	360.949
BCG_1504c	0.596476	6.37872e-21	3.47062e-20	641.78	716.949	696.321	687.29	989.771	1026.34	1045.91	1084.93
BCG_1505c	0.00922091	0.93562	0.947098	422.968	322.627	357.912	423.095	414.537	397.59	352.768	372.391
BCG_1514	0.0167282	0.805255	0.830413	645.968	618.625	634.375	596.354	670.424	637.994	610.193	604.355
BCG_1516	-0.199198	0.0278992	0.0389115	302.568	299.07	344.146	337.902	289.664	273.186	271.726	283.974
BCG_1517c	-0.708616	1.2278e-13	4.48234e-13	2084.48	1684.83	1634.69	1665.58	1083.94	1099.47	1144.11	997.549
BCG_1518c	-0.631239	7.67493e-20	4.00005e-19	2254.08	2139.58	2251.86	2039.86	1421.71	1456.71	1465.42	1259.68
BCG_1519c	-0.606818	6.47821e-30	5.13204e-29	5344.68	5282.89	5164.48	4935.47	3532.27	3369.01	3524.82	3183
BCG_1520c	-0.707645	7.66458e-54	1.37373e-52	7462.65	8198.83	8198.7	7769.83	4835.24	4891.29	4767.13	4872.29
BCG_1521	0.2521	0.00206154	0.00335488	9153.48	11183.4	11200.8	11366.1	12616.3	12018.5	13256.4	13206.3
BCG_1522	0.450187	4.65114e-19	2.30867e-18	48203.6	44725.3	43972.6	46120.3	65926.8	62911.8	61455.9	59755.2
BCG_1523	0.522895	1.71218e-27	1.22418e-26	20335.9	20711.6	20187.6	19275.7	29532.4	27873.4	30436.2	27837.8
BCG_1524	0.364775	1.73812e-27	1.24048e-26	9939.74	10012.7	10168.4	10344.8	13255	12891.8	13277.4	12684.2
BCG_1526	0.349377	8.13489e-11	2.51737e-10	5484.97	5942.49	6036.32	5727.1	7344.98	7154.95	7176.44	7870.13
BCG_1527	0.488568	6.86993e-05	0.000131585	3673.74	3148.43	2901.15	3024.84	5195.53	4735.78	4340.95	3613.65
BCG_1534	0.0400437	0.684785	0.722352	5278.72	6243.6	6713.14	5946.31	5628.49	5854.58	6341.24	7037.98
BCG_1535	0.0324653	0.710315	0.744131	478.456	463.969	453.125	455.641	500.515	505.184	475.76	409.838
BCG_1536c	-0.176542	0.0112624	0.0164735	2060.4	2169.28	1970.81	2018.8	1982.61	1861.03	1767.65	1661.2
BCG_1538	-0.677862	5.69752e-29	4.31508e-28	1743.17	1687.9	1783.82	1646.43	1031.74	1031.38	1156.51	1068.28
BCG_1539	-0.517979	1.83144e-21	1.0203e-20	6614.63	5849.28	6114.32	6340.69	4507.71	4196.13	4431.52	4268.97
BCG_1540	-0.367345	0.01787	0.0255719	1448.98	857.267	986.551	1060.61	917.099	885.963	802.785	768.706
BCG_1542	0.675686	1.8268e-36	1.87947e-35	10964.7	12247.5	12479.9	11577.7	18722.7	18426.2	18875	19480.8
BCG_1543	0.646425	5.59511e-57	1.08108e-55	7168.46	7871.08	7557.44	7330.46	11739.1	11670.5	11708.1	11726.1
BCG_1544c	0.733743	1.88444e-18	8.9931e-18	609.324	612.48	574.723	489.144	974.418	951.527	952.473	919.535
BCG_1548c	0.322117	1.83855e-15	7.48049e-15	5802.19	6299.94	6077.61	6255.49	7759.52	7650.04	7539.69	7601.76
BCG_1549	0.822682	0.00118491	0.00199636	874.203	410.71	372.824	469.999	1109.53	1054.92	785.623	813.434
BCG_1550	0.680356	2.55932e-23	1.52443e-22	8150.5	6965.67	6830.14	7027.02	12041	11745.3	11234.2	11411
BCG_1551	0.781471	1.28489e-33	1.19191e-32	1432.23	1304.85	1251.54	1414.78	2295.82	2456.15	2231.02	2307.16
BCG_1552	0.794913	0.000125051	0.000233095	589.432	323.651	275.317	352.26	687.825	690.109	644.516	651.164
BCG_1553	0.490461	1.34415e-18	6.46925e-18	2076.1	1934.74	2059.14	1956.58	2678.63	2858.78	2744.91	2991.61
BCG_1554c	0.59145	1.81145e-50	2.98965e-49	6768.53	7234.02	7104.31	7159.12	10854.7	10579.4	10846.2	10310.4
BCG_1557	-0.103544	0.0499163	0.0668872	1737.94	1829.25	1951.31	1875.21	1700.11	1686.19	1737.14	1757.93
BCG_1558	-0.277	0.0116431	0.0170178	1089.87	1332.5	1452.29	1450.2	1000.01	1065	1218.48	1110.93
BCG_1559	0.125436	0.263528	0.310044	1724.33	1289.48	1251.54	1351.61	1631.54	1595.41	1484.48	1415.71
BCG_1561c	0.319183	0.00022747	0.000411043	1203.99	1273.1	1391.5	1231.95	1427.85	1550.01	1591.27	1793.3
BCG_1562c	0.128151	0.244024	0.28879	617.7	481.38	520.807	478.615	502.562	606.893	576.823	605.395
BCG_1563	-0.209003	0.0136294	0.0197604	343.399	357.45	314.32	343.645	296.829	304.287	291.748	282.934
BCG_1564	-0.575558	1.72996e-08	4.53199e-08	1779.81	2092.47	2261.04	2111.65	1264.08	1396.19	1287.13	1585.26
BCG_1565	-0.192789	0.0253884	0.0356103	2165.09	2409.97	2498.5	2545.27	1958.05	2109.84	1968.82	2379.97
BCG_1566	-0.362234	4.62405e-05	9.03149e-05	2323.18	2005.41	1885.92	2061.87	1731.84	1702.16	1453.97	1550.93
BCG_1567c	-0.105818	0.33096	0.380642	1224.93	1574.22	1705.82	1586.13	1324.47	1364.25	1431.09	1540.53
BCG_1568c	-0.0388016	0.755951	0.784882	610.371	834.734	777.769	707.392	618.223	676.66	735.091	822.796
BCG_1569	0.302703	0.00162214	0.00267609	597.808	565.366	596.519	625.071	625.388	727.095	763.694	825.917
BCG_1570	-0.342212	9.38362e-07	2.10706e-06	744.381	735.385	806.448	730.366	572.164	566.545	623.541	616.837
BCG_1571	1.13445	1.4729e-13	5.34264e-13	303.615	180.262	266.139	282.383	505.633	599.328	558.708	602.274
BCG_1572	0.572899	6.91488e-06	1.44843e-05	1020.78	928.961	1141.42	1105.6	1240.54	1503.78	1658.01	1840.11
BCG_1575	-1.18056	6.21207e-50	1.01259e-48	1490.86	1560.9	1713.85	1816.82	748.214	722.892	734.138	699.013
BCG_1576	-1.3418	1.45129e-66	3.59285e-65	1570.42	1545.54	1615.19	1587.09	662.236	541.328	673.119	618.918
BCG_1578c	0.100054	0.288668	0.336595	1024.96	1168.63	1288.25	1152.5	1148.42	1165.03	1267.1	1386.58
BCG_1583	0.178382	0.0178407	0.0255392	1453.17	1686.88	1711.55	1736.41	1741.06	1845.06	1934.5	1934.77
BCG_1584c	-0.0961161	0.135727	0.168267	1426.99	1513.79	1398.38	1590.91	1311.17	1388.62	1394.86	1456.28
BCG_1585	-0.1095	0.00283754	0.00452293	12994.7	12511.8	12374.3	12095.5	11345	11789	11557.4	11628.4
BCG_1586	-0.0591837	0.505017	0.554274	6858.56	7651.9	8041.54	7986.16	6538.43	7144.02	7313.73	8315.34
BCG_1587	0.771285	6.48066e-11	2.01807e-10	2326.32	2554.39	2942.45	2622.81	3665.33	4472.68	4432.48	5257.16
BCG_1592	-0.0851329	0.0923038	0.118399	5765.55	6073.59	5665.79	5935.78	5857.77	5302.33	5600.42	5341.41
BCG_1595	0.310246	0.0079491	0.0119028	6860.66	8772.39	9307.99	8448.5	9383.89	9723.73	10120.6	12172.4
BCG_1596	0.623202	0.0327508	0.0451692	369.573	157.729	156.013	196.232	457.526	351.359	297.469	248.607
BCG_1597	0.380867	1.24035e-22	7.20385e-22	3391.07	3612.4	3481.61	3575.25	4497.47	4575.23	4563.1	4675.69
BCG_1598	0.429239	0.000190321	0.000347722	1798.66	2328.04	2427.37	2258.1	2709.33	2759.6	2969.92	3427.45
BCG_1599	0.245076	0.0464641	0.0624938	1756.78	1318.16	1302.02	1164.95	1691.93	1703.84	1605.57	1565.5
BCG_1607	0.741144	1.82954e-15	7.45558e-15	342.352	352.329	367.089	304.399	573.187	552.256	627.354	527.38
BCG_1610	0.354405	0.100382	0.127685	1454.21	842.928	714.676	936.17	1453.44	1407.12	1230.87	955.942
BCG_1612	0.189728	0.13185	0.163923	175.887	142.366	153.718	186.66	207.78	186.607	178.291	179.954
BCG_1613	0.182759	0.0923406	0.118408	632.357	810.153	838.568	737.066	766.638	852.34	856.177	949.7
BCG_1618c	-0.0118235	0.890158	0.906639	7058.53	8187.56	8468.28	8344.17	7261.05	7647.52	8063.12	8826.08
BCG_1619c	0.203606	0.0670834	0.0881318	3262.29	4243.32	4551.9	4296.04	4256.94	4596.25	4913	5065.76
BCG_1620c	0.432775	2.62864e-09	7.28115e-09	897.236	771.233	760.562	808.859	1126.93	1129.73	1043.05	1071.4
BCG_1624	-0.173497	0.015425	0.0222338	996.696	1029.33	929.193	869.164	857.734	869.992	840.922	820.716
BCG_1625c	0.0344908	0.707469	0.741738	265.925	245.811	240.902	239.307	252.816	250.49	246.937	266.291
BCG_1628	-0.544746	4.71073e-11	1.48089e-10	790.447	736.409	702.057	718.879	568.069	473.242	495.782	485.772
BCG_1629	0.259995	7.70729e-07	1.74849e-06	1748.41	1640.79	1579.63	1607.19	1971.35	1913.14	2038.42	1953.49
BCG_1630c	1.26241	4.40365e-45	6.22959e-44	3251.82	3751.69	3356.57	3375.19	7870.06	7266.74	8494.07	9323.29
BCG_1631c	0.306239	0.211754	0.252486	1067.89	1285.39	737.619	903.624	1805.54	1358.36	879.059	896.65
BCG_1635	0.0521385	0.492989	0.543029	2559.79	3169.94	3092.72	3008.57	3003.09	2997.48	3083.38	3183
BCG_1636c	0.677471	1.22931e-16	5.35676e-16	1368.36	1548.61	1562.42	1650.26	2235.43	2514.15	2395.01	2659.79
BCG_1648	-0.326669	0.083009	0.107556	2245.71	1407.27	1281.37	1377.45	1512.8	1317.18	1146.02	1056.84
BCG_1653	0.81155	3.72574e-29	2.86557e-28	2370.29	2766.4	2827.73	2792.24	4427.87	4701.32	4922.54	4826.52
BCG_1654	1.11987	4.83524e-126	3.90865e-124	1851.01	1966.49	1982.28	1803.42	4072.7	4147.38	4176.01	4119.18
BCG_1657	-0.0524376	0.509732	0.55821	1196.66	1060.06	1018.67	985.946	1095.2	1016.25	1023.98	973.625
BCG_1662c	-0.175606	0.043709	0.0590691	628.17	512.107	585.048	538.92	504.609	495.097	529.151	474.33
BCG_1664	-0.246267	0.00299766	0.00476092	6183.28	6880.67	7040.07	7061.48	5214.98	5393.11	5863.57	6432.58
BCG_1665c	0.0764007	0.285709	0.333439	9118.93	10675.4	10447.1	10291.2	10481.1	10360.9	10221.7	11675.2
BCG_1666c	0.113706	0.397507	0.448966	3440.28	2518.54	2371.16	2621.85	3374.64	3120.2	2786.86	2568.25
BCG_1670c	-0.405376	2.36006e-12	8.03801e-12	3400.49	3820.32	3767.25	3659.49	2629.5	2762.12	2910.81	2755.48
BCG_1672	0.267602	1.59865e-08	4.19355e-08	5141.57	5305.43	5189.72	5156.59	6043.03	6097.51	6190.6	6703.03
BCG_1673c	-0.244283	0.00575681	0.00876691	5131.1	6710.65	6421.76	6113.82	5010.27	4966.94	5191.4	5412.15
BCG_1675c	0.133624	0.0150191	0.0216802	2155.67	2349.55	2257.6	2249.49	2435.02	2329.22	2535.16	2591.13
BCG_1677c	0.444329	2.01441e-05	4.0339e-05	258.596	241.714	245.491	253.666	377.689	358.084	294.609	329.743
BCG_1678c	0.428791	4.54555e-10	1.32976e-09	1709.67	1861	1955.89	1761.3	2286.61	2385.54	2518	2618.18
BCG_1684c	0.510988	1.83297e-26	1.23266e-25	2057.26	2115	2129.11	2155.68	2982.62	3189.97	2936.55	2938.56
BCG_1686	1.00372	8.43842e-87	3.41067e-85	1287.75	1266.95	1234.34	1259.71	2397.15	2544.41	2537.07	2646.26
BCG_1687	0.81848	2.01637e-24	1.24405e-23	1606.02	1732.97	1826.27	1755.56	2686.81	3013.45	3218.77	3284.94
BCG_1706c	-0.0427963	0.378366	0.430293	1273.09	1219.84	1269.9	1266.41	1200.62	1232.28	1249.94	1197.27
BCG_1707	0.797059	0.000470276	0.000823139	64.9109	137.245	115.862	149.328	181.168	214.346	190.685	226.763
BCG_1708	1.62433	2.30305e-34	2.18239e-33	199.967	183.334	156.013	140.713	545.551	578.313	516.757	453.526
BCG_1709	0.287067	0.0283581	0.0395098	235.564	313.409	353.323	335.03	353.124	389.185	363.255	403.597
BCG_1710c	0.032161	0.706832	0.741266	1855.19	2262.49	1959.34	2030.28	2278.42	2080.42	2046.05	1885.88
BCG_1711c	-0.502983	8.33392e-07	1.88202e-06	342.352	310.337	362.5	376.191	230.298	248.809	269.82	231.964
BCG_1712c	-0.760905	0.00119289	0.00200895	73.2864	121.881	110.127	90.9368	52.201	50.4343	81.0412	49.9295
BCG_1713c	-0.426749	0.00171232	0.002819	231.376	259.126	270.728	262.281	159.674	166.433	213.567	222.602
BCG_1714	0.163356	0.0328111	0.0452367	4362.64	4469.67	4918.99	4739.24	4754.38	4973.66	5193.31	5786.62
BCG_1716	0.153225	0.671951	0.710517	2318.99	990.414	891.337	1140.06	1871.05	1706.36	1205.13	1156.7
BCG_1718	-0.17411	0.000217202	0.000394107	1892.88	1760.62	1838.89	1908.71	1650.98	1630.71	1651.33	1627.91
BCG_1720	0.495967	2.67331e-06	5.77371e-06	797.775	743.579	909.692	819.388	1038.9	1070.89	1147.92	1354.34
BCG_1721	0.0266262	0.550697	0.597129	6584.26	5982.43	6154.47	6006.61	6298.92	6209.3	6321.21	6358.73
BCG_1722	0.00661971	0.968155	0.974552	240.798	183.334	173.22	165.601	234.393	183.245	161.129	188.276
BCG_1723c	-0.120051	0.201206	0.241143	751.71	870.581	891.337	805.03	659.165	773.326	798.971	820.716
BCG_1724c	-0.116699	0.44694	0.497144	282.676	320.579	312.025	269.939	200.615	274.026	284.121	333.903
BCG_1725c	-0.189236	0.207256	0.247644	170.653	238.642	231.725	231.649	223.134	160.549	189.732	193.477
BCG_1726	-0.210773	0.0496462	0.0665478	208.343	227.375	242.049	219.205	175.027	188.288	200.219	211.16
BCG_1729	-0.408435	0.00155969	0.00257844	2223.72	1598.8	1528.01	1802.46	1473.91	1395.35	1339.56	1180.62
BCG_1730	-0.350425	1.09624e-07	2.67871e-07	4947.88	5628.05	5765.59	5122.13	4098.29	4143.18	4152.17	4440.6
BCG_1731	-0.327116	2.55912e-05	5.08359e-05	893.048	887.993	980.815	959.144	690.895	695.993	773.229	807.193
BCG_1735	-1.00755	2.10435e-97	1.0165e-95	7369.48	6639.98	7015.98	6980.11	3592.65	3498.46	3469.52	3368.16
BCG_1736	-1.07446	8.64043e-75	2.65308e-73	3748.08	3434.19	3310.68	3612.58	1763.57	1640.8	1662.78	1633.11
BCG_1738	-0.228966	0.00125309	0.00210229	4402.42	3793.69	3870.49	3595.35	3377.71	3222.75	3375.13	3387.92
BCG_1739	-0.135355	0.162239	0.197976	6315.2	4923.39	4940.78	5215.94	5238.52	4895.49	4913	4432.28
BCG_1741c	0.392477	1.23648e-10	3.76169e-10	4808.64	5528.7	5578.6	5212.11	6756.44	7138.98	6748.35	7086.87
BCG_1745c	0.244881	0.0241338	0.0339227	543.367	497.768	517.366	533.177	662.236	675.82	497.688	642.842
BCG_1746	-0.59976	4.42907e-08	1.11956e-07	5014.89	6687.09	6973.54	6213.37	3736.98	4004.48	4333.32	4348.03
BCG_1747	-0.702682	2.01599e-35	2.01142e-34	9389.04	8458.98	8728.68	9589.52	5724.71	5559.54	5604.24	5334.13
BCG_1748	-0.706754	1.35496e-74	4.09693e-73	7908.65	7569.96	7778.84	8195.8	4833.2	4767.72	4840.54	4832.76
BCG_1749	-0.626124	7.53932e-12	2.48861e-11	7587.24	8698.64	9336.67	8705.04	5218.05	5122.44	5596.61	6305.68
BCG_1750	-0.605736	1.61673e-23	9.6923e-23	5854.54	5174.33	5405.38	6047.77	3701.15	3674.98	3684.04	3715.59
BCG_1753	-0.2687	7.94565e-05	0.000151166	2114.84	1807.74	1775.79	1879.04	1574.22	1587	1537.88	1591.5
BCG_1755	-0.299189	7.95996e-08	1.96567e-07	2450.91	2389.49	2459.49	2661.1	2125.91	2000.56	2026.03	1945.17
BCG_1756	-0.329274	0.00186404	0.00304849	598.855	595.068	742.208	577.209	487.209	485.01	556.801	469.129
BCG_1757	-0.355486	2.74317e-08	7.06023e-08	1046.95	1089.76	1160.92	1191.75	901.746	855.702	861.897	891.449
BCG_1758	-0.0495194	0.70334	0.737995	1080.45	713.877	792.682	794.5	882.299	816.195	798.018	770.786
BCG_1759c	0.0295387	0.764379	0.792385	261.737	287.804	336.116	287.169	308.088	300.084	290.795	296.456
BCG_1760c	0.033098	0.775131	0.802481	143.432	151.584	131.923	145.499	148.415	141.216	150.641	146.668
BCG_1761	0.121845	0.0415501	0.0563051	919.221	999.632	948.695	892.138	998.983	1050.71	1036.37	1001.71
BCG_1762	1.28769	4.54944e-92	2.00226e-90	3195.29	3159.7	3093.87	2776.92	7694.01	7708.88	7434.82	7002.61
BCG_1763c	0.298264	0.00279249	0.00445651	411.451	335.942	320.055	367.576	435.008	463.996	410.927	455.607
BCG_1764c	1.04076	2.13614e-30	1.741e-29	370.62	450.654	439.359	361.833	803.485	811.992	859.99	859.203
BCG_1765	0.319519	0.00685311	0.0103371	613.512	503.913	449.684	465.213	710.343	622.864	629.261	574.189
BCG_1766	0.411522	1.03607e-09	2.95242e-09	1066.84	1024.21	1012.94	1056.78	1298.88	1304.57	1486.39	1446.91
BCG_1767c	0.348336	0.00569252	0.00867567	2578.64	3355.32	3611.24	3165.56	3489.28	3727.94	4459.17	4505.1
BCG_1768c	0.432598	0.00314426	0.00496983	2292.82	3164.82	3464.4	3258.41	3408.42	3881.76	4392.43	4756.82
BCG_1769c	0.105184	0.193176	0.232575	2336.79	2881.11	2870.17	2667.8	2728.78	2833.57	2991.85	3014.49
BCG_1771c	0.397498	8.14874e-05	0.000154881	3398.4	4710.36	4229.55	4474.09	5609.05	5316.62	5773.95	5447.51
BCG_1772c	0.683964	0.0352252	0.0483798	1307.64	2751.04	1727.61	1963.28	3977.51	2650.32	3913.81	1908.76
BCG_1773c	0.923196	3.40123e-05	6.69263e-05	1310.78	1920.4	1194.19	1386.07	3821.93	2905.02	2525.63	1768.34
BCG_1774c	0.79136	1.05622e-08	2.80596e-08	291.052	407.637	375.119	369.49	724.672	616.98	645.469	510.737
BCG_1777	-0.0852113	0.697846	0.73398	1721.18	2469.38	1526.86	1928.82	2447.3	1578.59	2005.05	1177.5
BCG_1778c	-0.214016	0.308129	0.357289	1290.89	2004.39	1528.01	1610.06	1844.43	1290.28	1523.57	888.329
BCG_1779	0.553267	0.00134665	0.00224688	288.958	173.092	208.782	231.649	376.666	343.794	339.42	264.21
BCG_1780	0.242486	0.415677	0.467356	117.258	77.8402	42.4446	59.3482	107.473	92.4629	83.9015	67.6128
BCG_1781	0.032337	0.709054	0.743007	371.667	384.08	393.473	349.389	348.006	410.199	388.044	382.793
BCG_1783c	-0.742484	3.62013e-07	8.49991e-07	805.104	1147.12	1299.72	1238.65	654.047	642.197	644.516	743.741
BCG_1786	-0.388654	1.30194e-19	6.65419e-19	17439	18483	18956.7	18829.7	14046.2	13624	14210.8	14423.4
BCG_1787	0.335457	1.79954e-08	4.70182e-08	1107.67	1257.73	1234.34	1223.34	1490.29	1483.61	1575.06	1537.41
BCG_1788c	-0.0124631	0.853718	0.873341	1844.72	1900.94	1966.22	1702.91	1749.24	1764.36	1953.57	1881.72
BCG_1790	-0.914336	3.59672e-24	2.19525e-23	16708.3	13060.8	13225.5	13126.5	7406.4	7437.38	7717.03	7215.85
BCG_1791	-1.17323	1.42557e-28	1.06541e-27	1919.06	2144.7	2399.84	2355.74	895.605	893.528	994.423	1128.61
BCG_1793c	0.255055	0.00311523	0.00492616	1014.49	1164.53	1227.45	1108.47	1243.61	1293.64	1356.73	1493.72
BCG_1795c	-0.970739	1.29378e-37	1.3914e-36	1555.77	1285.39	1490.15	1386.07	721.602	752.312	722.697	718.777
BCG_1796	0.572325	1.03472e-13	3.8055e-13	298.381	306.24	293.671	307.271	453.432	429.532	460.505	451.446
BCG_1801	0.128682	0.194642	0.234179	2324.23	2964.07	3122.55	2953.05	2995.93	2952.09	3129.14	3347.36
BCG_1802c	-0.27821	0.00383811	0.00599951	587.339	485.477	487.54	529.348	399.184	425.329	421.414	478.491
BCG_1803c	-0.209375	0.014082	0.0203869	1507.61	1297.68	1220.57	1339.16	1160.7	1210.42	1215.62	1052.68
BCG_1804c	-0.169081	0.0868857	0.112066	856.405	866.484	1066.85	979.245	800.415	761.558	886.686	903.932
BCG_1805c	0.0812275	0.327454	0.377048	1095.11	1142	1329.55	1263.54	1182.2	1254.97	1317.63	1354.34
BCG_1806c	0.0864755	0.34975	0.400857	6825.06	5587.08	5185.13	5853.46	6675.58	6278.23	6114.32	5832.39
BCG_1807	-0.156701	5.92441e-05	0.000114639	17178.3	17608.3	17519.3	17621.6	15146.5	15263.9	15966.1	16357.1
BCG_1808	-0.102857	0.14207	0.175472	10432.8	9069.41	9064.8	8992.21	9311.22	8849.54	8635.18	8178.03
BCG_1809c	-0.104321	0.170044	0.206482	4183.61	4801.51	4991.26	4623.42	4070.65	4101.99	4645.09	4484.29
BCG_1811c	-0.488751	2.56209e-19	1.29115e-18	1964.08	1816.95	1977.69	2012.1	1366.44	1344.91	1393.91	1434.43
BCG_1812c	-0.660236	3.38656e-62	7.84453e-61	8322.2	8707.86	8632.32	8801.72	5685.81	5400.67	5351.58	5372.62
BCG_1813	-0.369889	9.22609e-18	4.24937e-17	3778.44	3635.96	3781.01	3915.07	2949.87	3002.52	2900.32	2838.7
BCG_1815	0.339291	0.00257423	0.00413485	10575.2	7819.87	7706.57	8208.24	11749.3	11152.7	10591.6	9913.08
BCG_1816	0.221479	2.07486e-14	7.94828e-14	26232.4	26525.1	27150.8	26454.9	30940.8	30452.2	30858.6	31761.4
BCG_1818	0.236431	0.137668	0.170514	561.165	359.499	388.885	390.549	535.316	572.429	438.576	455.607
BCG_1826	-0.110771	0.358029	0.409222	25006.4	17908.4	17868	19937.2	19913.1	20256.9	17231.3	17352.6
BCG_1827	-0.0616017	0.152229	0.186955	33606	31121.7	31379.2	31646	30878.4	30735.5	29351.2	31449.3
BCG_1828	-0.0162998	0.799719	0.825564	40132.7	44837	46591.6	45733.5	42836.5	42675.8	42847.9	46944.1
BCG_1829	0.0752453	0.430536	0.481331	22961.7	18004.6	18113.5	19169.5	22481.2	21093.3	19755	19109.5
BCG_1830	0.0989983	0.00781453	0.0117159	18065.1	17426	17148.8	18111.7	19575.4	18908.7	18766.3	18531.1
BCG_1837c	0.793497	2.10837e-09	5.86875e-09	161.23	219.182	227.136	196.232	367.454	309.33	329.885	386.953
BCG_1838c	0.0352591	0.8446	0.865355	363.291	219.182	213.37	233.564	267.146	281.592	271.726	234.044
BCG_1844	0.197805	8.32678e-05	0.000158113	1523.31	1646.94	1659.93	1544.01	1788.14	1845.9	1839.16	1833.87
BCG_1845	-0.198603	1.01712e-05	2.09616e-05	2731.49	2725.43	2741.69	2621.85	2361.33	2278.79	2464.61	2323.8
BCG_1846c	0.0169618	0.92312	0.935639	7193.59	10743	8893.87	9415.31	10298.9	8269.55	11447.8	6658.3
BCG_1847c	0.0646642	0.773473	0.800974	7651.11	10562.7	7595.3	8714.61	11178.2	7871.96	11745.3	5311.25
BCG_1849	-0.279453	5.00947e-05	9.75542e-05	3988.88	4609.98	4110.25	4444.41	3722.65	3420.29	3670.69	3321.35
BCG_1850	-0.0565092	0.508835	0.557691	1913.82	2446.85	2146.32	2207.37	2240.55	1969.46	2119.47	2052.31
BCG_1851	0.281594	0.154909	0.18985	69.0987	52.2349	52.769	56.4765	75.7426	66.4052	82.9481	55.1305
BCG_1852	0.234683	0.00328634	0.00517993	2378.67	3050.11	2742.84	2818.08	3257.95	3146.26	3338.9	3189.25
BCG_1854c	1.16658	3.21249e-86	1.28532e-84	2240.47	2111.93	2236.95	2147.06	4547.63	4894.65	4893.94	5272.76
BCG_1858	0.455121	2.22311e-15	9.01305e-15	1878.23	2071.98	2078.64	1941.26	2680.67	2771.37	2609.53	2862.62
BCG_1859	0.346855	2.01215e-05	4.03143e-05	870.015	1009.87	995.728	994.561	1161.73	1186.89	1204.18	1370.98
BCG_1860	0.2782	0.00257614	0.00413623	1888.7	2246.1	2361.99	2280.12	2459.59	2622.58	2585.69	2976.01
BCG_1863	0.00886872	0.866477	0.885022	4955.21	4712.41	4530.1	4756.47	5028.69	4703.84	4506.84	4835.88
BCG_1864	0.141092	0.0180484	0.0258179	3192.15	2874.97	2905.74	3190.44	3336.77	3336.23	3209.23	3534.59
BCG_1865	-0.543889	2.70646e-35	2.68007e-34	7985.08	7447.06	7465.67	7960.32	5310.17	5158.59	5272.45	5429.83
BCG_1866	0.0645304	0.618823	0.662117	3240.31	2411	2384.93	2661.1	3122.85	3088.26	2620.01	2355.01
BCG_1868c	0.124193	0.141175	0.17453	1447.93	1254.66	1266.46	1236.74	1552.72	1453.35	1388.19	1278.4
BCG_1869	0.376806	0.000103828	0.000194819	293.146	254.005	274.169	248.88	373.595	359.765	330.839	323.501
BCG_1870c	-0.213897	0.00883406	0.0131252	4703.94	5649.56	5811.47	5801.77	4554.79	4628.19	4701.34	5056.4
BCG_1871c	-0.165574	0.000125912	0.000234589	24098.7	26347.9	26264.1	25208.6	22474.1	22444.9	22597.2	23352.4
BCG_1873c	0.327893	1.15321e-06	2.572e-06	1067.89	993.487	916.575	931.384	1231.33	1277.67	1195.6	1201.43
BCG_1874c	0.410205	0.000215159	0.000390758	340.259	271.417	283.347	260.366	398.16	413.561	369.929	351.587
BCG_1877c	0.239789	0.000611432	0.00106083	3324.06	2890.33	2793.32	2842.01	3673.52	3378.26	3509.56	3432.65
BCG_1878c	0.189107	1.37305e-05	2.80198e-05	5174.02	5602.45	5319.35	5111.6	6060.43	5916.78	6098.11	6102.84
BCG_1881c	0.131072	0.337449	0.387656	3355.47	3156.63	2701.54	2668.75	4063.49	3320.26	2875.53	2753.4
BCG_1882c	0.560759	7.45555e-07	1.69429e-06	6152.92	5100.58	4468.16	5346.12	8768.74	8074.53	7290.85	6943.32
BCG_1883	0.520579	0.00179779	0.0029499	1522.26	915.647	939.518	1008.92	1747.2	1683.67	1431.09	1430.27
BCG_1891c	0.372331	2.8596e-07	6.75829e-07	4345.89	5158.96	5185.13	5272.42	6334.74	6430.37	6322.17	6754
BCG_1892c	-1.09279	7.22565e-46	1.04838e-44	10246.5	11671.9	12112.8	12288	5163.8	5125.81	5737.72	5690.92
BCG_1897	0.0863181	0.367411	0.418555	484.738	372.814	398.062	407.78	437.055	436.257	455.738	436.883
BCG_1899c	0.0359821	0.559714	0.60558	3669.56	3075.71	3333.62	3376.15	3493.37	3460.63	3463.8	3376.48
BCG_1900c	0.650689	6.65191e-21	3.61429e-20	737.052	672.908	749.09	695.906	1208.81	1107.03	1061.16	1103.65
BCG_1901c	-0.283245	0.000616297	0.00106856	446	401.492	423.299	397.25	342.889	324.461	364.209	339.104
BCG_1902	-0.541402	1.26832e-32	1.13918e-31	1904.4	1928.59	1942.13	1907.76	1282.51	1293.64	1366.26	1336.65
BCG_1903	-0.373388	0.000474497	0.00083016	725.536	603.262	591.931	641.344	561.928	465.677	438.576	513.858
BCG_1904	-0.220996	0.0941239	0.120344	7294.1	10098.7	10731.6	9737.89	7202.71	7444.1	8652.34	9185.98
BCG_1905c	-0.225248	7.17057e-08	1.77516e-07	13152.8	12388.9	11988.9	12111.8	10601.9	10524	10611.6	10730.7
BCG_1906c	0.0273239	0.489927	0.540256	5328.97	5449.84	5611.87	5752.95	5549.68	5612.5	5683.37	5723.17
BCG_1907c	0.139072	0.0287925	0.0400446	8822.64	8335.05	8295.06	9100.38	10075.8	9953.21	9251.09	8769.91
BCG_1909	0.620086	4.31224e-16	1.8327e-15	473.221	513.131	449.684	440.325	693.966	743.065	750.346	694.852
BCG_1910	0.287806	0.00271764	0.00434405	952.724	1254.66	1244.66	1116.13	1353.13	1370.13	1375.79	1477.08
BCG_1911	0.66079	8.60876e-13	3.02836e-12	977.851	777.378	964.755	931.384	1300.93	1453.35	1509.27	1507.25
BCG_1913	-0.281384	0.0364688	0.0499319	8419.57	5955.8	5709.38	6289.95	6069.64	5746.15	4945.42	4939.9
BCG_1914	-0.36817	3.6648e-07	8.5895e-07	1547.39	1666.4	1814.79	1618.67	1280.46	1250.77	1225.15	1393.86
BCG_1916	0.293707	5.68155e-06	1.19578e-05	1187.24	1153.26	1188.45	1326.72	1451.39	1491.17	1446.35	1566.54
BCG_1919c	-0.281695	7.03627e-08	1.7441e-07	2004.91	1966.49	2012.11	1970.93	1720.58	1688.71	1579.83	1551.97
BCG_1920c	-0.234068	0.0183246	0.0261563	5607.46	7396.87	7111.2	6934.17	5546.61	5626.79	5439.3	6386.81
BCG_1922c	-1.11321	9.53972e-32	8.3048e-31	1233.31	1544.51	1389.2	1237.7	659.165	638.835	573.962	626.199
BCG_1924	-0.320175	2.3915e-10	7.13309e-10	22867.5	22147.6	23551	21959.8	17054.4	17999.2	18284.8	19168.8
BCG_1925c	-0.113995	0.0557227	0.074116	5761.36	5509.24	5793.12	5740.5	4875.16	5399.83	5100.83	5695.08
BCG_1926c	0.0669647	0.541724	0.588688	565.353	477.283	408.386	462.342	528.151	520.314	460.505	496.174
BCG_1927c	0.031365	0.72232	0.753717	643.874	655.497	684.85	745.681	626.412	698.515	690.28	775.987
BCG_1928c	-0.0425358	0.754513	0.783594	552.789	733.337	852.334	728.451	646.883	675.82	660.724	799.912
BCG_1929	-0.419292	2.38727e-10	7.12582e-10	1421.76	1434.92	1269.9	1297.05	1018.43	1015.41	1057.35	964.263
BCG_1930	-0.219593	0.00818528	0.0122301	448.094	461.92	497.864	455.641	400.207	369.011	395.672	436.883
BCG_1931	-0.215406	0.046163	0.0621522	466.939	562.293	578.165	560.936	441.149	449.706	433.809	544.023
BCG_1932c	0.240235	0.0819982	0.106385	2660.3	2880.09	2210.56	2470.61	3700.13	3239.56	2559.95	2574.49
BCG_1933	0.161512	0.117493	0.147228	180.075	202.794	183.544	177.087	215.969	204.259	211.661	199.718
BCG_1934	0.123357	0.263988	0.310469	304.662	309.312	262.698	281.425	272.264	302.606	342.28	345.346
BCG_1935c	-0.346322	9.10662e-06	1.88657e-05	884.672	1018.07	1070.29	986.903	779.944	753.993	750.346	831.118
BCG_1936c	-0.774991	2.83709e-09	7.83117e-09	515.099	659.593	691.733	613.584	335.724	309.33	386.138	419.2
BCG_1937	0.332136	0.000469606	0.00082233	736.005	881.848	882.16	776.313	958.041	957.411	1144.11	1064.12
BCG_1942	0.018794	0.826376	0.849539	841.747	842.928	967.049	948.614	913.005	838.891	886.686	1011.07
BCG_1943	-0.36731	2.50607e-13	9.01594e-13	1851.01	1877.38	1912.3	1866.6	1385.88	1419.73	1493.07	1521.81
BCG_1945c	0.0538549	0.627132	0.669741	2696.94	2268.63	2196.8	2475.39	2854.68	2713.37	2230.06	2206.26
BCG_1946c	0.130417	0.107415	0.135803	1054.28	920.768	881.013	1032.85	1108.5	1107.03	991.563	1051.64
BCG_1949c	0.0872457	0.408694	0.460813	1089.87	1233.15	1374.29	1322.89	1172.99	1272.63	1368.17	1519.73
BCG_1952	-0.295926	4.24821e-05	8.30971e-05	527.662	562.293	575.87	599.225	461.62	477.445	451.924	453.526
BCG_1953c	-0.204711	0.010776	0.0158146	614.559	670.86	653.877	577.209	531.222	509.387	571.102	572.109
BCG_1958c	-0.838881	6.25525e-06	1.31443e-05	1316.02	746.652	725	833.747	556.81	500.981	494.828	472.25
BCG_1959	-0.277443	0.00118337	0.0019946	642.827	559.22	579.312	543.706	500.515	447.184	462.412	509.697
BCG_1961	0.0392451	0.64727	0.688094	1145.36	1411.37	1397.23	1428.19	1348.01	1316.34	1405.35	1462.52
BCG_1963c	-0.280001	0.00384423	0.0060067	877.343	745.627	700.91	779.184	689.872	676.66	577.776	611.636
BCG_1966	0.226483	0.000713269	0.00122837	1011.35	1199.35	1155.18	1127.62	1306.05	1284.39	1305.24	1362.66
BCG_1967c	-0.0122401	0.883629	0.900915	702.503	733.337	700.91	738.981	632.553	696.834	722.697	800.952
BCG_1968c	-0.0337838	0.565057	0.610694	4316.57	4388.75	4566.81	4331.46	4359.29	4469.32	3901.42	4464.53
BCG_1969c	-0.239272	0.0926212	0.118691	110.977	107.542	111.274	106.252	77.7897	94.144	101.063	95.6982
BCG_1970c	-0.394076	0.000224238	0.000405944	347.587	367.693	392.326	327.372	274.311	272.345	306.05	237.165
BCG_1975	-0.201918	0.0300724	0.0417076	303.615	320.579	356.764	301.527	285.57	263.94	287.935	276.693
BCG_1976	1.24778	1.54956e-28	1.15372e-27	1187.24	1048.79	1043.91	1113.26	2988.76	2854.58	2436.96	2152.17
BCG_1978	0.088841	0.30378	0.352866	298.381	288.828	270.728	277.596	299.9	311.012	309.863	286.054
BCG_1980	-0.172041	0.0012004	0.00201901	2565.03	2759.23	2698.1	2747.25	2290.7	2330.07	2400.73	2540.16
BCG_1981c	-0.485428	7.13301e-10	2.05632e-09	925.503	1032.41	1034.73	1074.01	701.131	670.776	753.207	782.229
BCG_1982c	-0.682626	9.24618e-17	4.05134e-16	465.892	446.557	430.182	441.283	300.923	269.824	277.447	264.21
BCG_1983c	-0.837262	4.14899e-11	1.31067e-10	485.784	578.681	547.192	547.535	258.958	259.737	351.814	339.104
BCG_1986	-0.863248	9.35471e-08	2.29864e-07	2663.44	1755.5	1594.54	1975.72	1263.06	1144.86	1001.1	982.987
BCG_1987c	-0.69852	3.76223e-16	1.60757e-15	880.484	944.325	969.344	1055.82	573.187	586.719	555.847	658.445
BCG_1988c	-0.479362	2.99218e-11	9.52734e-11	543.367	555.124	596.519	596.354	406.349	413.561	422.368	400.476
BCG_1989c	-0.222305	0.281679	0.329221	56.5353	61.4528	43.5918	63.1771	51.1774	39.5069	51.485	52.0099
BCG_1990c	-0.0145953	0.899188	0.914801	263.831	214.061	262.698	246.965	209.827	261.418	251.704	252.768
BCG_1991	-0.6411	1.19863e-07	2.9199e-07	235.564	250.932	214.517	212.505	166.838	131.129	149.688	139.386
BCG_1992	-0.87285	7.62603e-12	2.51513e-11	298.381	368.717	373.972	295.784	166.838	168.114	198.313	196.597
BCG_1993c	0.743786	2.2225e-40	2.6516e-39	1281.47	1391.91	1305.46	1358.31	2095.2	2280.47	2257.71	2305.08
BCG_1994	-0.167808	0.113613	0.142864	398.888	431.194	470.332	476.7	413.514	337.91	400.439	432.722
BCG_1995	-0.3503	6.10401e-05	0.000117769	342.352	315.458	362.5	342.688	275.335	266.461	254.565	272.532
BCG_1996	-0.319681	0.000218055	0.000395475	390.512	365.644	384.296	430.753	316.276	304.287	310.817	329.743
BCG_1997c	-0.140075	0.294985	0.343311	226.141	242.739	180.103	203.89	203.686	163.912	208.8	199.718
BCG_1998c	-0.0830002	0.446738	0.497059	229.282	226.351	208.782	205.804	223.134	207.621	179.244	212.2
BCG_1999c	0.0175638	0.906246	0.921129	189.498	175.14	145.688	199.104	196.521	205.94	163.989	151.869
BCG_2000	-0.320345	0.000285269	0.000511985	343.399	356.426	337.263	331.201	282.499	256.374	295.562	262.13
BCG_2001A	-0.529899	4.65644e-07	1.08177e-06	311.991	326.724	346.44	381.934	244.628	255.534	232.636	213.241
BCG_2001c	-0.580975	0.000106727	0.000199974	598.855	826.54	973.932	812.688	482.091	492.575	568.242	604.355
BCG_2002c	-0.791468	1.45036e-19	7.38414e-19	838.606	1002.7	1015.23	885.437	542.481	512.749	575.869	530.501
BCG_2004	-0.12068	0.308255	0.357331	304.662	334.918	333.821	245.051	280.452	263.099	286.981	289.175
BCG_2005c	0.392158	1.47523e-05	3.00585e-05	257.55	240.69	228.283	265.152	341.865	325.301	322.258	314.14
BCG_2006c	0.418841	0.00339105	0.00533226	239.751	193.576	156.013	192.403	288.641	268.142	260.285	228.843
BCG_2007c	0.593742	4.95275e-10	1.44461e-09	234.517	259.126	240.902	280.468	387.925	410.199	376.603	357.828
BCG_2008c	0.724001	1.43389e-09	4.03382e-09	320.366	233.521	255.815	285.254	505.633	434.576	457.645	411.918
BCG_2010c	0.542466	0.0183799	0.0262163	123.54	89.1066	80.3007	69.8777	168.885	141.216	121.085	96.7384
BCG_2011c	0.50187	1.58819e-08	4.16886e-08	380.043	391.249	314.32	357.046	529.175	528.72	497.688	488.893
BCG_2012	-0.0833385	0.5686	0.613518	121.446	158.753	137.658	120.611	146.367	121.042	115.365	125.864
BCG_2013	1.65227	1.52529e-06	3.35648e-06	3459.12	6928.8	3883.11	4617.67	21030.8	14016.5	15754.4	8571.23
BCG_2015c	0.518099	4.11389e-05	8.05493e-05	641.78	806.056	813.331	753.339	1069.61	938.078	1314.77	994.429
BCG_2016c	0.819435	1.77444e-10	5.35305e-10	270.113	299.07	295.965	306.313	461.62	446.344	634.028	526.34
BCG_2017	-0.803154	1.45104e-11	4.69188e-11	1101.39	1165.55	1363.96	1286.52	621.294	651.443	689.327	857.123
BCG_2018	-0.51591	6.4672e-08	1.6098e-07	589.432	696.465	758.268	704.521	447.291	472.401	512.943	488.893
BCG_2020c	0.465873	0.00180962	0.00296807	2585.96	3855.14	3517.17	3762.87	4544.55	4212.95	5860.71	4333.46
BCG_2021c	0.685513	1.51492e-08	3.98445e-08	9389.04	10869	10043.3	10343.8	18106.6	15118.5	19102.8	13041
BCG_2022c	1.0538	2.26802e-10	6.78521e-10	8150.5	8587	6913.89	7359.18	19610.2	15107.6	18582.3	11078.1
BCG_2025c	0.764864	7.51153e-27	5.15653e-26	781.024	870.581	755.973	852.891	1388.96	1423.09	1440.63	1289.84
BCG_2026	0.568696	8.53184e-07	1.92343e-06	1625.91	1417.51	1144.86	1250.14	2188.35	2098.07	1892.55	1887.96
BCG_2027	0.517559	4.15934e-06	8.85284e-06	2262.46	2765.38	2332.16	2506.98	4193.48	3632.11	3119.61	3180.92
BCG_2028c	0.347878	7.33129e-05	0.000140083	560.118	700.562	649.288	652.83	831.121	874.195	761.787	793.671
BCG_2029	-0.0475581	0.669921	0.708938	373.761	331.845	390.032	335.03	373.595	385.822	306.05	316.22
BCG_2031	0.292142	0.357957	0.409222	116.211	54.2833	41.2975	63.1771	107.473	86.5789	61.9727	81.1354
BCG_2032c	0.0930177	0.324123	0.373538	3231.93	2756.16	2485.88	2788.41	3254.88	3072.29	2968.97	2717
BCG_2033	0.139315	0.0978781	0.124741	703.55	706.707	775.475	786.842	727.743	810.311	846.642	889.369
BCG_2034	0.279626	0.00965676	0.0142939	826.043	923.84	1090.94	1012.75	1049.14	1128.05	1316.68	1182.7
BCG_2035	0.497367	4.84481e-12	1.6208e-11	852.217	867.509	886.749	938.085	1157.63	1213.79	1269.01	1365.78
BCG_2036	0.395135	5.4267e-07	1.25409e-06	350.728	395.346	385.443	386.721	483.115	507.705	476.713	529.461
BCG_2037c	0.173478	0.235964	0.280004	438.672	663.69	691.733	662.403	625.388	720.37	757.974	665.726
BCG_2038c	0.182433	0.0841796	0.108966	848.029	1061.09	1188.45	1054.87	1140.23	1106.19	1234.69	1230.55
BCG_2039c	-0.0976115	0.149317	0.183735	700.409	670.86	706.646	763.869	639.718	659.849	669.305	688.611
BCG_2040c	0.595226	0.00266289	0.0042617	197.873	144.414	136.511	119.654	286.594	228.636	212.614	175.793
BCG_2041c	0.50428	1.0523e-06	2.3549e-06	294.193	352.329	305.143	343.645	398.16	479.967	484.34	475.37
BCG_2042c	-0.705553	2.22757e-16	9.6642e-16	534.991	521.325	525.396	599.225	314.229	342.953	322.258	358.868
BCG_2043c	-0.796162	1.17873e-34	1.12505e-33	4231.77	4240.24	4579.43	4468.35	2375.66	2375.46	2722.98	2616.1
BCG_2044c	-0.88095	1.69498e-15	6.94292e-15	391.559	371.789	323.497	325.458	213.922	184.085	191.639	177.874
BCG_2045c	-0.102234	0.513319	0.561829	115.164	110.615	111.274	99.5518	101.331	107.593	117.271	79.055
BCG_2046c	-0.251798	0.165973	0.202158	839.653	1069.28	1120.77	1085.5	714.437	723.732	1224.2	793.671
BCG_2047c	0.260377	0.24849	0.293793	1117.09	1011.92	874.13	1096.98	1262.04	1091.06	1814.37	743.741
BCG_2049c	0.425718	0.167459	0.203905	17874.6	36123	27291.9	30426.5	41954.2	30864.1	52584.3	24658.9
BCG_2051	0.958024	0.0167616	0.0240718	1970.36	4261.75	2298.89	2599.83	7555.83	4587.84	6874.2	2605.69
BCG_2052c	0.222185	0.104873	0.133013	1023.92	1227.01	1068	995.518	1470.84	1137.29	1428.23	996.509
BCG_2053	-0.284191	0.18659	0.22533	238.704	418.903	421.005	393.421	235.416	251.331	359.442	363.029
BCG_2054	-0.186242	0.204007	0.243909	241.845	349.257	376.266	355.132	263.052	280.751	301.283	317.26
BCG_2055	0.540865	1.7884e-05	3.60501e-05	434.484	642.182	606.844	584.867	915.052	825.442	783.716	775.987
BCG_2056c	2.15554	1.29098e-82	4.77903e-81	846.982	603.262	614.874	703.563	3249.77	3205.1	3005.2	2878.23
BCG_2057c	1.2917	7.15695e-116	4.42948e-114	656.437	642.182	657.318	604.969	1539.42	1571.87	1535.97	1617.51
BCG_2058c	1.28252	7.67055e-80	2.642e-78	764.273	861.363	772.033	896.924	2060.4	1956.85	1982.17	2024.22
BCG_2059c	1.22196	7.28426e-136	6.55749e-134	1079.4	1170.68	1190.74	1183.14	2691.93	2710	2654.34	2729.48
BCG_2060c	1.25036	8.29727e-72	2.33088e-70	1031.25	989.39	1080.62	1145.8	2367.47	2551.14	2483.67	2703.47
BCG_2061c	1.42988	4.03038e-268	1.33036e-265	1626.96	1709.41	1681.73	1653.13	4524.08	4555.9	4360.02	4532.14
BCG_2063c	0.606306	4.00123e-06	8.5209e-06	119.352	136.22	157.16	147.413	189.356	237.882	202.126	221.562
BCG_2066c	0.553992	9.76985e-20	5.01925e-19	10536.5	11606.4	12141.5	11728	16470.9	16195.3	16960.5	17926.8
BCG_2068c	0.107723	0.543549	0.590445	901.423	517.228	541.456	580.081	757.426	722.051	629.261	628.279
BCG_2069	0.713805	3.60516e-19	1.80304e-18	2667.63	2128.32	2247.27	2299.26	4001.05	3938.08	3692.62	3690.62
BCG_2071c	1.19797	4.24495e-85	1.61675e-83	10509.3	11578.7	12196.5	11589.2	26146.5	25468.5	25613.8	28012.5
BCG_2072c	1.26131	5.38592e-42	6.85969e-41	2976.48	2257.37	2528.32	2461.04	6452.45	6284.96	6148.64	5618.11
BCG_2073	-0.375731	6.15681e-07	1.41621e-06	1576.71	1802.62	1634.69	1768	1301.95	1231.44	1436.81	1258.64
BCG_2078	0.171184	0.00126379	0.00211845	2088.66	1870.21	2036.2	1907.76	2197.56	2201.46	2277.73	2218.74
BCG_2080c	-0.27144	0.00970672	0.0143517	1557.86	1811.83	1862.98	2118.35	1410.45	1426.45	1643.71	1611.27
BCG_2082	0.433256	0.00247982	0.00399453	213.578	230.448	157.16	165.601	256.911	256.374	283.168	239.245
BCG_2086c	-0.0997675	0.0415119	0.0562727	3035.11	2831.95	2831.17	3097.59	2755.39	2799.1	2755.4	2699.31
BCG_2093c	-0.0482543	0.609343	0.652503	278.489	305.216	292.524	295.784	286.594	290.838	304.143	250.688
BCG_2094c	-0.149712	0.189418	0.228537	177.981	153.632	175.514	178.045	144.32	152.984	163.036	157.07
BCG_2095c	-0.159945	0.0905164	0.116445	377.949	321.603	346.44	318.757	286.594	316.055	322.258	294.376
BCG_2096c	-0.114952	0.453527	0.503623	120.399	106.518	158.307	143.584	114.637	121.883	119.178	132.105
BCG_2097	0.454095	8.17406e-05	0.000155287	249.174	204.843	200.752	210.59	305.017	322.78	298.422	257.969
BCG_2098	0.238744	0.00102258	0.0017354	2447.77	2590.24	2755.46	2718.53	2802.48	3036.15	3254.04	3310.95
BCG_2100c	0.140904	0.128231	0.159876	3236.12	3736.33	3930.14	3984.94	3760.52	3849.82	4255.14	4550.86
BCG_2101	-0.192159	0.0620138	0.0819335	5563.49	6563.16	7370.45	6918.85	5347.02	5338.47	6066.65	6370.17
BCG_2102	0.0656389	0.583675	0.627887	1643.71	1193.21	1179.27	1212.81	1484.15	1381.06	1331.94	1275.28
BCG_2103	0.0880863	0.108868	0.137376	1609.16	1535.3	1584.22	1646.43	1717.51	1700.48	1771.47	1586.3
BCG_2110	0.828063	2.92562e-25	1.87211e-24	2578.64	2067.89	2207.12	2197.8	4177.1	4186.05	3844.21	3860.17
BCG_2111c	0.684831	1.09176e-35	1.0948e-34	7777.79	8573.69	8766.54	8517.42	12976.5	13184.4	13937.2	13970.9
BCG_2115c	0.162142	0.0134162	0.0195015	2621.56	2929.25	3026.19	2999	3234.41	3179.88	3091.96	3448.25
BCG_2116c	0.413477	1.7406e-08	4.55685e-08	6304.73	5743.79	5291.81	5738.59	8329.64	7790.42	7413.84	7206.49
BCG_2117c	0.197051	0.000512674	0.000893795	12255.6	14038.9	13689	13581.2	15473	15179	14775.2	15978.5
BCG_2119	0.566295	1.06182e-31	9.18312e-31	6210.5	6328.61	5931.92	6315.8	9549.71	9455.59	8720.03	8980.03
BCG_2121	-0.484158	2.96265e-11	9.44093e-11	2657.16	3098.25	3240.71	3158.86	2147.4	2107.31	2215.76	2219.78
BCG_2122c	0.137696	0.00833977	0.0124421	1302.4	1388.83	1339.87	1384.15	1565.01	1451.67	1463.51	1481.24
BCG_2123c	0.371955	3.30831e-05	6.52276e-05	809.292	951.494	899.367	1019.45	1295.81	1171.76	1101.21	1196.23
BCG_2128c	0.346748	0.00177751	0.00291783	3694.68	4922.37	4963.73	4635.86	5243.64	5508.27	5937.94	6476.27
BCG_2129c	-0.613836	1.3823e-69	3.6502e-68	9250.84	9297.81	9299.96	9322.45	5937.6	5920.15	6291.66	6142.37
BCG_2130	-0.409988	7.93373e-07	1.7978e-06	2151.48	2345.45	2537.5	2288.73	1566.03	1718.97	1805.79	1925.41
BCG_2131	0.196184	0.00780474	0.0117056	3227.74	3568.36	3814.28	3478.57	3742.09	3896.05	4165.52	4336.58
BCG_2132c	0.745814	5.86752e-42	7.42532e-41	13619.8	14974	15108	15608.6	24787.3	24276.6	24468.7	25930
BCG_2134	-0.559989	2.83814e-08	7.29517e-08	431.343	487.526	540.309	504.46	306.041	319.417	337.513	369.27
BCG_2135c	-0.628127	8.8787e-11	2.73898e-10	1032.29	787.62	838.568	839.49	585.47	555.618	573.009	549.224
BCG_2136	-0.559792	1.40834e-12	4.87624e-12	979.945	1067.23	1020.97	918.94	654.047	626.226	732.231	692.772
BCG_2137c	-0.506321	1.07904e-07	2.63995e-07	769.508	632.964	644.7	601.14	451.385	483.329	447.157	481.611
BCG_2142	0.498198	6.76971e-05	0.000129854	4948.93	3741.45	3399.01	3757.12	6073.74	5977.31	5370.65	4960.7
BCG_2145	-0.424115	1.98791e-08	5.17014e-08	2525.24	2159.04	2368.87	2279.16	1845.46	1735.78	1801.98	1570.7
BCG_2146c	-0.179766	0.00135942	0.00226723	4461.05	4810.73	4983.23	5035.03	4151.51	4117.96	4331.41	4431.24
BCG_2149	0.283899	0.00435824	0.00675655	871.062	1040.6	1121.91	1141.97	1233.38	1180.16	1298.57	1373.06
BCG_2150c	0.47512	4.30654e-18	2.01396e-17	1529.59	1405.22	1514.24	1490.41	2116.7	2097.23	1941.18	2100.16
BCG_2151c	0.461209	8.1655e-08	2.01517e-07	4224.44	3644.15	3427.69	3556.11	5599.83	5206.5	4859.61	4781.79
BCG_2152c	0.081469	0.0810359	0.105206	2141.01	2179.53	2211.71	2138.45	2368.49	2176.24	2342.57	2289.47
BCG_2153c	0.12717	0.0400547	0.0544277	3258.11	3239.59	3057.16	3097.59	3758.47	3510.23	3255	3295.35
BCG_2154c	0.315135	0.0554708	0.0738058	982.038	811.177	702.057	783.013	1273.29	1094.42	951.519	759.344
BCG_2158c	0.107556	0.023536	0.0331177	1918.01	1815.93	1817.09	1931.69	1983.64	1967.78	2048.91	2065.83
BCG_2159c	0.418101	4.04093e-09	1.10083e-08	703.55	745.627	680.261	740.895	940.641	1003.64	883.826	1008.99
BCG_2160	0.291039	1.61377e-05	3.27802e-05	2066.68	2222.54	2386.08	2160.47	2618.24	2619.22	2637.18	2935.44
BCG_2161c	0.479767	0.187888	0.226829	1165.25	481.38	445.095	557.107	1150.47	1021.29	716.023	806.153
BCG_2163c	0.786844	9.6694e-20	4.98056e-19	3891.51	4308.87	4374.09	3845.19	6409.46	7381.9	6618.68	7915.9
BCG_2164c	-0.416377	4.98925e-11	1.56596e-10	10365.8	9467.83	9369.94	9994.43	7932.5	7360.89	7273.69	6804.97
BCG_2165c	0.137607	0.00491694	0.00754592	3045.58	2905.69	2857.56	3126.31	3317.32	3277.39	3161.56	3378.56
BCG_2172c	-0.914289	9.46613e-09	2.52324e-08	4875.64	3324.6	2957.36	3360.83	2180.16	1986.27	1916.39	1620.63
BCG_2176c	0.605632	1.33014e-18	6.41739e-18	448.094	429.145	426.741	407.78	642.788	628.748	666.445	666.767
BCG_2177c	0.829468	3.04943e-26	2.02664e-25	280.582	294.973	290.23	290.998	547.598	507.705	493.875	507.616
BCG_2178c	0.889083	8.81517e-26	5.75237e-25	997.743	909.501	858.07	807.901	1785.07	1687.03	1606.52	1537.41
BCG_2181c	0.493726	4.69282e-26	3.09289e-25	12515.2	13965.1	13460.7	13530.4	19369.6	18353.9	18664.3	18907.7
BCG_2182c	0.506942	2.34386e-11	7.51136e-11	9480.13	7960.19	7868.32	8387.24	12658.2	12232.8	11795.8	11196.7
BCG_2183c	0.500423	2.80472e-23	1.66559e-22	6640.8	6236.43	5975.52	6686.25	9253.9	9021.86	8837.31	9021.63
BCG_2184c	0.780988	0.000696625	0.0012018	434.484	252.981	206.487	248.88	602.87	530.401	403.299	427.521
BCG_2185	0.672352	1.5159e-19	7.69805e-19	441.813	518.252	478.362	459.47	786.085	762.399	719.837	756.224
BCG_2187c	1.12244	5.2918e-46	7.76327e-45	6516.21	5492.86	5587.78	5460.03	11899.8	12820.4	11925.5	13551.7
BCG_2189	0.309958	0.000111565	0.000208842	4820.15	3814.17	4058.62	4033.76	5229.31	5251.89	5315.35	4937.82
BCG_2190c	0.473759	1.63736e-19	8.29359e-19	1654.18	1602.89	1630.1	1553.58	2195.51	2181.28	2379.75	2185.46
BCG_2194c	0.438542	1.02512e-06	2.29537e-06	427.155	463.969	489.834	435.539	552.716	609.415	615.913	682.37
BCG_2195c	-0.33418	1.08874e-10	3.33525e-10	1432.23	1540.42	1565.86	1548.8	1207.79	1202.86	1187.97	1230.55
BCG_2196	0.344989	5.04372e-19	2.48794e-18	6307.87	6438.21	6429.79	6183.7	8202.72	8054.36	7713.22	8239.4
BCG_2197c	0.743274	8.08718e-10	2.3179e-09	5229.51	6883.74	7143.32	6434.49	9608.05	10181.8	10527.7	12688.3
BCG_2198c	0.0904475	0.363473	0.414426	1904.4	1596.75	1424.76	1537.31	1795.3	1823.2	1589.36	1673.68
BCG_2199c	-0.0408758	0.696562	0.733018	4909.15	3676.93	3799.37	3702.56	4202.69	3914.54	3824.19	3696.86
BCG_2201c	-0.715451	4.49325e-08	1.13506e-07	476.362	349.257	351.029	381.934	265.099	242.085	228.822	213.241
BCG_2202	0.0175105	0.832856	0.854427	416.686	374.862	373.972	368.533	388.948	403.474	361.348	398.396
BCG_2204c	0.646322	2.01168e-43	2.70111e-42	1256.34	1252.61	1273.34	1344.91	2031.74	1988.79	2019.36	1988.86
BCG_2205c	-0.311249	0.000209103	0.000380283	2097.04	1832.32	1709.26	1735.46	1540.44	1538.25	1500.69	1362.66
BCG_2206c	-0.526489	2.9939e-14	1.13482e-13	13022	11231.5	10878.4	11377.6	8446.32	8203.14	7790.44	7849.33
BCG_2207	-0.999068	1.47886e-108	8.25037e-107	2693.8	2709.04	2683.19	2626.64	1400.21	1339.03	1291.89	1329.37
BCG_2213c	-0.24298	0.0426615	0.0577322	3685.26	2776.64	2664.83	2730.02	2753.35	2560.38	2478.91	2226.02
BCG_2215c	-0.755377	2.05731e-55	3.75529e-54	4773.04	4798.44	5225.28	5136.49	2922.23	2947.04	2922.25	3016.57
BCG_2219	0.477096	1.05372e-06	2.35674e-06	6867.99	5664.92	5202.34	5586.39	8780	8388.91	7495.84	7798.36
BCG_2220c	0.597895	4.99448e-21	2.74385e-20	9091.71	8923.97	8048.42	8876.39	14038	13658.5	12377.4	12812.1
BCG_2221c	0.00846304	0.930943	0.943086	1925.34	1651.03	1461.47	1575.6	1788.14	1712.24	1630.36	1521.81
BCG_2222	0.0432518	0.352867	0.404195	4519.68	4350.86	4166.46	4517.16	4642.82	4611.38	4471.57	4364.67
BCG_2225	-0.0176656	0.750205	0.779733	4651.6	5004.31	5290.67	4827.31	4980.59	4831.61	5037.9	4679.85
BCG_2228	0.0858819	0.276866	0.324074	2529.43	2878.04	3011.27	2761.61	2791.22	2778.93	3074.8	3221.49
BCG_2232	-0.897292	3.57617e-61	8.09439e-60	3527.17	3892.01	3850.99	3737.02	2030.72	1904.74	2083.24	2040.87
BCG_2235	0.480644	1.88385e-06	4.11807e-06	4144.87	3166.87	3186.79	3259.37	5134.12	4860.19	4764.27	4438.52
BCG_2236c	0.412197	7.58063e-09	2.03434e-08	918.175	914.623	1010.64	1030.94	1274.32	1198.66	1331.94	1353.3
BCG_2240c	0.627235	2.85224e-10	8.44374e-10	3073.84	3840.8	4154.99	3572.38	5337.8	5348.56	5859.76	6068.51
BCG_2241c	0.814712	5.52367e-45	7.75861e-44	6853.33	6303.01	6025.99	6313.88	11705.3	11452.8	10578.3	11112.4
BCG_2243	-0.366564	1.22485e-09	3.47505e-09	3023.59	2738.75	2881.65	2809.47	2099.3	2162.79	2387.38	2233.3
BCG_2244	0.119408	0.0969058	0.123542	435.531	469.09	484.098	443.197	514.845	489.213	491.968	493.054
BCG_2245	-0.107644	0.269145	0.316158	627.123	489.574	497.864	511.16	473.903	486.691	511.036	501.375
BCG_2246c	-0.385881	7.32529e-06	1.52874e-05	1911.73	1882.5	2055.7	2077.19	1373.6	1391.15	1623.68	1679.92
BCG_2247c	-0.646751	1.0524e-13	3.86694e-13	1133.85	931.01	983.109	1024.24	659.165	615.299	711.256	615.797
BCG_2248c	-0.637591	2.70563e-40	3.18958e-39	3505.19	3453.65	3530.93	3487.19	2275.35	2171.2	2384.52	2153.21
BCG_2250	0.150029	0.0288664	0.0401333	1275.18	1235.2	1126.5	1189.84	1458.56	1323.06	1293.8	1282.56
BCG_2252	0.394817	8.69686e-06	1.80357e-05	1635.33	2021.8	2036.2	1936.47	2389.99	2357.8	2557.09	2727.4
BCG_2254	-0.0745487	0.237384	0.28152	1911.73	1869.19	1757.44	1876.17	1897.66	1804.71	1671.36	1668.48
BCG_2256c	-1.14066	1.68336e-93	7.57704e-92	6211.55	5821.63	5647.43	5747.2	2819.88	2696.55	2562.81	2546.4
BCG_2257c	-0.914121	1.83436e-56	3.46711e-55	3347.1	3150.48	3206.29	3202.89	1723.66	1676.1	1848.69	1599.82
BCG_2259	-0.560575	5.03278e-29	3.82627e-28	2707.41	2915.94	2788.73	2951.14	1935.53	1879.52	1892.55	2001.34
BCG_2265	-0.293999	0.0917434	0.117756	939.113	637.061	609.138	620.284	677.589	614.458	544.406	451.446
BCG_2266	-0.526797	5.68925e-11	1.77862e-10	601.996	616.576	524.249	556.15	397.137	409.358	405.206	383.833
BCG_2268c	0.481141	0.000288762	0.00051802	112.024	100.373	106.685	109.124	147.391	130.289	159.222	162.271
BCG_2269	-0.391159	7.51908e-10	2.16133e-09	814.527	793.765	847.746	755.254	615.153	612.777	615.913	602.274
BCG_2270	-0.130094	0.285943	0.333614	253.362	323.651	332.674	301.527	236.44	276.548	296.516	296.456
BCG_2271	0.978109	3.63898e-19	1.81765e-18	168.559	147.487	183.544	172.301	327.535	361.446	302.236	329.743
BCG_2272c	1.12429	4.71555e-31	3.98257e-30	446	530.543	586.195	553.278	1068.58	1202.02	1110.74	1229.51
BCG_2273c	1.09734	3.67661e-17	1.63814e-16	854.311	648.327	601.108	559.022	1532.25	1444.1	1371.03	1349.14
BCG_2274c	1.02523	6.01425e-08	1.50493e-07	3730.28	2184.65	2150.91	2394.99	6209.87	5900.81	4809.08	4370.91
BCG_2275c	-0.972786	2.36619e-31	2.02429e-30	2731.49	2213.33	2218.59	2260.98	1166.85	1215.47	1240.41	1178.54
BCG_2276c	-1.00866	1.56228e-22	9.02067e-22	8825.78	9653.21	10431.1	9176	4040.97	4392.83	5143.73	5351.82
BCG_2278	-0.141256	0.00677292	0.0102239	2289.68	2447.87	2356.25	2481.14	2105.44	2116.56	2290.13	2171.93
BCG_2279c	-0.00574886	0.95653	0.964566	1738.98	2278.87	2342.48	2199.71	1984.66	2035.86	2175.72	2330.04
BCG_2280	-0.434805	2.50487e-13	9.01594e-13	1109.77	1136.88	1202.22	1096.03	845.451	826.282	811.366	878.967
BCG_2281c	-0.310348	1.95149e-10	5.8604e-10	1684.54	1640.79	1581.92	1598.57	1299.91	1275.15	1345.28	1328.33
BCG_2282	-0.17188	0.121383	0.151767	231.376	274.489	239.755	246.965	197.545	209.302	245.984	228.843
BCG_2284c	-0.068175	0.4641	0.514354	367.479	386.128	419.858	429.796	339.818	390.025	401.392	397.355
BCG_2286c	-0.28446	0.0358216	0.0491477	169.606	209.964	164.043	168.472	169.909	134.491	141.107	140.427
BCG_2288	-1.12351	1.00342e-18	4.90081e-18	2694.85	3348.15	3603.21	3793.5	1345.97	1432.33	1622.73	1768.34
BCG_2289	-1.15974	2.4912e-53	4.38562e-52	2508.49	2971.24	2952.77	2933.91	1262.04	1211.26	1256.62	1359.54
BCG_2290	-0.957503	4.35067e-16	1.84705e-15	902.47	1217.79	1246.95	1124.74	513.821	569.908	611.146	617.877
BCG_2291c	-0.257832	0.000582954	0.00101364	565.353	498.792	551.78	544.663	436.032	469.039	436.669	463.928
BCG_2292	-1.58516	3.9266e-84	1.48126e-82	7249.08	7338.49	8020.89	8570.07	2354.16	2546.93	2676.27	2814.77
BCG_2294c	-0.395464	1.0389e-11	3.3953e-11	3628.73	3544.8	3755.78	3853.8	2639.73	2718.41	2902.23	2980.17
BCG_2295	-0.650234	5.14168e-13	1.82985e-12	4559.46	4195.18	3935.88	4379.32	3136.15	2710.84	2592.37	2438.22
BCG_2297c	-0.324389	5.67456e-06	1.19495e-05	740.193	744.603	754.826	750.468	557.834	564.864	615.913	651.164
BCG_2298	-0.191905	0.246391	0.291416	90.0376	79.8886	96.3608	80.4072	62.4365	83.2166	73.4138	83.2158
BCG_2300	0.65456	9.00584e-09	2.40216e-08	2567.12	3464.91	3473.58	3300.53	4611.09	4708.04	5199.99	5639.95
BCG_2301c	0.914323	6.08347e-20	3.18739e-19	184.263	208.94	199.604	200.061	362.336	401.793	338.466	391.114
BCG_2302c	0.506311	1.38402e-06	3.06093e-06	168.559	159.777	152.571	169.43	222.11	228.636	224.055	250.688
BCG_2304	-0.621437	0.000124841	0.000232813	346.54	228.4	298.26	255.58	201.639	200.056	183.058	147.708
BCG_2309c	-0.152597	0.0105168	0.0154571	823.949	769.184	799.565	827.046	707.272	714.486	749.393	726.058
BCG_2310	-0.466486	6.07931e-10	1.76153e-09	1101.39	947.397	1100.12	1094.11	799.391	731.297	798.971	741.661
BCG_2311	-0.250426	1.85144e-08	4.82788e-08	4735.35	4473.76	4547.31	4882.83	3875.15	3898.57	3877.58	4021.4
BCG_2312	-0.40865	0.0100962	0.0148665	5918.4	8602.37	9460.56	8912.76	5278.44	5572.99	6573.87	7355.24
BCG_2313	-0.198026	0.290975	0.339085	1796.56	1132.78	954.431	1255.88	1287.62	1213.79	1031.61	947.62
BCG_2314	0.161844	0.0186482	0.0265607	3178.54	2726.46	2698.1	2934.86	3127.96	3203.42	3416.13	3161.16
BCG_2316c	-0.457421	1.64248e-05	3.33293e-05	437.625	535.664	587.342	509.246	354.148	361.446	389.951	401.516
BCG_2318	0.485378	1.03381e-10	3.16945e-10	556.977	494.695	528.837	496.802	724.672	771.645	729.371	678.209
BCG_2319c	0.416761	5.49079e-13	1.95058e-12	964.24	940.228	877.571	881.608	1214.95	1194.45	1216.57	1266.96
BCG_2320c	0.387787	0.000173322	0.000318723	298.381	313.409	307.437	298.655	402.255	359.765	369.929	463.928
BCG_2321	-0.225817	0.00846697	0.0126081	875.25	955.591	1010.64	931.384	740.025	843.094	749.393	892.49
BCG_2322	-0.066871	0.584189	0.627944	328.742	413.782	388.885	385.763	308.088	337.91	386.138	417.119
BCG_2323	0.198509	0.0146201	0.0211274	577.916	691.344	660.76	584.867	716.484	699.356	710.302	759.344
BCG_2324c	0.045629	0.668784	0.707925	475.315	523.373	469.185	429.796	427.843	464.836	555.847	509.697
BCG_2325c	-0.322891	0.0302156	0.0418622	203.108	247.86	297.112	251.751	161.721	200.897	218.335	217.401
BCG_2326c	-0.177192	0.156279	0.191351	240.798	246.835	275.317	261.324	197.545	247.128	198.313	262.13
BCG_2327c	0.223506	0.11953	0.149497	230.329	177.189	183.544	197.189	275.335	240.404	204.987	199.718
BCG_2328	0.0816161	0.259094	0.305166	578.963	657.545	663.054	661.445	680.66	687.588	698.861	641.802
BCG_2329c	0.173523	0.0854567	0.110367	399.935	343.111	317.761	376.191	441.149	411.04	399.486	370.31
BCG_2330	0.122731	0.714108	0.746914	28.2676	14.339	29.826	24.888	19.4474	21.0143	36.2302	29.1255
BCG_2331	-0.138158	0.574006	0.618224	37.6902	59.4044	65.3877	60.3054	55.2716	37.8257	62.9261	46.8089
BCG_2332	-0.355254	0.0391933	0.0533854	275.348	372.814	458.861	377.148	258.958	246.288	308.91	346.386
BCG_2333	0.0870183	0.28505	0.332769	405.169	441.436	461.155	466.171	439.102	496.778	480.527	466.009
BCG_2334c	0.233594	0.0633245	0.0835816	1199.8	913.598	889.043	828.003	1224.16	1171.76	1007.77	1099.49
BCG_2335c	0.254099	3.58186e-11	1.13411e-10	3296.84	3354.3	3277.41	3355.09	4097.26	3884.28	3870.91	3995.4
BCG_2336c	0.222573	0.000509415	0.000888792	3023.59	3615.47	3473.58	3350.3	3890.51	3930.51	3854.7	4032.85
BCG_2340c	0.191226	0.0932509	0.119343	492.066	678.029	649.288	584.867	647.906	643.878	757.02	695.892
BCG_2344c	-0.146169	0.139281	0.172403	892.001	983.245	1065.7	958.186	803.485	817.876	877.152	1025.63
BCG_2345	0.390639	2.34264e-08	6.05297e-08	782.071	871.606	887.896	766.741	1049.14	1068.37	1096.44	1120.29
BCG_2346c	0.330938	7.94814e-09	2.13008e-08	6097.43	5813.43	5437.5	5878.34	7750.31	7428.13	6982.89	7056.7
BCG_2347c	0.376498	1.85907e-08	4.84459e-08	15272.9	13706	13075.2	13362	19189.5	18150.5	17233.2	17368.2
BCG_2348	-0.628792	5.86882e-15	2.30619e-14	4339.6	5458.03	4704.47	5099.16	3361.33	3081.54	3124.38	3111.23
BCG_2352	0.559187	0.00153872	0.00254697	437.625	601.213	769.739	623.156	749.237	817.876	921.01	1094.29
BCG_2353	0.390729	0.00304022	0.00482077	484.738	556.148	677.967	647.087	675.542	723.732	812.319	890.409
BCG_2355c	-0.0560683	0.30468	0.353496	991.461	1028.31	1050.79	1016.58	964.183	979.266	958.193	1029.8
BCG_2357	-0.686032	6.34275e-41	7.73034e-40	4520.73	4152.16	4195.14	4386.98	2754.37	2603.25	2781.14	2588.01
BCG_2358	-0.915702	3.62232e-43	4.79867e-42	1891.84	2002.34	2146.32	2118.35	1064.49	1076.77	1026.84	1157.74
BCG_2359c	-0.497986	8.16125e-07	1.84513e-06	902.47	729.24	746.796	893.095	633.576	577.473	573.009	533.621
BCG_2365	0.500063	7.05583e-09	1.90124e-08	853.264	895.162	846.598	927.555	1335.73	1283.55	1297.61	1065.16
BCG_2368	0.210505	0.0352782	0.0484357	3876.85	4770.79	5069.27	4843.58	4922.24	5145.98	5446.92	5961.37
BCG_2372	0.263511	0.00351306	0.00551973	785.212	973.003	959.019	948.614	1110.55	1197.81	1058.3	1031.88
BCG_2374c	-0.172724	0.383142	0.435099	890.954	569.463	548.339	615.498	722.625	634.632	547.267	423.36
BCG_2375c	-0.624001	1.90891e-12	6.54649e-12	2166.14	1980.83	1813.65	2024.54	1421.71	1333.99	1293.8	1131.73
BCG_2376c	-0.601104	1.75125e-13	6.33489e-13	1768.3	2058.67	2053.4	1953.7	1299.91	1255.81	1427.28	1180.62
BCG_2379c	0.344828	1.11829e-09	3.18216e-09	2278.16	2610.72	2536.35	2529.96	3267.17	3159.71	3139.63	3076.9
BCG_2380c	0.274229	0.00259489	0.00416297	7427.06	6126.84	5921.6	6827.92	8631.58	8204.82	7285.13	7690.18
BCG_2381c	0.227627	0.0135239	0.0196508	3442.37	2699.83	2764.64	3172.26	3733.9	3632.95	3277.88	3500.26
BCG_2383c	-0.385372	0.00213009	0.00346216	196.826	219.182	246.638	263.238	181.168	168.114	193.545	166.432
BCG_2384c	-0.671386	6.93079e-05	0.000132687	1242.73	1712.48	2047.67	1933.6	929.382	966.658	1144.11	1315.85
BCG_2386c	0.605646	4.11327e-16	1.75379e-15	1985.02	1760.62	1648.46	1768	2862.86	2817.6	2689.61	2528.72
BCG_2389	0.234014	0.00134574	0.0022463	1375.69	1127.66	1170.1	1255.88	1463.67	1427.29	1429.19	1479.16
BCG_2401	-0.303334	2.54346e-05	5.05501e-05	3363.85	3342.01	3755.78	3558.02	2603.91	2804.99	2834.54	3117.47
BCG_2404c	0.629755	2.27416e-09	6.32137e-09	1044.86	1090.79	930.34	1003.18	1552.72	1452.51	1413.93	1880.68
BCG_2407	0.108519	0.0212427	0.0300401	8606.97	7730.76	7840.79	7914.37	8820.94	8529.28	8671.41	8579.55
BCG_2409	0.168826	0.0537278	0.0717035	1475.15	1349.91	1653.05	1534.44	1603.9	1543.29	1801.98	1809.94
BCG_2410	0.188628	0.00527058	0.008073	2191.26	1849.73	1939.83	1902.01	2170.95	2335.95	2270.11	2204.18
BCG_2416	-0.415252	0.000372699	0.000660816	2064.58	2613.79	2824.29	2658.23	1682.71	1782.85	2061.31	2092.88
BCG_2417c	-0.431808	0.00556964	0.0084982	144.479	191.528	182.397	162.729	110.543	129.448	153.502	110.261
BCG_2418	-0.604753	1.28289e-13	4.67051e-13	2716.83	2170.31	2202.53	2375.84	1550.68	1525.64	1597.94	1550.93
BCG_2421	0.639437	1.19213e-22	6.93395e-22	1104.53	1196.28	1160.92	1259.71	1830.1	1920.71	1889.69	1714.25
BCG_2422c	0.388828	0.000616423	0.00106856	477.409	357.45	391.179	397.25	572.164	557.299	532.012	462.888
BCG_2423	0.141052	0.112543	0.141698	394.7	391.249	425.593	445.112	420.678	434.576	491.014	481.611
BCG_2425c	0.247887	0.00204109	0.00332433	920.268	784.547	792.682	764.826	975.442	946.484	1032.56	918.494
BCG_2426c	0.140772	0.00237667	0.00383774	1230.17	1229.06	1284.81	1249.18	1374.63	1376.86	1360.54	1391.78
BCG_2427c	0.0530602	0.392531	0.444486	3430.85	3917.62	3896.88	3774.35	3749.26	3805.27	3892.84	4135.83
BCG_2429c	-0.662241	1.34607e-06	2.98365e-06	3192.15	4775.91	5061.24	4573.64	2625.4	2635.19	3006.15	2856.38
BCG_2430c	-0.0761994	0.39179	0.443902	1548.44	1343.77	1366.26	1250.14	1437.06	1316.34	1278.54	1192.07
BCG_2431c	-0.126422	0.146211	0.180137	438.672	378.959	437.065	394.378	351.077	395.909	384.231	376.552
BCG_2432c	-0.222783	0.0272036	0.0380127	863.733	1023.19	1037.03	954.357	765.614	782.572	805.645	970.504
BCG_2433c	-0.227937	0.0429851	0.0581305	3874.76	2778.69	2940.15	2967.41	2850.58	2805.83	2579.02	2489.19
BCG_2434c	-0.297343	0.000696191	0.00120157	3114.67	3546.85	3772.98	3836.57	2723.66	2844.5	2818.33	3227.73
BCG_2435c	-0.0676375	0.722035	0.753618	3020.45	1762.67	1706.96	1938.39	2305.03	2249.37	1782.91	1704.88
BCG_2436c	-0.148428	0.124466	0.155474	2524.19	1911.18	1922.63	2097.29	1964.19	1928.27	1895.41	1841.15
BCG_2438	-0.0850641	0.507595	0.55664	213.578	255.029	222.548	222.077	212.898	226.954	245.03	174.753
BCG_2439	0.374364	0.000805883	0.00137828	1040.67	1134.83	1352.49	1213.77	1335.73	1481.93	1558.85	1769.38
BCG_2442c	-0.0202571	0.703122	0.737961	2068.77	2275.8	2250.71	2202.58	2095.2	2273.75	2144.26	2158.41
BCG_2443c	-0.0347359	0.513928	0.562184	1792.38	1677.66	1708.11	1859.9	1723.66	1666.01	1756.21	1728.81
BCG_2451c	0.344059	0.169607	0.206073	1910.68	928.961	812.184	1007.01	1728.77	1678.62	1276.64	1229.51
BCG_2452c	0.204054	0.0214537	0.0303276	453.329	498.792	473.774	454.684	536.339	477.445	568.242	586.671
BCG_2453c	0.272228	5.33202e-06	1.12521e-05	2196.5	2309.6	2427.37	2349.04	2610.05	2787.34	2829.77	2982.25
BCG_2454c	0.187667	0.0104532	0.0153751	2568.17	2681.39	2967.68	2955.92	3004.11	3123.56	3138.68	3459.7
BCG_2456	0.0742812	0.302097	0.351117	908.752	1035.48	1040.47	937.127	968.277	1043.99	1028.75	1085.97
BCG_2458	-0.335968	0.00034393	0.000613099	367.479	323.651	322.35	301.527	256.911	264.78	263.146	255.889
BCG_2466c	-0.19561	0.364682	0.415685	578.963	340.039	295.965	373.319	431.937	356.402	311.77	287.095
BCG_2469c	0.12188	0.21245	0.253164	4900.77	6678.9	5995.02	5654.35	6243.65	5910.06	6378.42	6745.68
BCG_2471	0.170113	0.0292645	0.0406725	1294.03	1511.74	1532.6	1432.01	1489.26	1603.81	1665.64	1732.97
BCG_2472c	-0.0696266	0.488162	0.538459	342.352	369.741	401.503	398.207	366.43	388.344	312.724	372.391
BCG_2474c	0.574432	4.7737e-15	1.88521e-14	6171.77	7050.68	7227.06	6791.54	9630.57	9502.66	10545.8	10885.7
BCG_2475c	0.620818	4.50149e-25	2.85286e-24	14094	15398	15794	15178.8	23063.6	22107	22708.7	25102
BCG_2476c	0.184872	0.00654641	0.00990085	3610.93	3043.96	3097.31	3067.92	3716.5	3611.94	3690.71	3553.31
BCG_2479	0.27169	8.47519e-06	1.75852e-05	2314.8	2501.13	2636.16	2497.41	2821.92	2956.29	3137.73	3093.55
BCG_2484c	-0.252595	7.81814e-05	0.000149026	2167.18	2487.81	2516.85	2440.93	1952.93	1978.71	2038.42	2099.12
BCG_2486c	-0.123758	0.179408	0.217187	589.432	524.397	482.951	557.107	484.138	465.677	548.22	480.571
BCG_2488c	-0.900951	3.32952e-16	1.4304e-15	4472.57	3458.77	3429.99	3328.29	2143.31	1948.45	2001.24	1773.54
BCG_2489c	-1.23279	1.66832e-70	4.52617e-69	2237.33	2567.7	2669.42	2565.37	1047.09	1070.05	1102.16	1051.64
BCG_2492	-0.366076	5.39099e-06	1.13704e-05	1750.5	2092.47	2069.46	2098.25	1588.55	1581.12	1621.78	1422.99
BCG_2493	-0.345584	4.33318e-05	8.47174e-05	1695.01	2004.39	2114.2	2136.54	1591.62	1507.15	1529.3	1629.99
BCG_2494c	-0.239454	0.00183981	0.0030151	2766.04	2534.93	2297.75	2605.58	2333.69	2200.62	2092.77	2017.98
BCG_2495c	-0.354805	0.000106376	0.000199505	3595.22	3107.46	2947.03	3255.54	2833.18	2530.96	2475.09	2253.07
BCG_2497c	-0.525728	3.22517e-42	4.13427e-41	15429.9	14576.6	15130.9	15608.6	10345	10353.3	10704.1	10795.2
BCG_2498	0.20194	0.210769	0.251387	71.1926	69.6465	72.2706	71.7922	71.6484	82.376	79.1344	94.658
BCG_2499c	0.415768	0.000920911	0.00156824	160.183	144.414	154.866	132.098	225.181	177.361	197.359	189.316
BCG_2502c	0.719534	2.88192e-07	6.80696e-07	3468.54	2419.19	2305.78	2558.67	5010.27	4660.97	4072.08	3962.11
BCG_2507c	0.438473	2.02611e-13	7.30247e-13	1263.67	1396	1353.64	1323.85	1729.8	1746.71	1915.43	1841.15
BCG_2508c	0.479596	0.00580508	0.00883362	112.024	83.9855	66.5348	74.6639	120.779	114.318	119.178	116.502
BCG_2511	0.15716	0.309071	0.358066	148.667	129.051	112.421	165.601	143.297	156.346	142.06	179.954
BCG_2512	0.0522107	0.670284	0.709133	613.512	743.579	845.451	787.8	729.79	721.211	736.998	913.293
BCG_2513	0.00684985	0.94702	0.956925	771.602	967.882	1030.14	953.4	860.804	900.252	1009.68	969.464
BCG_2514	0.299782	0.036856	0.0504272	3172.26	2258.39	2096.99	2344.25	3479.04	3213.51	2828.82	2630.66
BCG_2519c	0.341325	0.000335797	0.000599141	1920.1	2364.91	2461.79	2251.4	2696.03	2708.32	2809.75	3186.13
BCG_2526	-0.572555	2.31376e-08	5.98223e-08	1781.91	1630.55	1437.38	1636.86	1228.26	1156.63	1023.03	953.861
BCG_2527	0.0647082	0.627743	0.670032	4741.63	7181.78	7188.06	7138.06	6711.41	6573.27	6742.63	7427.01
BCG_2528c	-0.0253101	0.576162	0.620325	2729.4	2710.07	2768.08	2869.77	2765.63	2603.25	2800.21	2720.12
BCG_2529	-0.432768	5.65145e-21	3.08764e-20	3045.58	3077.76	3194.82	3282.34	2356.21	2293.08	2404.54	2282.19
BCG_2530c	-0.68099	1.35958e-43	1.83174e-42	2729.4	2481.67	2602.89	2670.67	1663.27	1655.09	1618.92	1601.9
BCG_2533	0.251651	0.0232337	0.0327155	699.362	933.058	937.223	907.453	1103.39	1047.35	921.01	1068.28
BCG_2534	0.105571	0.131345	0.163448	2053.07	1775.99	1833.15	1971.89	2063.47	2206.5	1989.8	1952.45
BCG_2535c	-0.0563339	0.683836	0.721544	1037.53	1354.01	1429.35	1357.35	1033.78	1158.31	1296.66	1491.64
BCG_2536c	0.0597196	0.461854	0.512007	442.86	461.92	431.329	407.78	475.95	478.285	430.949	430.642
BCG_2537c	0.15323	0.181351	0.219338	796.728	570.487	640.111	628.9	743.096	805.268	681.7	700.053
BCG_2538c	0.0910254	0.558971	0.604977	294.193	195.625	189.28	224.949	266.123	248.809	227.869	220.522
BCG_2541c	-0.266864	0.000586848	0.00101997	674.235	580.729	651.582	675.804	555.787	543.009	543.453	503.456
BCG_2543c	-0.362894	0.000225427	0.000407911	2481.27	1929.62	1911.16	1981.46	1720.58	1647.52	1550.27	1538.45
BCG_2546c	0.176244	0.000499689	0.000872309	1832.16	1769.84	1729.91	1883.83	2115.67	1996.36	2063.21	1982.62
BCG_2547	0.141894	0.203712	0.243704	174.841	179.237	151.424	167.515	194.474	179.042	174.477	196.597
BCG_2548	-0.0371646	0.80205	0.827539	302.568	442.46	470.332	396.293	379.736	344.634	400.439	446.245
BCG_2550	0.299624	2.98617e-05	5.90231e-05	1041.71	901.308	989.992	921.812	1268.18	1175.96	1178.43	1120.29
BCG_2551c	0.242332	1.51043e-06	3.32749e-06	1603.93	1464.63	1553.24	1491.36	1776.88	1808.07	1785.77	1858.83
BCG_2552c	0.172444	0.0307993	0.0426261	905.611	954.567	1058.82	943.828	1031.74	1097.79	1023.98	1198.31
BCG_2553c	-0.100246	0.263361	0.310006	11451.5	13143.7	14144.4	13918.1	11276.4	11620.9	12777.8	13448.7
BCG_2554c	0.0784738	0.171134	0.207742	3201.57	3189.4	3276.27	2942.52	3265.12	3146.26	3478.1	3424.33
BCG_2558	-0.306894	1.41748e-06	3.1262e-06	4469.43	3760.91	3935.88	3932.3	3184.26	3247.97	3306.48	3274.54
BCG_2563	-0.69106	0.00125548	0.00210539	273.254	397.395	362.5	367.576	297.853	237.882	146.828	185.155
BCG_2564	0.307662	7.83968e-05	0.000149365	3427.71	3347.13	3692.68	3547.49	3790.2	4323.9	4523.05	4707.93
BCG_2568	-0.326129	0.0331233	0.0456035	96.3193	104.47	117.01	94.7657	85.9781	79.8543	90.5755	71.7736
BCG_2569	-0.259208	0.117635	0.14736	68.0517	93.2034	89.4779	93.8085	68.5777	73.1297	73.4138	72.8138
BCG_2570	0.31537	0.02449	0.0344111	219.859	180.262	169.779	199.104	248.722	267.302	249.798	190.356
BCG_2571	0.145063	0.0890609	0.114685	1102.44	964.809	866.1	915.111	1075.75	1047.35	1111.69	1021.47
BCG_2572c	-0.412449	0.00246858	0.00397805	660.625	540.785	492.128	511.16	387.925	477.445	344.187	446.245
BCG_2573c	0.00432309	0.982553	0.985788	351.775	195.625	203.046	239.307	259.981	274.867	253.611	203.879
BCG_2574c	0.263342	0.000582735	0.00101364	1675.12	2023.85	2076.35	1979.55	2297.87	2260.3	2340.66	2409.1
BCG_2576c	0.289544	1.7578e-06	3.85315e-06	15134.7	13754.2	13297.8	13912.4	18076.9	17474.6	16948.1	16067.9
BCG_2577c	0.272022	6.61976e-08	1.64394e-07	7726.49	7183.83	6981.57	7084.45	9192.49	8599.89	8603.72	8595.15
BCG_2579c	0.180369	0.0550587	0.0733314	4293.54	5586.06	5567.13	5580.65	6062.48	5767.16	6208.71	5789.74
BCG_2580	0.177189	0.0533603	0.0712611	954.818	1089.76	1222.86	1087.41	1152.52	1158.31	1310.01	1302.33
BCG_2581	0.590602	1.72836e-17	7.86901e-17	992.508	1012.95	1128.8	978.288	1647.91	1476.88	1501.65	1564.46
BCG_2582c	0.60855	2.63829e-40	3.11949e-39	1792.38	1879.43	1822.82	1821.61	2692.96	2730.18	2851.7	2882.39
BCG_2583	-0.583548	8.07434e-18	3.73191e-17	2739.87	3060.35	3197.11	3154.07	1939.62	1960.21	2128.05	2081.44
BCG_2584	-0.282891	2.04024e-05	4.08357e-05	1155.83	1015	1017.52	1066.35	904.817	892.687	859.037	840.48
BCG_2585	-1.02327	1.73495e-37	1.85233e-36	2866.55	3098.25	3384.1	3401.04	1507.69	1472.68	1587.45	1706.96
BCG_2587	-0.616517	6.36667e-27	4.39345e-26	3573.24	3513.05	3538.96	3574.29	2246.69	2145.14	2487.49	2385.17
BCG_2588	-0.914697	1.1103e-11	3.62266e-11	1658.37	2238.93	2390.67	2218.86	1002.05	1037.27	1139.34	1334.57
BCG_2589	-0.667331	1.02953e-10	3.15877e-10	586.292	671.884	737.619	705.478	376.666	433.735	471.946	417.119
BCG_2590	-0.396385	2.01153e-18	9.56502e-18	4051.69	4186.98	4196.28	4212.77	3188.35	3015.97	3320.78	3125.79
BCG_2591c	-0.12768	0.0553435	0.0736611	830.231	920.768	950.989	839.49	811.674	801.065	811.366	815.515
BCG_2592c	-0.0146655	0.868703	0.886965	674.235	782.499	833.98	781.099	693.966	746.428	817.086	782.229
BCG_2593	0.200553	0.0927165	0.118774	264.878	251.956	250.079	291.955	358.242	297.562	302.236	260.049
BCG_2594c	-0.378063	3.2337e-07	7.61063e-07	1624.87	1916.3	1934.1	1783.32	1374.63	1342.39	1382.47	1486.44
BCG_2596	0.152741	0.0613868	0.0811864	585.245	537.712	509.336	476.7	587.517	597.647	595.891	561.707
BCG_2597	0.217657	0.00474749	0.00731421	810.339	691.344	751.385	823.217	940.641	901.093	844.735	892.49
BCG_2598	0.292663	7.9833e-07	1.80696e-06	5028.5	5973.21	5611.87	5443.76	6735.97	6738.02	6761.7	6782.09
BCG_2599c	0.364414	6.24346e-13	2.21004e-12	5030.59	5567.62	5077.3	4938.34	6542.52	6664.05	6772.19	6557.41
BCG_2600	-0.296836	1.33798e-06	2.96738e-06	1945.23	1898.89	2044.23	1857.02	1478	1530.68	1623.68	1671.6
BCG_2601c	-0.296745	0.0099213	0.0146253	562.212	775.329	715.823	725.58	517.915	534.604	609.239	601.234
BCG_2604c	-0.803412	4.32092e-43	5.70505e-42	4244.33	4578.23	4618.44	4353.48	2611.07	2354.44	2665.78	2567.21
BCG_2608c	0.3871	3.36045e-06	7.20669e-06	8528.45	9914.39	10221.1	9721.62	11580.4	11875.6	12877.9	13865.8
BCG_2611c	0.361313	0.00012764	0.000237585	3676.89	3059.33	2865.59	3202.89	4449.36	4328.1	3880.44	3791.52
BCG_2618	0.229544	0.0300939	0.0417228	674.235	851.121	883.307	878.736	863.875	961.614	989.656	1039.16
BCG_2619	0.052991	0.739044	0.768536	1057.42	1668.44	1709.26	1473.18	1302.98	1444.94	1604.62	1776.66
BCG_2620	-0.381496	7.4561e-10	2.14478e-09	1819.6	1625.43	1645.02	1806.29	1327.54	1380.22	1290.94	1295.05
BCG_2621	-0.692451	1.74348e-08	4.56137e-08	749.616	966.857	961.314	1038.59	496.421	561.502	640.702	601.234
BCG_2622	-0.959147	1.60587e-15	6.60526e-15	545.461	640.133	768.592	669.103	297.853	337.069	353.721	359.908
BCG_2623	-0.564948	0.000760094	0.00130504	147.62	131.099	145.688	129.226	103.378	115.158	78.1809	75.9344
BCG_2624	-0.254387	0.052114	0.0697377	225.094	235.569	237.461	268.981	245.652	204.259	187.825	173.713
BCG_2626	0.27199	0.0344809	0.0473902	843.841	710.804	673.378	831.832	1091.1	986.831	833.294	784.309
BCG_2627	0.115186	0.0151353	0.021832	2835.14	2997.87	3049.13	2926.25	3278.43	3276.55	3045.24	3187.17
BCG_2628c	-0.194353	3.65349e-09	9.9941e-09	6659.64	6545.75	6576.62	6527.35	5614.16	5678.9	5800.64	5901.04
BCG_2629c	-0.0338684	0.585279	0.628921	1924.29	1984.93	1848.06	1809.16	1728.77	1806.39	1878.25	1978.46
BCG_2631c	0.0947944	0.0359698	0.0493168	3898.84	3626.74	3677.77	3536	3906.88	3863.27	3982.46	3987.08
BCG_2634c	-0.173692	0.00132791	0.00221748	3341.86	3439.31	3240.71	3115.78	3087.02	2805.83	2892.69	2863.66
BCG_2636c	-0.29222	6.70422e-10	1.93412e-09	3656.99	3630.84	3727.1	3581.95	2900.74	2854.58	3152.03	3013.45
BCG_2638c	-0.191728	0.00665914	0.0100637	2857.12	2461.18	2516.85	2521.34	2349.04	2396.47	2142.35	2178.17
BCG_2640	-0.0555803	0.654474	0.69482	474.268	568.438	587.342	443.197	437.055	483.329	503.409	570.028
BCG_2643	0.408446	0.00429081	0.00665723	1091.97	1695.07	1645.02	1629.2	1778.93	1935.84	2149.02	2181.29
BCG_2644c	0.31426	0.00260707	0.00417911	1546.34	2003.36	2067.17	1833.09	2218.03	2166.15	2303.48	2575.53
BCG_2645	0.530621	1.67135e-25	1.07821e-24	3343.96	3434.19	3243	3336.9	5092.15	4777.81	4531.63	4899.33
BCG_2646c	0.554883	7.90454e-30	6.22463e-29	4575.17	5079.07	4900.63	5056.08	7219.09	6962.46	7288.94	7343.79
BCG_2647c	0.614728	4.12643e-26	2.73324e-25	6106.86	6566.23	5880.3	5933.86	9567.11	9260.58	8813.47	9858.99
BCG_2648c	0.548052	4.72125e-08	1.19038e-07	8733.65	7451.15	6644.31	7115.08	12059.4	11357	10322.7	10043.1
BCG_2649	-0.0103544	0.845379	0.865929	2721.02	2782.79	2581.09	2525.17	2612.1	2527.6	2657.2	2739.88
BCG_2651c	1.23043	7.91288e-05	0.000150615	1863.57	4069.2	2960.8	3291.91	8995.97	5932.76	9036.57	4626.8
BCG_2652c	1.20951	5.29862e-07	1.22664e-06	3326.16	6153.47	4519.78	4540.14	13642.9	9348.84	13387.1	6496.03
BCG_2653c	1.40939	6.00483e-05	0.000115968	3380.6	6729.08	4115.98	4723.93	17306.2	11111.5	15387.3	6530.36
BCG_2654c	1.40688	6.75026e-05	0.000129544	3041.39	6793.61	4044.86	4440.59	16511.9	10524.8	14467.3	7075.42
BCG_2655	0.687465	0.00223141	0.00361942	2633.08	3718.92	2840.35	2766.39	6841.4	4490.33	5062.69	2864.7
BCG_2656	0.683678	1.89986e-08	4.94762e-08	19096.4	24746	20710.7	20706.8	38940.9	32260.3	37598.4	28147.7
BCG_2657	0.735771	1.02629e-10	3.15126e-10	3667.46	3333.81	2963.09	3417.31	6551.73	5458.67	5662.4	4613.28
BCG_2658	0.619536	4.79407e-10	1.39936e-09	8105.48	9431.98	8191.81	8355.65	14628.6	12569.9	14092.6	11077.1
BCG_2659c	0.535642	0.00291425	0.00464334	901.423	1721.7	1579.63	1633.99	2157.64	1955.17	2302.52	2046.07
BCG_2660c	0.557438	3.00717e-11	9.55972e-11	416.686	400.467	395.768	398.207	594.682	601.849	645.469	527.38
BCG_2663	0.185902	0.110249	0.138943	204.155	228.4	211.076	205.804	212.898	221.07	269.82	263.17
BCG_2665	0.512243	7.28775e-11	2.26584e-10	326.648	333.894	294.818	312.057	444.22	463.155	441.436	459.767
BCG_2666c	0.953808	5.78786e-59	1.16968e-57	933.879	946.373	892.484	904.582	1802.47	1892.97	1715.21	1710.08
BCG_2667c	1.19159	1.98415e-36	2.03606e-35	421.921	370.765	312.025	393.421	887.416	873.354	829.481	836.319
BCG_2669	0.205516	0.0464439	0.0624879	239.751	255.029	268.434	285.254	313.206	321.098	266.006	308.939
BCG_2671c	-0.31652	0.000389434	0.00068833	341.305	299.07	331.527	345.56	261.005	271.505	268.866	255.889
BCG_2672c	-0.553035	0.000446236	0.000783212	944.348	1399.08	1445.41	1255.88	716.484	783.413	1023.98	914.334
BCG_2673c	-0.350314	1.82279e-05	3.67061e-05	597.808	659.593	730.736	663.36	492.327	516.952	523.431	546.104
BCG_2674	-0.127687	0.217064	0.258506	341.305	399.443	439.359	433.625	371.548	357.243	398.532	349.506
BCG_2675	0.0213308	0.814501	0.839074	444.953	483.429	549.486	486.272	453.432	495.097	515.803	527.38
BCG_2676	0.0560142	0.664919	0.704209	407.263	488.55	511.63	573.38	454.455	490.053	513.897	602.274
BCG_2677c	0.256871	0.0125535	0.0183013	2482.32	2130.36	1897.39	2154.72	2822.95	2782.29	2423.61	2324.84
BCG_2681	0.0855683	0.441104	0.491204	309.897	393.298	422.152	380.02	432.961	382.46	408.066	373.431
BCG_2682	0.326677	0.000280776	0.000504149	358.057	444.509	448.537	397.25	503.586	511.068	532.965	518.018
BCG_2683c	-0.0347524	0.720904	0.752636	370.62	432.218	447.389	430.753	362.336	413.561	422.368	442.084
BCG_2685	0.660316	1.48577e-07	3.59535e-07	3087.45	3967.8	4423.42	4037.59	5401.26	5636.03	6621.54	6863.22
BCG_2686	0.285668	0.000447338	0.000784724	2043.64	2262.49	2396.4	2195.88	2447.3	2604.93	2833.58	2960.4
BCG_2687	0.274783	1.42084e-06	3.13186e-06	1945.23	2188.74	2153.2	2124.09	2515.88	2500.7	2679.13	2479.83
BCG_2688c	0.642166	1.06705e-05	2.19221e-05	2535.71	1750.38	1677.14	1638.78	3292.76	3032.78	2853.6	2684.75
BCG_2689c	0.536874	1.74571e-30	1.4346e-29	2970.2	3244.71	3092.72	2959.75	4418.66	4360.89	4445.83	4572.71
BCG_2692	0.127911	0.0360261	0.049377	3896.75	4323.2	4272	4192.66	4300.95	4492.86	4516.38	4922.21
BCG_2693	-0.530792	3.27736e-13	1.17801e-12	6259.71	6016.23	5575.16	5610.32	4474.95	4076.77	3957.67	3730.15
BCG_2694	-0.307477	2.3649e-12	8.04757e-12	5043.15	5400.68	5496.01	5402.6	4313.23	4230.6	4269.44	4434.36
BCG_2696	0.434744	1.81143e-08	4.72977e-08	2111.7	2378.22	2484.73	2343.3	2908.92	3072.29	3145.35	3468.02
BCG_2699c	0.501035	1.14375e-18	5.56561e-18	1019.73	940.228	918.869	966.801	1316.28	1348.28	1372.93	1407.39
BCG_2700c	0.134518	0.053069	0.0709303	760.085	808.104	805.301	872.993	920.17	858.224	853.316	936.178
BCG_2701c	0.127765	0.371298	0.422861	2310.62	1692	1617.48	1848.41	2389.99	2195.57	1869.67	1704.88
BCG_2702c	0.367784	0.000687896	0.00118778	950.63	824.492	699.763	725.58	1103.39	1068.37	963.914	994.429
BCG_2703c	0.351561	0.0294058	0.0408402	1433.27	891.066	920.016	960.101	1492.33	1429.81	1283.31	1158.78
BCG_2706c	1.07961	3.32834e-60	7.01253e-59	1797.61	1736.04	1727.61	1632.08	3889.48	3811.15	3451.4	3412.89
BCG_2707c	1.57745	1.71939e-117	1.09847e-115	2668.67	2528.78	2399.84	2202.58	7442.22	7579.44	7149.74	7070.22
BCG_2708	0.743056	1.97771e-51	3.33349e-50	1022.87	1085.67	1059.97	1044.34	1786.09	1742.51	1714.26	1809.94
BCG_2709c	0.575954	1.5561e-22	8.99813e-22	6850.19	6205.71	6051.23	5998.95	9661.27	9606.9	9185.31	8969.62
BCG_2711	0.336848	7.90876e-05	0.000150609	1215.51	1451.31	1485.56	1450.2	1598.78	1787.06	1843.93	1845.31
BCG_2712c	1.20984	1.88989e-70	5.09243e-69	881.531	771.233	767.445	762.912	1797.35	1834.13	1786.72	1945.17
BCG_2713	-0.027066	0.688749	0.725747	2137.87	2223.57	2036.2	2030.28	2063.47	2032.5	2260.57	1913.96
BCG_2717	0.315632	0.00412771	0.00641674	2621.56	3388.1	3382.95	3384.76	3505.65	3848.14	4073.04	4475.97
BCG_2718c	0.631231	5.83232e-05	0.000112912	437.625	283.707	300.554	277.596	534.292	544.691	485.294	447.285
BCG_2719c	0.454446	0.196095	0.235731	2746.15	1404.2	1137.98	1695.25	3156.62	2712.53	1927.83	1772.5
BCG_2720	0.46884	4.71646e-22	2.69192e-21	6569.61	7267.82	7108.9	7202.19	9981.64	9638.84	9409.36	9930.77
BCG_2721c	0.484052	2.25218e-14	8.6192e-14	1312.87	1274.12	1205.66	1386.07	1892.54	1836.65	1808.65	1709.04
BCG_2722	0.0554063	0.624207	0.666797	1053.23	1471.79	1386.91	1505.72	1467.77	1361.73	1426.33	1375.14
BCG_2725c	0.853946	8.98934e-11	2.77096e-10	2686.47	3953.46	4074.68	3838.49	6110.58	6287.48	6635.85	7269.94
BCG_2727	-0.301466	0.00186908	0.00305548	3387.93	3875.62	4230.7	4097.9	2835.23	3040.35	3212.09	3564.76
BCG_2728	-0.773586	6.47249e-35	6.23785e-34	10407.7	10717.4	11050.5	11682	5979.57	6209.3	6693.05	6774.81
BCG_2729	-0.759104	3.7082e-09	1.01298e-08	3422.48	4755.42	4975.2	4593.74	2365.42	2399.83	2822.14	2899.03
BCG_2730c	-0.453514	7.75264e-09	2.07909e-08	604.09	644.23	690.586	705.478	469.809	467.358	482.434	512.817
BCG_2731c	0.226898	0.0405887	0.0550777	909.799	734.361	728.442	760.997	1032.76	950.687	898.127	785.349
BCG_2732c	-0.583959	2.35908e-14	8.98491e-14	1185.15	1258.76	1072.59	1068.27	779.944	784.254	721.744	772.867
BCG_2734c	-0.329258	1.06546e-12	3.71832e-12	8208.08	8151.71	8455.66	7848.32	6412.53	6350.52	6360.31	6875.71
BCG_2735	1.02964	1.70628e-18	8.17238e-18	261.737	213.036	250.079	209.633	411.466	502.662	521.524	468.089
BCG_2736	-0.273564	0.0199519	0.0283362	1705.48	1986.97	2411.31	2139.41	1517.92	1648.36	1742.86	1909.8
BCG_2741c	0.614674	1.52876e-15	6.30774e-15	571.634	584.826	480.657	566.68	877.181	831.326	845.689	824.877
BCG_2742c	0.47558	6.0594e-08	1.51428e-07	489.972	424.024	416.416	412.566	619.247	619.501	633.075	550.265
BCG_2743	0.254282	0.145342	0.179178	127.728	142.366	182.397	145.499	174.003	137.854	219.288	182.035
BCG_2744	0.101918	0.295159	0.343356	1519.12	2027.94	2033.9	1926.9	2050.17	1963.58	2029.84	2013.82
BCG_2745c	-0.189267	0.00113342	0.00191367	2959.73	2774.59	2713.02	2665.88	2497.46	2400.67	2554.23	2293.64
BCG_2746c	-0.496975	5.62924e-36	5.70266e-35	7364.24	7688.77	8018.59	7762.17	5390.01	5440.18	5532.73	5483.92
BCG_2747	0.0224419	0.630418	0.672706	1222.84	1253.64	1274.49	1227.17	1252.82	1270.94	1263.29	1266.96
BCG_2748c	-0.176553	0.000167259	0.000308002	1809.13	1926.55	1821.68	1784.28	1599.81	1642.48	1611.29	1641.43
BCG_2751	-0.367501	2.69428e-05	5.33603e-05	580.01	555.124	601.108	584.867	394.066	435.416	477.666	492.013
BCG_2752c	-0.301033	0.00067386	0.00116456	870.015	1002.7	917.722	1028.06	693.966	760.717	844.735	800.952
BCG_2753c	-1.25109	4.36035e-48	6.82662e-47	3269.62	2699.83	2692.37	2806.6	1280.46	1205.38	1234.69	1097.41
BCG_2757c	0.457336	3.63532e-07	8.52546e-07	263.831	260.15	285.641	280.468	375.642	341.272	385.184	396.315
BCG_2758c	0.810845	5.22363e-59	1.07206e-57	855.358	855.218	836.274	826.089	1448.32	1502.94	1501.65	1461.48
BCG_2759c	1.11993	2.21284e-34	2.10193e-33	2562.93	2218.45	2033.9	2052.3	5208.84	4967.78	4603.14	4492.61
BCG_2761c	1.58303	1.51146e-20	8.07947e-20	1948.37	1376.54	1160.92	1268.33	5046.09	4664.33	3869.96	3659.42
BCG_2763	-0.466862	4.72374e-07	1.09612e-06	938.067	1140.97	1198.77	1101.77	744.12	766.601	798.971	859.203
BCG_2765	-0.177132	0.00316108	0.00499444	1014.49	1134.83	1105.85	1098.9	984.654	973.382	972.495	919.535
BCG_2766	-0.178517	0.10438	0.132473	3259.15	4460.45	4512.9	4507.59	3730.83	3612.78	3893.79	3554.36
BCG_2767	0.0147563	0.828398	0.851177	2005.95	1664.35	1754	1807.25	1886.4	1806.39	1801.98	1812.02
BCG_2768c	-0.08839	0.0210848	0.0298488	7733.81	8002.18	8038.1	8307.79	7720.63	7447.47	7396.68	7615.29
BCG_2770c	-1.16541	5.91896e-13	2.09893e-12	1514.94	2188.74	2485.88	2182.48	821.909	804.427	1023.98	1082.85
BCG_2773c	-0.807482	1.98625e-12	6.79996e-12	541.273	574.584	675.673	630.814	291.711	334.548	373.743	383.833
BCG_2774c	-0.652268	2.1313e-08	5.52493e-08	249.174	309.312	318.908	313.014	184.239	179.042	184.965	210.12
BCG_2775c	-0.267153	0.00954558	0.0141399	388.418	452.702	468.038	372.362	320.371	361.446	361.348	351.587
BCG_2776c	-0.325133	0.00968133	0.0143249	132.963	154.656	151.424	164.643	114.637	121.042	127.759	118.583
BCG_2778c	-0.474213	0.000133747	0.000248252	407.263	332.869	305.143	318.757	262.028	247.969	212.614	260.049
BCG_2779c	-0.487972	1.5236e-09	4.26803e-09	503.583	560.245	594.225	556.15	398.16	379.098	385.184	417.119
BCG_2782	0.659527	2.37561e-09	6.58488e-09	372.714	459.872	480.657	415.437	626.412	622.023	753.207	728.138
BCG_2783c	-0.213898	0.0142835	0.0206561	1453.17	1657.18	1864.12	1539.22	1334.71	1374.33	1440.63	1464.6
BCG_2784c	0.169677	0.142541	0.176	471.127	630.915	660.76	539.877	616.176	628.748	701.722	641.802
BCG_2788c	-0.390427	5.32629e-05	0.000103368	620.841	520.3	500.158	501.588	418.631	412.721	425.228	377.592
BCG_2789c	-0.246889	0.0929938	0.119091	1134.89	827.564	716.97	806.944	828.051	759.036	674.072	677.169
BCG_2791c	-0.64956	7.18373e-09	1.932e-08	1178.86	1497.4	1456.88	1415.74	795.297	789.297	980.122	973.625
BCG_2792	-0.271552	1.06937e-07	2.62115e-07	1584.03	1569.09	1653.05	1556.45	1279.44	1318.86	1289.03	1382.42
BCG_2793c	0.15464	0.0193508	0.0275318	1956.75	2027.94	1979.98	1760.34	2033.79	2098.91	2190.97	2273.87
BCG_2794c	0.165262	0.0238391	0.0335321	4207.69	3512.03	3579.12	3480.49	4171.98	4285.24	4062.55	4051.57
BCG_2795c	-0.0532183	0.545723	0.592546	2961.82	2276.83	2421.64	2498.37	2452.42	2573.83	2395.96	2367.49
BCG_2796c	0.0463214	0.48097	0.530971	3531.36	3912.49	3776.43	4073.97	3796.34	3848.14	3881.4	4271.05
BCG_2799c	0.0173244	0.828995	0.851348	8594.41	10508.4	10409.3	9908.28	9460.66	9707.76	9925.17	10803.5
BCG_2805	0.0729058	0.412631	0.464327	953.771	1116.39	1180.42	1081.67	1031.74	1174.28	1114.56	1234.71
BCG_2812c	-0.326545	7.17126e-06	1.49896e-05	4308.2	3558.12	3745.45	3665.23	3194.49	3053.8	2988.99	2944.8
BCG_2813c	-0.397141	5.6169e-09	1.5166e-08	5676.56	6356.27	6778.52	6329.2	4556.84	4614.74	4965.44	4953.42
BCG_2815c	-0.638965	3.1569e-26	2.09455e-25	1691.87	1859.97	1953.6	1884.78	1197.55	1159.15	1199.41	1189.99
BCG_2816c	-0.136087	0.622828	0.665863	382.136	166.947	153.718	172.301	209.827	184.085	192.592	210.12
BCG_2817	-0.244957	0.00263503	0.00422052	2382.86	2703.92	2791.02	2579.73	2035.84	2064.44	2317.78	2407.02
BCG_2818	0.14945	0.0135882	0.0197138	3449.7	3841.82	4063.21	3789.67	4121.83	4124.69	4189.35	4360.51
BCG_2819c	0.348982	0.000653192	0.00112982	528.709	437.339	437.065	398.207	550.669	612.777	587.31	540.903
BCG_2820c	0.803611	3.52958e-15	1.40792e-14	1225.98	959.688	938.371	1020.41	1935.53	1917.34	1682.8	1698.64
BCG_2821	-0.0257996	0.822349	0.846278	259.643	265.271	264.992	261.324	220.063	242.925	303.189	266.291
BCG_2822c	0.168489	0.199172	0.238994	207.296	279.61	250.079	288.126	254.864	274.867	313.677	309.979
BCG_2823	0.14229	0.216693	0.258142	219.859	183.334	201.899	190.489	225.181	207.621	245.984	198.678
BCG_2824	0.073092	0.53004	0.577417	179.028	209.964	209.929	188.574	177.074	216.027	217.381	216.361
BCG_2825	0.325084	0.00624312	0.00946384	528.709	447.581	384.296	394.378	496.421	572.429	537.732	591.872
BCG_2826	0.24682	0.0325555	0.0449311	1664.65	1968.54	2209.42	1870.43	1949.86	2229.2	2344.47	2627.54
BCG_2827	0.417689	0.000863536	0.0014737	774.742	569.463	527.69	713.136	865.922	889.325	882.873	816.555
BCG_2829	0.480303	0.0956587	0.122148	287.911	117.785	112.421	146.456	269.193	258.056	200.219	199.718
BCG_2830	0.346253	0.235589	0.27967	26.1737	48.138	29.826	29.6741	30.7065	37.8257	44.811	57.2109
BCG_2831	0.512721	5.3672e-05	0.000104111	455.423	631.94	675.673	640.386	811.674	843.934	823.76	949.7
BCG_2834c	-0.824962	8.4856e-34	7.92724e-33	953.771	858.291	937.223	975.416	531.222	526.198	508.176	537.782
BCG_2835c	-0.576301	2.28504e-17	1.03559e-16	1174.68	1085.67	1136.83	1109.43	788.132	701.037	729.371	807.193
BCG_2837c	1.17886	4.82761e-25	3.05466e-24	471.127	444.509	510.483	498.716	914.029	1025.5	1144.11	1274.24
BCG_2838c	1.04801	1.42003e-37	1.52019e-36	565.353	632.964	637.817	673.889	1166.85	1323.9	1342.42	1357.46
BCG_2839c	0.391633	0.00245363	0.00395557	424.014	500.84	543.75	519.775	577.281	559.821	714.116	758.304
BCG_2840c	0.411478	3.99039e-06	8.50238e-06	473.221	582.777	502.453	585.824	691.919	691.791	734.138	737.5
BCG_2841c	0.342942	0.0083472	0.0124471	139.244	165.923	176.661	176.13	225.181	187.448	191.639	231.964
BCG_2842c	0.282826	0.00280501	0.00447468	1221.79	1527.1	1519.98	1607.19	1706.26	1724.85	1800.07	1919.16
BCG_2843c	0.431612	3.14292e-09	8.64521e-09	638.639	656.521	711.234	725.58	892.534	954.049	869.525	968.424
BCG_2844c	0.7388	1.40579e-10	4.26039e-10	1295.08	1086.69	936.076	1007.96	2040.96	1819	1701.87	1658.07
BCG_2845c	-0.0153068	0.88517	0.902254	944.348	779.426	733.03	873.95	890.487	842.253	716.976	847.761
BCG_2846c	-0.00551121	0.952297	0.961276	2020.61	2697.78	2407.87	2364.36	2256.92	2280.47	2436.96	2480.87
BCG_2847c	0.370844	5.66636e-07	1.30719e-06	1018.68	1004.75	939.518	1028.06	1411.47	1328.1	1181.29	1242
BCG_2848c	0.856223	1.18443e-15	4.91773e-15	574.775	578.681	532.279	598.268	1236.45	1030.54	952.473	917.454
BCG_2849c	0.387404	3.98398e-08	1.01093e-07	502.536	469.09	469.185	502.545	636.647	600.168	665.491	642.842
BCG_2850c	0.493212	0.0393335	0.0535579	77.4742	43.017	53.9162	70.835	111.567	87.4195	80.0878	66.5726
BCG_2857c	0.218917	0.0845403	0.109361	11685	8373.97	8150.52	8488.71	11662.3	11262.8	10006.2	9779.94
BCG_2860c	-0.246975	5.16798e-06	1.09409e-05	12740.3	11846.1	11660.8	12141.5	10533.3	10544.1	9473.24	10225.1
BCG_2862c	0.923538	7.62637e-37	7.90787e-36	5055.72	4581.31	4249.05	4082.58	8636.7	8540.21	8350.11	8554.58
BCG_2863	-0.683803	2.89653e-14	1.10002e-13	1653.13	2092.47	1981.13	1927.86	1149.44	1106.19	1286.17	1224.31
BCG_2864	-0.404229	1.59979e-07	3.85448e-07	1614.4	1811.83	1940.98	1657.92	1257.94	1352.48	1294.75	1401.15
BCG_2870c	0.431479	5.48035e-16	2.31179e-15	6884.74	6526.29	6645.45	6195.19	9383.89	8776.41	8751.5	8489.05
BCG_2871c	0.59308	1.85413e-06	4.05982e-06	3087.45	2352.62	2203.68	2239.92	4144.35	3853.18	3620.16	3291.19
BCG_2874	0.0629629	0.527719	0.575405	1612.3	2137.53	2175	1964.23	1958.05	2040.91	2075.61	2165.69
BCG_2877	0.123558	0.106286	0.134633	518.24	559.22	555.222	556.15	555.787	614.458	568.242	645.963
BCG_2878	0.239022	0.0076803	0.0115234	246.033	276.538	271.875	261.324	319.347	293.36	326.072	307.898
BCG_2879c	0.266731	0.000608494	0.0010562	3638.15	3960.63	4138.93	3844.23	4209.85	4486.97	5024.56	5024.15
BCG_2881c	-0.308485	6.28178e-06	1.31925e-05	4328.09	4614.08	4810.01	4341.99	3464.71	3406.84	3880.44	3859.13
BCG_2884c	-0.130399	0.495776	0.545794	255.456	194.601	160.601	203.89	209.827	192.491	210.707	131.065
BCG_2885	-0.288415	0.00184095	0.00301572	307.803	277.562	283.347	270.896	230.298	244.606	226.915	229.884
BCG_2886c	-0.79082	1.69199e-31	1.45379e-30	1414.43	1550.66	1624.37	1666.54	884.346	902.774	907.662	921.615
BCG_2887	0.650506	2.09459e-19	1.0569e-18	451.235	405.588	406.092	425.01	693.966	646.4	672.165	638.681
BCG_2888	0.69084	3.84651e-16	1.64181e-15	581.057	509.034	495.57	469.042	873.087	817.036	778.949	847.761
BCG_2889c	0.621267	7.13907e-16	2.9829e-15	10020.4	9756.66	8667.88	8713.66	15495.5	14566.3	13974.4	13122.1
BCG_2891c	0.640091	1.33943e-66	3.3579e-65	8134.8	8181.42	8401.74	7774.61	12483.2	12733.8	12563.3	12848.5
BCG_2893	-0.388351	5.32303e-05	0.000103355	304.662	340.039	324.644	348.431	264.075	267.302	226.915	248.607
BCG_2894	-0.350401	3.66762e-06	7.8315e-06	831.278	945.349	1017.52	904.582	716.484	717.008	721.744	744.781
BCG_2898	0.212088	0.0401528	0.0545236	985.179	716.949	774.328	811.73	948.829	938.919	1006.82	914.334
BCG_2899c	0.322493	0.00321506	0.00507769	2292.82	1754.48	1659.93	1735.46	2504.62	2319.14	2269.15	2214.58
BCG_2901c	-0.115992	0.199353	0.239139	6948.6	5435.5	5436.35	5736.67	5723.68	5500.7	5187.59	5325.81
BCG_2905	0.158547	0.0363757	0.0498216	929.691	909.501	967.049	813.645	1084.96	973.382	970.588	1010.03
BCG_2908	0.528285	2.1797e-10	6.52592e-10	973.663	1012.95	1035.88	1014.66	1620.28	1533.2	1368.17	1299.21
BCG_2912	-0.194172	0.0471889	0.0634169	329.789	324.676	336.116	307.271	245.652	279.91	304.143	303.738
BCG_2914	-0.351124	2.1305e-08	5.52493e-08	1458.4	1411.37	1388.05	1353.52	1179.13	1117.12	1021.12	1081.81
BCG_2917c	0.355679	1.11135e-14	4.29889e-14	1788.19	1716.58	1795.29	1663.66	2247.71	2246.01	2229.11	2182.33
BCG_2918c	0.682257	1.75594e-05	3.54741e-05	1810.18	1201.4	1128.8	1176.43	2407.39	2243.49	1992.66	1887.96
BCG_2919c	0.501292	8.88018e-08	2.18339e-07	1400.82	1079.52	1162.07	1077.84	1630.51	1628.19	1683.75	1738.17
BCG_2922c	0.272096	0.411939	0.46368	2629.94	1248.52	1107	1275.99	2318.34	2126.65	1627.5	1488.52
BCG_2929c	-0.246952	0.106093	0.134432	500.442	300.095	352.176	362.79	325.488	334.548	310.817	305.818
BCG_2931c	-0.408979	0.0700063	0.0917284	90.0376	66.5739	69.9763	67.006	44.0126	64.724	69.6001	41.6079
BCG_2933c	-0.0338448	0.676956	0.715237	440.766	461.92	488.687	451.812	408.396	468.198	444.297	477.451
BCG_2934c	-0.083007	0.155266	0.190229	1397.68	1320.21	1254.98	1363.09	1295.81	1239	1300.47	1204.55
BCG_2936c	0.234379	0.000187244	0.000342415	2456.14	2829.9	2770.37	2777.88	3040.96	3152.14	3211.14	3342.15
BCG_2938	-0.165081	0.00575377	0.00876564	1688.73	1830.27	1912.3	1735.46	1520.99	1593.72	1647.52	1626.87
BCG_2945c	0.38434	0.0930917	0.119178	383.183	214.061	204.193	219.205	408.396	356.402	316.537	250.688
BCG_2948c	0.189243	0.0148961	0.0215105	4157.44	4550.58	3955.38	3944.74	5228.29	4776.97	4571.68	4359.47
BCG_2949c	-0.26229	0.00163421	0.00269264	3552.3	3119.75	3000.95	2932.95	2854.68	2683.11	2551.37	2420.54
BCG_2951	-0.350844	5.162e-08	1.29656e-07	991.461	1085.67	1109.3	1051.99	792.226	877.557	831.388	818.635
BCG_2970c	0.147483	0.124309	0.155328	9171.28	7331.32	7718.04	8308.75	8709.37	9452.23	7963.97	9905.8
BCG_2972c	-0.303376	2.03059e-08	5.27766e-08	4842.14	4353.93	4319.03	4482.7	3495.42	3694.31	3643.04	3751.99
BCG_2973	-1.05843	1.3135e-26	8.92416e-26	4669.39	5415.02	5867.68	5483.97	2212.91	2542.73	2796.4	2739.88
BCG_2974	-0.288661	5.8703e-07	1.35266e-06	6595.78	6844.82	7299.33	7363.96	5401.26	5762.96	5979.89	5862.55
BCG_2975c	0.124557	0.0867123	0.111879	5609.55	5891.28	6242.8	5799.85	5739.04	6262.26	6778.86	6885.07
BCG_2976c	-0.731026	1.6057e-46	2.3732e-45	2734.63	2488.84	2537.5	2549.1	1513.83	1551.7	1605.57	1539.49
BCG_2977	-0.758274	1.63355e-47	2.50794e-46	4836.91	4973.58	5331.96	5265.72	2909.95	3039.51	2968.97	3146.6
BCG_2978	-0.746988	2.0735e-11	6.66651e-11	4834.81	6060.27	6608.74	6365.57	3265.12	3391.71	3555.33	4011
BCG_2979c	-0.986797	4.1376e-28	3.03501e-27	3227.74	3374.78	3745.45	3483.36	1558.86	1635.75	1802.93	1982.62
BCG_2980c	-1.13334	4.13841e-10	1.21514e-09	3783.67	4900.86	6185.44	5038.85	1734.91	2148.5	2220.53	2971.84
BCG_2981c	-0.896924	3.78467e-35	3.71066e-34	1760.97	1463.6	1585.36	1693.34	891.511	865.789	856.177	880.007
BCG_2982	-0.514832	0.00185909	0.00304246	171.7	154.656	131.923	110.081	102.355	93.3035	97.2495	105.06
BCG_2983c	-0.719275	1.57479e-15	6.48415e-15	1869.85	1640.79	1734.49	1659.84	945.759	1043.15	1207.99	995.469
BCG_2984	-0.725814	7.10473e-30	5.61713e-29	3260.2	3593.96	3117.96	3166.51	2084.97	2003.92	1957.38	1898.36
BCG_2987c	0.511082	8.02064e-09	2.14806e-08	1902.31	1570.12	1474.09	1570.81	2463.68	2316.62	2303.48	2205.22
BCG_2989c	0.454391	0.00811652	0.0121319	2306.43	1506.62	1413.29	1470.3	2595.72	2566.27	2031.75	1981.58
BCG_2990c	0.31731	0.0001619	0.000298411	9485.36	11855.3	12038.2	11466.6	13397.2	14100.6	13686.4	14692.8
BCG_2992	0.287735	3.43413e-06	7.36071e-06	1854.15	2001.31	2027.02	2035.07	2245.67	2402.35	2436.96	2580.73
BCG_2993	-0.647321	2.83835e-07	6.71206e-07	11740.5	14392.2	16182.9	15073.5	7928.41	8304.85	9799.31	10609
BCG_2994c	0.166173	0.0300052	0.0416435	2609	2773.57	2921.8	2823.83	2884.36	2898.29	3277.88	3427.45
BCG_2996c	0.675151	9.0525e-45	1.26703e-43	6353.94	6458.69	6691.34	6109.99	9991.88	9896.05	10279.8	10728.6
BCG_3001	-0.502326	7.62547e-10	2.19032e-09	477.409	495.719	469.185	495.845	333.677	319.417	377.557	339.104
BCG_3004	0.518575	1.39139e-08	3.6693e-08	768.461	978.124	948.695	938.085	1231.33	1241.52	1343.38	1389.7
BCG_3010	0.000654985	0.994725	0.995982	8439.46	6748.54	6541.06	6547.45	7521.03	7249.09	7096.35	6422.18
BCG_3011c	-0.28931	0.00294013	0.00468044	5211.71	5741.74	7066.46	5576.82	4645.89	4943.4	4700.39	5016.87
BCG_3012	0.137202	0.0541002	0.0721518	709.832	639.109	607.991	658.574	739.002	708.602	741.765	688.611
BCG_3014c	-0.861334	4.78534e-16	2.02508e-15	4265.27	5359.71	5749.53	5314.54	2616.19	2671.34	3144.4	2956.24
BCG_3015	0.154996	0.0126511	0.0184368	2613.19	2834	2955.06	2778.84	2944.75	3022.7	3153.93	3327.59
BCG_3018	0.506726	2.99466e-11	9.52759e-11	1871.95	1984.93	1741.38	1863.73	2936.56	2699.08	2522.77	2445.5
BCG_3019	0.536162	4.87607e-11	1.53165e-10	675.282	585.85	567.84	566.68	821.909	851.499	873.338	927.856
BCG_3020c	-0.150936	0.408996	0.461023	184.263	120.857	112.421	127.311	134.085	118.521	106.784	132.105
BCG_3022	-0.182562	0.00560866	0.00855445	1058.47	948.422	921.163	969.673	855.686	894.368	853.316	830.078
BCG_3027c	-0.525676	0.00012062	0.000225259	3476.92	2470.4	2488.17	2713.74	2236.45	2066.97	1724.75	1716.33
BCG_3029c	0.127888	0.192063	0.231587	1348.47	1571.14	1795.29	1689.51	1692.95	1699.64	1688.52	1917.08
BCG_3030	0.103349	0.0481698	0.0646781	1349.52	1291.53	1259.57	1220.47	1378.72	1383.58	1389.14	1348.1
BCG_3035	-0.372221	1.26636e-07	3.08111e-07	649.109	633.988	620.609	602.097	515.868	463.996	491.968	464.968
BCG_3037c	0.0972602	0.465123	0.515199	815.573	637.061	602.255	546.578	754.355	722.051	696.954	608.516
BCG_3049c	-0.717723	1.89365e-17	8.60178e-17	3328.25	2725.43	2809.38	2792.24	1762.55	1711.4	1680.89	1933.73
BCG_3050c	-0.764831	7.55445e-24	4.56146e-23	5335.25	4296.57	4649.41	4520.04	2776.89	2876.44	2721.08	2688.91
BCG_3053	-0.916938	1.1537e-22	6.7203e-22	3045.58	3144.33	3637.62	3385.72	1563.98	1627.35	1920.2	1886.92
BCG_3054	-0.904604	1.00181e-24	6.25892e-24	4741.63	5133.36	6058.11	5568.2	2751.3	2702.44	3005.2	3026.97
BCG_3055	-1.07612	7.07334e-20	3.70112e-19	2945.07	3563.24	4103.36	3881.56	1537.37	1618.1	1801.02	1918.12
BCG_3056	-0.648296	7.29737e-12	2.41075e-11	376.902	358.475	435.918	403.951	243.605	247.969	247.891	265.25
BCG_3057	-0.720549	4.90653e-13	1.7493e-12	357.01	303.167	330.38	327.372	207.78	186.607	214.521	191.396
BCG_3058c	-0.304121	0.0210969	0.0298552	1844.72	1351.96	1276.78	1473.18	1302.98	1288.6	1206.08	1018.35
BCG_3059	0.308041	5.13209e-13	1.82808e-12	3247.64	3308.21	3293.47	3070.79	3956.01	3969.18	3955.76	4111.9
BCG_3061c	0.0422455	0.495208	0.545321	3064.42	3184.28	3311.83	3318.71	3058.36	3311.85	3317.92	3574.12
BCG_3062c	0.140842	0.00387232	0.00604822	3870.57	3490.52	3647.94	3663.32	3898.7	4168.4	4087.34	4019.32
BCG_3064c	-0.981463	1.24028e-29	9.68983e-29	1455.26	1650.01	1755.14	1640.69	792.226	744.747	892.407	864.404
BCG_3065c	-0.91745	1.31762e-25	8.52792e-25	1831.11	1463.6	1495.89	1548.8	876.157	811.992	865.711	803.033
BCG_3070c	0.101116	0.322035	0.371564	3399.44	4243.32	4401.62	4321.89	4060.42	4138.14	4442.01	4914.93
BCG_3071c	0.145805	0.157035	0.192098	698.315	535.664	521.954	610.712	641.765	686.747	646.423	643.882
BCG_3073c	0.295427	0.000844193	0.00144199	15710.5	16880.1	17707.4	17189.9	17622.4	20753.7	21338.6	23109
BCG_3074c	-0.344892	1.77369e-15	7.24287e-15	8145.27	7951.99	8313.41	8651.44	6421.74	6601.85	6683.52	6323.36
BCG_3078c	-0.631555	1.24202e-08	3.28196e-08	3974.22	4009.8	4771.01	4632.03	2343.93	2815.08	2817.37	3246.46
BCG_3079c	-0.923488	1.34142e-18	6.46394e-18	374.808	446.557	460.008	458.513	246.675	211.824	240.263	219.482
BCG_3080	0.167837	0.128997	0.160729	380.043	495.719	451.978	404.908	483.115	440.46	543.453	479.531
BCG_3082c	-0.396666	9.2047e-07	2.06805e-06	1067.89	853.17	928.046	958.186	726.719	700.196	739.859	726.058
BCG_3083c	-0.821328	4.80087e-31	4.04601e-30	1153.74	1023.19	996.875	1056.78	569.093	601.009	619.727	604.355
BCG_3085c	0.0306178	0.722665	0.753878	3084.31	2874.97	2628.13	2866.9	3281.5	3019.33	2763.98	2635.86
BCG_3089c	1.01934	4.13207e-28	3.03501e-27	320.366	324.676	279.905	284.297	663.259	637.994	576.823	573.149
BCG_3091	0.31434	7.55937e-07	1.71689e-06	797.775	822.443	785.799	730.366	1024.57	953.208	951.519	970.504
BCG_3092	-0.0342895	0.603189	0.646437	1028.1	948.422	929.193	886.394	946.782	927.991	887.64	940.339
BCG_3094	0.472802	2.51274e-08	6.48402e-08	402.029	351.305	373.972	397.25	570.116	532.082	528.198	485.772
BCG_3095	0.380611	0.000911492	0.00155287	293.146	386.128	386.59	347.474	404.302	468.198	468.132	498.255
BCG_3096	0.493739	4.43316e-17	1.96858e-16	898.282	968.906	877.571	935.213	1231.33	1314.65	1334.8	1302.33
BCG_3097c	0.224885	0.00421187	0.00654245	501.489	456.799	439.359	435.539	506.656	526.198	549.173	560.666
BCG_3098c	0.373042	0.000734124	0.00126332	170.653	146.463	150.277	163.686	188.333	211.824	204.987	212.2
BCG_3099	-0.188384	0.0263736	0.0369137	2058.3	2349.55	1979.98	2154.72	2112.6	1849.26	1791.49	1745.45
BCG_3100c	-0.39145	3.52927e-08	9.00156e-08	4776.18	4638.66	4153.84	4477.92	3693.99	3583.36	3227.35	3253.74
BCG_3101	-0.606137	2.42038e-11	7.75031e-11	497.301	493.671	559.81	518.818	315.253	316.055	374.696	353.667
BCG_3102	-0.582678	9.53507e-11	2.93689e-10	1375.69	1476.92	1647.31	1646.43	988.748	927.991	1092.63	1096.37
BCG_3104c	-0.28933	0.00337447	0.0053104	315.132	324.676	300.554	318.757	264.075	249.65	288.888	227.803
BCG_3106	0.712836	1.06934e-37	1.16045e-36	1250.06	1159.41	1116.18	1134.32	1899.71	1966.94	1851.55	1919.16
BCG_3108	0.656006	5.52199e-18	2.56721e-17	341.305	381.007	378.56	359.918	560.905	551.415	598.752	590.832
BCG_3110	0.971022	8.09328e-14	3.00164e-13	80.6151	92.1792	106.685	95.7229	195.498	186.607	177.337	174.753
BCG_3112	0.48769	3.76796e-08	9.57952e-08	361.197	420.952	409.533	425.967	533.269	537.966	615.913	582.511
BCG_3113	0.369065	0.00115702	0.00195269	302.568	367.693	340.704	343.645	373.595	460.633	496.735	417.119
BCG_3115	-0.433328	0.00130201	0.0021779	467.986	540.785	548.339	593.482	345.959	339.591	478.62	429.602
BCG_3116	-0.439255	2.01476e-29	1.5648e-28	3866.38	3814.17	3785.6	3676.72	2852.63	2728.5	2763.98	2825.18
BCG_3117c	-0.178252	0.113979	0.143278	13390.5	16819.6	18912	17257.9	13463.8	13897.2	14981.2	16322.8
BCG_3118c	-0.968866	5.35522e-66	1.30938e-64	13642.8	11869.6	12913.5	12560.8	6371.59	6386.66	6464.23	6827.86
BCG_3119c	-1.27582	2.25353e-23	1.34431e-22	14947.3	17229.3	20402.1	17769	6015.39	6780.05	7800.93	8456.81
BCG_3120	0.220366	0.0118702	0.0173241	3095.83	2454.02	2498.5	2760.65	2906.88	3239.56	3253.09	3193.41
BCG_3121	-0.118082	0.271889	0.318908	4224.44	5021.72	5710.52	5232.21	4176.08	4565.99	4606.95	5253
BCG_3123c	0.201226	0.00174636	0.00287025	874.203	831.661	798.418	904.582	974.418	941.44	984.889	1023.55
BCG_3124c	0.0321541	0.539619	0.586884	2166.14	2111.93	2160.09	2176.74	2314.24	2252.73	2190.02	2050.23
BCG_3128c	0.393995	0.0155136	0.0223371	1460.49	2442.75	2504.23	2372.01	2698.07	2678.9	2905.09	3254.78
BCG_3129c	0.556712	1.85703e-12	6.37961e-12	3889.42	3440.33	3400.16	3359.87	5704.24	5297.28	4961.63	4760.98
BCG_3133	0.973058	2.47197e-15	9.97095e-15	446	340.039	303.995	326.415	711.366	739.703	674.072	655.324
BCG_3138	0.675934	0.000490155	0.000856043	51.3005	76.816	82.595	67.006	99.2842	110.955	135.387	96.7384
BCG_3139	0.516839	0.000395426	0.000698298	185.31	154.656	153.718	146.456	271.24	244.606	192.592	206.999
BCG_3143	0.24442	0.151897	0.186621	2679.14	1769.84	1617.48	1738.33	2646.9	2520.87	2136.63	1941.01
BCG_3144	0.277279	0.000205331	0.000373595	1253.2	1467.7	1485.56	1379.37	1797.35	1729.9	1594.13	1646.63
BCG_3145	0.277274	0.0013278	0.00221748	403.075	417.879	404.945	490.101	509.727	510.227	525.338	537.782
BCG_3148c	-0.563183	0.000185483	0.000339352	448.094	689.296	704.351	644.215	373.595	405.156	435.716	468.089
BCG_3149	0.153409	0.470987	0.520966	3288.47	6473.03	4787.07	4786.15	6447.33	4956.85	6279.26	3820.65
BCG_3150c	0.518651	0.0109412	0.0160333	634.451	728.216	538.014	643.258	1191.41	799.384	1067.84	586.671
BCG_3151c	0.688372	0.000740738	0.00127402	382.136	633.988	503.6	503.503	943.712	745.587	1012.54	558.586
BCG_3152	1.58946	9.68659e-06	2.00254e-05	551.742	949.446	572.429	712.178	2980.57	1820.68	2520.86	1062.04
BCG_3153c	1.41833	0.000234186	0.000422602	11295.5	21542.3	11547.2	14181.3	59383.2	37011.2	41104.1	19035.6
BCG_3154	0.995528	0.00919293	0.013643	5919.45	13728.6	7645.77	8912.76	26013.5	16609.7	19960.9	9605.18
BCG_3157c	-0.155119	0.437691	0.487953	4503.98	5648.54	4002.41	4885.7	5139.24	3928.83	5332.51	2699.31
BCG_3160	0.299074	8.87048e-05	0.000167954	1231.21	1106.15	1011.79	1142.93	1450.37	1425.61	1298.57	1354.34
BCG_3165c	0.86638	5.96239e-25	3.75469e-24	1321.25	1654.1	1592.25	1416.7	2563.99	2719.25	2753.49	2870.95
BCG_3166	-0.0665395	0.411079	0.462844	462.752	538.736	546.044	532.219	490.28	472.401	504.362	520.099
BCG_3184c	5.50411	0	0	2046.79	2016.68	2014.4	2143.24	94008.8	90994.4	93489.1	94767.2
BCG_3185c	5.69934	2.25691e-293	8.12692e-291	3637.1	2451.97	2472.11	3106.21	179270	164192	136523	126295
BCG_3186c	3.52817	0	0	282.676	252.981	258.109	286.212	2899.71	2898.29	3370.36	3302.63
BCG_3187c	1.19163	3.88868e-58	7.66321e-57	964.24	804.007	803.007	874.907	2048.12	1881.2	1991.71	1954.53
BCG_3189c	0.708238	4.6361e-06	9.84644e-06	88.9907	141.341	122.745	101.466	198.568	179.042	175.43	189.316
BCG_3190c	0.573931	1.52172e-09	4.26576e-09	311.991	405.588	378.56	347.474	530.198	512.749	558.708	547.144
BCG_3191c	0.559349	5.15783e-05	0.000100197	152.855	199.722	212.223	195.275	237.463	274.867	286.981	320.381
BCG_3192	0.00957594	0.916253	0.930107	1369.41	1683.81	1685.17	1733.54	1528.16	1565.14	1672.31	1750.65
BCG_3193	0.320451	0.00163241	0.00269079	321.413	276.538	261.551	260.366	371.548	337.91	326.072	364.069
BCG_3196c	-0.243841	0.00644334	0.00975242	1276.23	1050.84	1073.73	1227.17	1034.81	1031.38	911.475	930.977
BCG_3197c	0.213805	0.008204	0.0122534	5160.41	6137.09	5318.2	6208.59	6552.76	6771.65	6979.08	6168.37
BCG_3198	-0.0150438	0.90835	0.92303	276.395	294.973	332.674	301.527	244.628	274.026	327.025	347.426
BCG_3199	0.0642438	0.359076	0.410121	1674.07	1433.9	1428.2	1521.99	1525.09	1613.06	1658.01	1537.41
BCG_3202	0.523137	7.32848e-07	1.66828e-06	460.658	478.308	573.576	537.006	661.212	688.428	778.949	816.555
BCG_3203	0.57981	0.000108558	0.000203309	72.2395	65.5497	81.4478	84.2362	120.779	116.839	109.644	106.1
BCG_3204	0.346151	0.085255	0.110214	173.794	213.036	141.1	184.745	264.075	262.258	229.776	149.788
BCG_3205	0.561387	1.48878e-11	4.80608e-11	514.052	447.581	490.981	455.641	639.718	715.327	702.675	756.224
BCG_3206c	0.366092	0.000448672	0.000786716	331.883	382.032	424.446	356.089	436.032	461.474	524.384	502.415
BCG_3207c	0.290946	0.00472127	0.00728231	268.019	292.925	324.644	279.511	316.276	347.156	375.65	384.873
BCG_3208	0.269327	0.00347234	0.00545792	357.01	381.007	318.908	386.721	464.691	450.546	410.927	416.079
BCG_3209	0.0719661	0.716317	0.748241	194.733	262.199	336.116	295.784	233.369	253.853	284.121	373.431
BCG_3210	0.614096	3.13183e-08	8.01422e-08	320.366	413.782	442.801	407.78	574.211	588.4	594.938	667.807
BCG_3211	0.594671	2.57761e-10	7.67663e-10	378.996	394.322	487.54	419.266	615.153	602.69	657.864	659.485
BCG_3212c	0.170145	0.0690286	0.0905073	2021.66	2460.16	2654.51	2410.3	2511.79	2604.93	2708.68	2915.67
BCG_3214	0.758243	4.87821e-08	1.22761e-07	670.048	491.622	458.861	485.315	997.96	937.238	860.944	765.585
BCG_3215c	0.626973	1.53581e-16	6.68498e-16	14852	17740.4	17801.5	17438.8	25020.6	25446.6	26045.7	28243.4
BCG_3216c	-0.13052	0.0227979	0.0321361	1343.24	1212.67	1326.11	1265.46	1126.93	1204.54	1175.57	1192.07
BCG_3217	0.410094	2.72509e-07	6.45966e-07	1162.11	993.487	954.431	1068.27	1327.54	1433.17	1467.32	1324.17
BCG_3218	0.30805	3.51296e-06	7.52559e-06	649.109	737.434	650.435	687.29	827.027	869.151	826.62	850.882
BCG_3219c	0.162131	0.0795902	0.103465	371.667	397.395	402.65	371.405	379.736	421.126	451.924	473.29
BCG_3220	1.14844	5.407e-39	6.06718e-38	4133.36	5226.56	4984.38	5029.28	10376.7	10233.1	10545.8	11792.7
BCG_3223	-0.565436	4.13003e-12	1.38871e-11	1007.17	986.317	1150.59	1104.64	667.354	692.631	731.278	780.148
BCG_3225c	-0.495893	8.496e-14	3.14511e-13	6844.95	7619.12	7779.99	7415.65	5075.78	4913.98	5397.34	5647.23
BCG_3226c	-0.165924	0.0293717	0.0408072	1235.4	1398.05	1299.72	1250.14	1084.96	1130.57	1283.31	1120.29
BCG_3227c	-0.340857	3.70949e-05	7.26671e-05	1633.24	1692	1455.74	1516.25	1310.14	1308.77	1255.66	1096.37
BCG_3228	0.6959	1.84377e-10	5.55376e-10	272.207	335.942	348.734	269.939	461.62	487.532	523.431	511.777
BCG_3230	-0.147771	0.0907326	0.116686	690.987	695.441	715.823	780.142	699.084	693.472	573.962	635.561
BCG_3231c	-0.239816	0.000101534	0.000190695	5123.77	4893.69	4650.56	4494.19	4136.16	3974.22	4277.07	3839.37
BCG_3233c	0.0149659	0.836784	0.85779	8011.26	9456.56	9470.89	9521.56	8969.35	8804.99	9302.58	9765.37
BCG_3234	-0.563202	2.33395e-07	5.5591e-07	2956.58	2497.03	2310.36	2587.39	2057.33	1734.94	1642.75	1571.74
BCG_3236	-0.822601	2.42948e-15	9.81955e-15	6462.82	8858.42	8740.15	8104.86	4783.04	4284.39	4626.98	4493.65
BCG_3237c	-0.357924	8.76849e-09	2.34043e-08	2682.28	3068.54	3057.16	3075.58	2421.72	2272.07	2270.11	2310.28
BCG_3239	-0.159706	3.69939e-05	7.25409e-05	15488.6	16148.8	15812.3	16074.7	14739.1	13925.8	13735.1	14473.3
BCG_3240c	-0.70435	1.2108e-45	1.73767e-44	7189.4	7855.72	7792.61	7651.13	4773.83	4426.45	4766.18	4748.5
BCG_3243	-0.12339	0.440196	0.490469	1040.67	1496.38	1672.55	1521.99	1156.61	1165.87	1346.24	1593.58
BCG_3244c	0.051744	0.345398	0.396212	1296.12	1229.06	1166.65	1206.11	1302.98	1267.58	1276.64	1230.55
BCG_3245	-0.243173	0.00726106	0.0109399	1470.96	1500.47	1748.26	1503.81	1167.87	1270.94	1380.56	1437.55
BCG_3247c	-0.0227413	0.854295	0.873706	10274.8	7220.7	6895.53	7651.13	8306.1	7981.23	7661.73	7592.4
BCG_3249c	-0.0583076	0.555745	0.602107	4340.65	3589.87	3389.83	3569.51	3892.55	3764.92	3435.19	3206.93
BCG_3250c	-0.0515683	0.521294	0.569456	6101.62	5836.99	5888.33	5528.96	5063.49	5251.05	6216.34	6005.06
BCG_3252	-1.12087	1.99452e-28	1.48223e-27	5750.89	7224.8	7520.73	6769.52	2928.37	2876.44	3313.16	3420.17
BCG_3253	-0.845371	6.9176e-07	1.57929e-06	659.578	461.92	378.56	437.454	301.947	266.461	255.518	254.848
BCG_3254	-0.367352	1.65634e-05	3.35761e-05	1072.08	915.647	901.662	907.453	799.391	746.428	703.628	693.812
BCG_3255c	-0.0314936	0.680649	0.718755	4140.68	3454.67	3512.58	3585.78	3839.33	3639.68	3523.86	3373.36
BCG_3256c	0.561501	5.69312e-30	4.53732e-29	1171.54	1121.51	1082.91	1143.89	1628.47	1672.74	1703.77	1667.44
BCG_3258	0.372546	2.95196e-10	8.7194e-10	988.32	1009.87	936.076	897.881	1201.65	1241.52	1262.34	1254.48
BCG_3260c	0.0373819	0.583264	0.627631	734.958	814.25	812.184	803.115	870.016	806.108	800.878	770.786
BCG_3261c	-0.333655	0.00839508	0.0125105	703.55	562.293	539.162	572.423	552.716	483.329	450.017	400.476
BCG_3263c	-1.13184	1.25872e-38	1.40445e-37	6427.22	6742.4	7493.2	6959.06	2809.64	2970.58	3309.34	3515.87
BCG_3264	-0.370114	5.59883e-08	1.4036e-07	1871.95	1572.17	1643.87	1633.03	1311.17	1325.58	1273.78	1288.8
BCG_3265c	-0.549698	4.16297e-12	1.3986e-11	1923.25	1764.72	1829.71	1851.28	1351.08	1373.49	1148.88	1158.78
BCG_3266c	0.0811542	0.438986	0.489258	420.874	376.911	328.086	399.165	425.796	436.257	380.417	371.351
BCG_3267c	0.2456	1.7213e-05	3.48572e-05	753.803	747.676	714.676	766.741	876.157	912.02	877.152	871.686
BCG_3268c	0.518516	2.19521e-09	6.10621e-09	2624.7	2218.45	2173.85	2071.44	3461.64	3347.16	3132	3076.9
BCG_3270c	1.22387	3.30224e-53	5.7622e-52	1855.19	1837.44	2015.55	1918.29	3935.54	4418.89	4496.36	4960.7
BCG_3271c	0.968111	1.06015e-44	1.47861e-43	605.137	582.777	560.957	539.877	1059.37	1087.7	1181.29	1148.38
BCG_3272c	0.153646	0.104531	0.132622	2093.9	1773.94	1646.16	1765.13	2218.03	2098.07	1857.27	1924.37
BCG_3278c	0.144963	0.0910303	0.117031	7129.72	8429.28	8644.94	8287.69	8334.75	9004.21	8573.21	10014
BCG_3279c	0.370647	0.0394997	0.0537472	1703.39	1090.79	923.458	1195.58	1746.17	1784.53	1417.74	1404.27
BCG_3280c	0.438187	0.0643411	0.0848103	1205.04	784.547	524.249	733.237	1368.48	1226.39	911.475	893.53
BCG_3282c	0.0332566	0.637296	0.679314	2064.58	2228.69	2448.02	2409.35	2233.38	2326.7	2466.51	2336.28
BCG_3283	0.132025	0.0151037	0.0217944	1978.73	1870.21	1798.73	1984.34	2023.56	2180.44	2076.56	2083.52
BCG_3285c	-0.284005	0.0389856	0.0531391	5534.17	3961.66	3895.73	4207.98	4271.27	3686.75	3328.41	3168.44
BCG_3287c	-0.435722	1.5888e-12	5.49626e-12	4576.22	4092.76	3954.23	4243.4	3200.64	3073.13	3226.39	2970.8
BCG_3288	0.254071	6.04881e-07	1.39217e-06	2182.89	2004.39	1957.04	2070.49	2378.73	2466.24	2456.03	2497.51
BCG_3292	-0.344486	1.05931e-13	3.88514e-13	1700.25	1780.08	1763.17	1774.7	1340.85	1413.84	1400.58	1369.94
BCG_3296	0.0797607	0.457102	0.507024	23011.9	28953.5	30001.5	29430	26914.2	27161.4	30441	33213.5
BCG_3297	0.167596	0.0165836	0.0238258	8855.1	9563.08	9404.35	9869.99	10093.2	10111.2	10291.3	11843.7
BCG_3298	-0.110036	0.248548	0.293793	3927.11	3224.22	2905.74	3555.15	3304.01	3184.09	3068.13	3058.18
BCG_3300c	0.337463	2.19558e-12	7.49715e-12	4280.98	4795.37	4667.76	4533.44	5708.33	5678.06	5808.27	5900
BCG_3301	-0.0508541	0.692122	0.728733	4473.61	6648.17	6440.11	6132.97	5313.24	5469.6	5650.96	6440.9
BCG_3302	-0.0559407	0.395779	0.44727	8872.9	9994.27	10028.4	10154.3	9013.37	8904.18	9679.18	9970.29
BCG_3306	-0.42356	0.000366536	0.000650761	6706.76	8084.12	9029.24	8720.36	5269.23	5719.25	6278.31	6995.33
BCG_3307c	-0.312094	0.0892888	0.114941	3337.67	4938.76	5780.5	5143.19	3079.86	3514.43	3973.88	4897.25
BCG_3310	-0.461532	5.43436e-12	1.81344e-11	4818.06	4565.94	4746.92	4909.63	3101.35	3403.48	3644.95	3678.14
BCG_3311	-0.345204	1.07446e-07	2.63198e-07	1927.43	1789.3	1795.29	1744.07	1490.29	1514.71	1350.05	1354.34
BCG_3313	0.351454	0.000102799	0.000192979	4976.15	6213.9	5988.13	6325.37	7341.91	7244.05	7165	8238.36
BCG_3318c	0.533644	2.88431e-10	8.53229e-10	587.339	694.417	747.943	674.847	996.936	1024.66	931.497	959.062
BCG_3320c	-0.578895	4.49658e-11	1.41807e-10	527.662	614.528	578.165	575.295	340.842	409.358	391.858	393.195
BCG_3321	-0.783238	2.63048e-25	1.68871e-24	1184.1	1333.53	1405.26	1350.65	731.837	734.66	793.25	805.113
BCG_3323c	0.0452171	0.56988	0.614732	429.249	444.509	424.446	409.694	455.479	437.938	466.225	401.516
BCG_3324	-0.0161564	0.73156	0.762146	1443.74	1422.63	1425.91	1411.91	1367.46	1437.38	1383.42	1451.08
BCG_3329c	-0.595773	8.47874e-20	4.3901e-19	1237.49	1093.86	1232.04	1195.58	813.721	806.108	773.229	754.143
BCG_3333c	-0.841211	1.01178e-65	2.45869e-64	7019.79	7697.99	7573.5	7537.22	3990.82	4105.35	4296.14	4257.53
BCG_3336	-0.128964	0.413524	0.465067	1063.7	1485.11	1663.37	1560.28	1079.84	1246.57	1389.14	1563.42
BCG_3337c	0.0989922	0.10857	0.137044	1305.55	1162.48	1190.74	1163.03	1356.2	1258.34	1269.01	1281.52
BCG_3338	-0.259474	0.00294344	0.00468231	1412.33	1514.81	1723.02	1606.23	1192.43	1249.93	1416.79	1366.82
BCG_3340c	-0.0228589	0.853585	0.873341	10191	7067.07	7121.52	7592.74	8487.26	8072.01	7390.01	7520.63
BCG_3342c	-0.0654152	0.424472	0.475356	4167.91	3691.26	3491.93	3632.68	3867.99	3708.6	3521.96	3220.45
BCG_3343c	-0.0771364	0.279844	0.327367	6130.93	5861.57	5890.63	5639.99	5086.01	5251.89	6025.65	5935.37
BCG_3345	-1.09632	1.02186e-33	9.52372e-33	5935.16	7199.2	7358.98	6790.58	3025.61	2932.76	3292.18	3511.71
BCG_3346	-0.795084	1.39808e-06	3.09021e-06	658.531	408.661	442.801	447.026	327.535	270.664	268.866	261.09
BCG_3347	-0.339174	6.36859e-07	1.45984e-06	1039.62	973.003	893.632	1012.75	787.109	779.21	791.344	741.661
BCG_3348c	-0.0939444	0.244655	0.28945	4218.16	3604.21	3628.44	3652.79	3782.01	3706.08	3469.52	3192.37
BCG_3349c	0.580288	2.30622e-29	1.78417e-28	1145.36	1133.8	1066.85	1163.03	1699.09	1629.03	1711.4	1709.04
BCG_3351	0.371587	4.35385e-09	1.18364e-08	1091.97	1060.06	1124.21	1040.51	1362.34	1417.2	1494.97	1305.45
BCG_3353c	0.074454	0.275494	0.32285	688.893	672.908	723.853	713.136	767.661	774.167	715.07	687.571
BCG_3356c	-0.653108	1.04995e-18	5.11544e-18	573.728	586.874	614.874	604.012	354.148	402.634	382.324	371.351
BCG_3357	-0.747959	5.89873e-28	4.29501e-27	1240.63	1280.27	1425.91	1378.41	790.179	759.877	828.527	792.631
BCG_3359c	0.0637679	0.437637	0.487953	393.653	467.041	409.533	412.566	421.702	448.025	452.877	435.843
BCG_3360	-0.0735425	0.235612	0.27967	1456.31	1597.77	1479.83	1437.76	1416.59	1378.54	1364.35	1517.65
BCG_3365c	-0.617924	3.6837e-18	1.73292e-17	1169.44	1153.26	1217.13	1177.39	800.415	701.037	835.201	738.54
BCG_3369	-0.681404	1.57679e-19	7.99702e-19	990.414	988.366	960.166	1025.19	642.788	595.125	676.933	557.546
BCG_3376	-0.366298	4.92928e-14	1.84545e-13	2031.08	1898.89	2057.99	2055.17	1587.52	1547.49	1573.15	1531.17
BCG_3377c	0.0118319	0.899327	0.914801	670.048	675.981	788.094	680.59	627.435	695.153	781.809	731.259
BCG_3378c	1.74674	1.91048e-18	9.1064e-18	117.258	88.0823	115.862	108.167	255.887	321.098	397.579	466.009
BCG_3386c	-0.54035	8.20746e-07	1.85452e-06	1869.85	2378.22	2351.66	2714.7	1515.88	1631.55	1600.8	1657.03
BCG_3387c	-0.320859	2.41854e-05	4.81158e-05	962.146	1042.65	1082.91	1100.81	810.65	874.195	894.314	771.827
[truncated: 1,964 more rows]
