# Supplementary material for: Vanoxerine kills mycobacteria through membrane depolarization and efflux inhibition
Source: Front Microbiol. 2023 Jan 26;14:1112491. doi: 10.3389/fmicb.2023.1112491 (PMC9909702; doi:10.3389/fmicb.2023.1112491)
Supplement: Supplementary file 4 [file Table_4.XLSX]

## Sheet: 15 ug ml-1 vs 30 ug ml-1 Vanox
Supplementary Table 4: Differentially expressed genes comparing 15 µg/ml vanoxerine to 30 µg/ml vanoxerine treated M. bovis BCG
ID	log2FoldChange (15 µg/ml Vanox/30 µg/ml Vanox)	pvalue (Wald Test)	padj (Benjamin-Hocberg)	Normalised Hit Counts - 30 µg/ml Vanoxerine Samples				Normalised Hit Counts - 15 µg/ml Vanoxerine Samples
				Vanox-2-4	Vanox-2-3	Vanox-2-2	Vanox-2-1	Vanox-1-4	Vanox-1-3	Vanox-1-2	Vanox-1-1
16S rRNA	0.602176	0.0229636	0.0432931	425272	317184	415616	415636	234343	307382	128726	366245
23S rRNA	0.806563	0.00260156	0.00631808	1.39614e+06	1.19886e+06	1.23501e+06	1.08791e+06	597692	840127	350352	1.02361e+06
35kd_ag	0.763618	4.83852e-34	2.81844e-32	24835.4	25981.2	25261	22381.6	14396.6	14321.7	13882.2	15393.3
5S rRNA	0.0318499	0.767599	0.82509	647.209	692.874	710.541	731.747	684.338	670.471	570.8	797.658
aac	0.49428	4.39275e-08	2.38026e-07	3677.67	3048.21	3659.29	3682.31	2737.35	2507.82	2500.78	2240.38
aao	-0.00114676	0.98066	0.986638	3773.39	3562.74	3707.07	3816.87	3598.89	3684.37	3658.76	3932.8
accA1	0.317149	0.00727129	0.0157386	4880.72	4333.44	5048.52	6122.12	4569.11	4222.68	3889.09	3682.11
accA2	0.0979675	0.216023	0.296127	3313.28	3465.45	3540.46	3378.8	3428.54	3050.16	3492.17	2826.98
accA3	0.154212	9.85725e-06	3.75068e-05	29175.5	27958.2	28916.6	27501.9	25878.6	25229.7	24955	25975.9
accD1	0.205328	0.0016501	0.00420596	4149.75	4201.56	3899.4	3620.43	3259.17	3389.43	3558.62	3557.26
accD2	-0.32099	0.0150142	0.029885	1221.54	1088.49	1173.62	965.513	1717.21	1251.49	1397.41	1191.04
accD3	-0.301225	0.0122717	0.0249913	890.865	815.019	895.527	1137.4	1242.38	1215.23	1145.24	1005.74
accD4	-0.168745	0.00983067	0.0204817	13069.3	12298.8	12740.7	14447.3	15614.5	14919.6	14160.8	14386.6
accD5	-0.0559709	0.619592	0.701792	10081.2	11614.6	9974.53	8530.5	9272.34	9953.11	10724.1	11841
accD6	-0.856376	6.96132e-52	1.06053e-49	8704.15	8911.16	8773.96	8130.74	16095.2	14396.6	15918.7	16086.9
aceA	0.106251	0.0332294	0.0599916	9729.9	10197.5	9358.32	9207.24	8575.28	8921.62	8960.74	9302.38
aceE	-0.286247	4.54779e-12	3.96779e-11	7513.07	7943.73	7622.39	7370.51	9171.5	9045.72	9266.62	9649.19
ackA	-0.0187978	0.833398	0.87795	4748.01	4448.02	5103.65	5762.63	5377.78	5146.99	5027.96	4774.06
acn	0.266788	0.00708209	0.015371	24331.8	25834.2	22527.8	19190.4	18000.3	18452.5	19402.6	20515.2
acpA	-0.205254	0.514982	0.603504	22.8427	15.133	18.3761	15.7154	27.4127	16.1171	20.0281	19.8176
acpM	-1.71063	1.39837e-25	4.13353e-24	1056.2	897.17	1075.61	1493.94	4408.55	3706.13	3488.53	3205.5
acpS	-0.664279	0.000241904	0.000731997	613.489	545.868	790.171	927.207	1370.63	1160.43	1083.34	945.299
acrA1	0.107297	0.251365	0.33603	1655.55	1806.23	1591.37	1565.64	1312.87	1516.62	1680.54	1633.96
acs	-0.156293	0.0150376	0.0299069	1914.43	2032.14	1860.88	1729.67	2028.54	2041.23	2142.09	2186.87
acyP	-0.0995066	0.534728	0.622535	289.341	242.128	282.991	378.151	382.799	323.954	293.138	279.428
add	0.24231	0.00113277	0.00298331	914.795	933.921	958.006	881.043	740.143	744.61	872.131	759.014
adh	0.22154	0.00386055	0.00896345	772.3	718.817	742.393	845.683	705.877	665.636	647.271	624.254
adhA	0.259126	3.37112e-05	0.00011796	5759.62	5145.21	5730.88	5851.03	5010.65	4658.65	4672	4449.05
adhB	-0.365531	1.2651e-13	1.32568e-12	2661.72	2899.05	2734.36	2627.41	3425.61	3440.19	3625.08	3580.05
adhC	0.0539576	0.474734	0.567978	16517.4	18013.7	16654.8	15646.6	14786.2	15520	16236.4	17836.8
adhD	0.328934	1.51689e-07	7.6443e-07	869.11	907.979	860	868.274	754.828	689.006	675.492	672.807
adhE1	-0.0752238	0.345887	0.438419	412.256	404.267	412.849	443.959	433.708	452.89	471.57	404.279
adhE2	0.255383	0.00510054	0.0115447	6558.03	6685.53	6510.03	5353.05	4867.71	5096.23	5299.25	5768.9
adk	-0.973402	4.21237e-19	7.35031e-18	967.007	978.239	998.433	1313.22	2184.2	2054.93	2143.91	1980.77
adoK	0.374699	6.1332e-28	2.14988e-26	21115.3	21231.6	21460.8	22111.5	16619.9	16702.1	15987	16960.9
aglA	0.165788	8.54285e-06	3.29486e-05	5129.81	4966.86	5215.13	5239.11	4728.69	4574.03	4503.58	4514.45
agpS	0.545311	1.28395e-09	8.39228e-09	6666.8	6610.95	6478.18	5563.24	3801.55	4333.08	4649.24	4563.99
ahpC	0.287365	0.0209245	0.0399239	3472.09	4265.34	3653.16	3085.12	2567	2953.46	2871.3	3469.07
ahpD	0.0917456	0.162588	0.234612	6487.32	6208.85	6465.93	7196.66	6421.42	6475.85	5814.51	6024.55
ahpE	-1.0634	4.24194e-13	4.20058e-12	282.814	249.694	285.442	386.991	729.373	622.926	577.173	592.546
alaS	0.270158	5.03404e-06	2.02847e-05	43905.8	41507.6	46179.1	48344.4	38844.8	37520.6	36481.1	36363.3
ald_a	0.435094	7.57122e-10	5.16172e-09	1766.5	1894.87	1800.85	1605.91	1219.86	1298.23	1333.69	1374.35
aldA	0.512939	1.47565e-17	2.31947e-16	1416.25	1392.23	1523.99	1377.06	942.801	1021.02	989.569	1044.39
aldb	0.303678	0.00797003	0.0170829	3933.29	4267.5	3807.52	3076.28	2804.91	2894.63	3066.12	3455.2
aldC	-0.122256	0.00210354	0.00523046	4845.91	4864.17	5112.22	5179.2	5371.91	5354.1	5538.67	5507.31
alkA	0.0100651	0.858735	0.896875	5848.81	5940.78	5560.6	5188.04	5593.17	5404.06	5612.41	5771.87
alkB	0.271264	0.00964685	0.0201536	14964.1	15218.4	13332.4	11352.4	10445.2	11269.9	11413.3	12333.5
alr	0.0122393	0.920875	0.943504	4678.4	4232.91	4967.66	6084.8	5452.19	5235.64	4670.18	4438.15
amiA1	-0.181694	0.0129584	0.0261878	1972.08	1845.14	1907.44	1629.49	2039.31	1994.49	2183.06	2121.47
amiA2	-0.0290325	0.586081	0.672889	1671.87	1680.84	1661.2	1661.9	1591.89	1687.46	1721.5	1811.33
amiB1	-0.324069	0.000367388	0.00107635	1624.01	1477.63	1739.6	1842.63	2327.14	2080.72	2018.28	1942.12
amiB2	-0.50527	2.91333e-10	2.1135e-09	372.009	392.377	418.974	438.066	549.233	554.428	599.932	599.482
amiC	-0.507537	1.98134e-11	1.64876e-10	4571.8	4283.71	4703.05	4948.38	7230.1	6744.2	6103.1	6233.62
amiD	-0.390466	1.42227e-10	1.06899e-09	1655.55	1621.39	1530.11	1538.14	1988.4	1988.04	2109.32	2234.43
amt	0.250208	0.0779928	0.126042	2674.77	2427.76	2755.18	3481.94	2777.49	2588.41	2125.71	2043.19
ansA	-0.263907	0.0280135	0.0515141	506.89	472.365	490.028	657.099	703.919	609.226	638.167	605.427
ansP1	-0.18398	0.00491196	0.0111753	13761.1	14586	13080.1	12492.7	14932.1	14750.4	15170.4	16402
ansP2	0.231178	0.0392185	0.06919	4627.27	5016.58	4459.26	3650.88	3404.07	3615.87	3896.37	4208.27
aofH	-0.0245315	0.659675	0.735013	1609.87	1565.18	1580.34	1504.75	1638.89	1519.84	1531.24	1679.54
apa	-0.423261	3.29543e-06	1.37838e-05	1231.33	1368.45	1255.7	1158.03	1477.35	1616.54	1822.55	1805.38
apt	-0.287526	0.0947726	0.148789	1935.1	1786.77	2037.29	3038.96	3079.03	2810.82	2484.39	2366.22
arcA	-0.057839	0.258747	0.344272	1185.64	1198.75	1151.57	1153.12	1279.59	1175.74	1208.06	1220.76
argB	0.33453	1.28819e-08	7.52585e-08	1639.23	1638.69	1717.55	1550.91	1352.03	1295.01	1330.05	1210.85
argC	0.146477	0.0695149	0.113922	645.034	672.337	656.638	645.312	586.436	524.611	650.912	606.418
argD	0.239003	0.00153023	0.00392821	1905.73	1985.66	2076.5	1730.66	1762.24	1597.2	1610.44	1550.73
argF	0.174988	0.0111637	0.0229592	1111.68	1140.38	1136.87	1057.84	1082.8	927.539	988.658	940.345
argG	-0.147223	0.153991	0.225077	1187.82	1006.34	1238.55	1320.09	1443.08	1348.19	1300	1172.21
argH	-0.101465	0.308717	0.397797	967.007	864.742	1096.44	1043.11	1203.22	1033.91	1046.01	977.007
argJ	0.357309	4.83336e-07	2.27916e-06	2507.26	2448.3	2495.47	2107.82	1915.95	1786.58	1903.58	1853.94
argR	0.0761186	0.617505	0.700039	352.43	309.145	383.447	390.92	418.044	372.305	295.869	275.465
argS	0.142093	0.172089	0.2459	7381.45	8148.03	7093.16	6147.66	5943.66	6089.04	6845.05	7193.79
aroA_1	0.0269981	0.58479	0.671796	2952.14	2915.26	2947.52	3146.02	2946.86	2786.65	3049.73	2961.74
aroA_2	0.0397827	0.302092	0.389894	2921.69	2990.93	2991.62	3064.5	2949.8	2916.39	2962.33	2815.09
aroB	0.0702549	0.127497	0.191657	4364.04	4080.5	4391.88	4516.2	4099.18	4030.89	4241.4	4158.72
aroD	-0.000432369	0.992611	0.99462	2306.02	2104.57	2140.2	2141.22	2205.74	2201.6	2137.54	2149.22
aroE	0.0665105	0.73946	0.802466	4435.83	4017.81	5074.24	7885.19	5756.67	5402.45	4773.96	4516.43
aroF	0.180254	0.000745588	0.00205374	17159.2	16778.2	16870.5	15308.7	14746.1	13872	15132.1	14599.6
aroG	0.249745	0.00176087	0.00445674	7829.6	7851.86	8254.53	9507.8	7337.79	7354.23	6657.51	6779.6
aroK	0.110689	0.0337231	0.0606836	5403.93	5111.7	5163.67	4829.53	4779.6	4524.07	4937.83	4752.26
arsA	0.265582	0.00313283	0.00744847	5364.77	5681.35	5305.78	4443.52	4084.49	4184	4306.95	4722.53
arsB1	0.0693536	0.360829	0.45351	2518.13	2615.84	2905.87	3022.26	2712.88	2731.04	2631.87	2466.3
arsB2	-0.0453541	0.355758	0.448491	2189.63	2120.78	2152.45	2050.86	2241.97	2102.48	2290.48	2150.21
arsC	0.433265	6.81353e-06	2.68541e-05	702.684	750.163	695.84	589.326	560.002	489.96	490.688	486.522
asd	-0.147682	0.000114063	0.000365834	5393.05	5178.72	5585.1	5512.17	6007.3	5873.88	6056.67	6067.16
ask	-0.111123	0.00014567	0.000457208	10340.1	10501.2	10561.3	10760.1	11460.5	11118.4	11481.5	11485.3
asnB	0.108402	0.00521588	0.0117856	7156.29	6944.96	7284.27	7124.96	6772.89	6641.05	6723.06	6305.96
aspB	0.333501	0.00119742	0.00313768	461.205	443.18	428.775	354.578	350.491	310.254	341.388	336.899
aspC	-0.114261	0.0454469	0.0788458	3856.06	4357.22	4058.66	3939.65	4276.38	4205.76	4575.5	4490.67
aspS	-0.472414	5.08522e-10	3.53999e-09	2029.74	1840.82	2086.3	2336.68	2895.96	2858.37	2897.7	2857.7
atpA	-0.668146	1.73405e-46	1.96245e-44	5245.12	5351.67	5343.76	5386.44	8051.5	8197.15	8838.75	8803.97
atpB	-0.720901	1.1609e-21	2.54051e-20	2930.39	3390.87	2995.3	3285.49	4802.12	5001.13	5435.8	5536.04
atpC	-0.879365	0.0010454	0.00278315	404.642	364.272	407.949	833.897	1194.41	951.714	811.137	744.151
atpD	-0.562998	1.99638e-47	2.39626e-45	5670.42	5463.01	5521.4	5345.19	8121.01	7815.18	8229.72	8336.27
atpE	-0.553968	5.7938e-10	3.97734e-09	2217.92	2414.79	2282.31	1956.56	2998.75	3050.97	3520.39	3452.22
atpF	-0.650124	2.82714e-52	4.47933e-50	3908.27	3899.99	4005.98	4185.2	6256.95	6047.94	6408.07	6402.07
atpG	-0.654881	1.88566e-25	5.33507e-24	2690	2535.86	2626.55	3009.49	4181.41	4275.06	4369.76	4281.59
atpH	-0.738401	4.29293e-26	1.32846e-24	5031.92	4866.33	5109.77	5858.89	9117.66	8494.51	8736.79	8470.04
atsA	0.72284	8.34796e-11	6.49632e-10	33946.4	35579.8	33935.7	26196.5	17748.7	19066.5	19891.5	21852.9
atsB	0.0462263	0.407974	0.501392	5443.09	5418.69	5367.04	4933.64	4816.8	5064.8	5283.77	5326.97
atsB_2	0.0284281	0.613382	0.696362	5413.72	5318.16	5255.55	4816.76	4971.49	4964.07	5052.54	5409.21
atsD	-0.248208	0.000447182	0.00129009	6127.28	6022.93	6271.14	6991.38	8002.55	7861.92	7218.3	7102.63
BCG_0004	-0.0434373	0.397864	0.490184	1234.59	1249.55	1305.93	1176.69	1263.92	1302.26	1269.05	1277.24
BCG_0007	0.113092	0.390747	0.483219	5986.96	5123.6	6415.7	7952.96	6297.09	6189.77	5701.63	5370.57
BCG_0008c	-0.301775	0.0195179	0.0376756	237.129	247.532	194.786	221.98	224.197	289.302	294.048	304.2
BCG_0010c	-0.557022	1.90055e-12	1.73858e-11	623.279	714.493	612.536	621.739	869.374	935.597	985.017	994.843
BCG_0011c	-0.098486	0.523422	0.611639	1892.68	2321.83	1751.85	1407.51	1756.37	1872	1955.47	2310.73
BCG_0012	-0.281339	5.93586e-08	3.15173e-07	1065.99	1098.22	998.433	1047.04	1310.91	1265.19	1290.9	1252.47
BCG_0018	-0.213642	0.148716	0.218158	170.776	181.596	167.835	120.812	180.141	166.006	204.833	191.24
BCG_0021	-0.418017	1.74158e-07	8.71012e-07	1566.36	1498.17	1603.62	1847.54	2247.84	2230.61	2021.92	2208.67
BCG_0022c	-0.119923	0.00547953	0.0123041	3450.33	3461.13	3384.87	3425.95	3662.53	3940.63	3604.14	3700.94
BCG_0026c	-0.529628	0.278333	0.364938	1302.03	1098.22	1652.62	4058.49	3958.2	3437.78	2345.11	1968.88
BCG_0027c	-0.00571496	0.926382	0.946915	20792.3	21596.9	20101	18847.6	19445.4	20155.2	20171	21888.5
BCG_0028c	-0.19957	0.104655	0.1625	1888.33	1837.58	2064.24	2648.04	2571.9	2513.46	2364.22	2242.36
BCG_0034	-0.0653799	0.21544	0.295658	1335.75	1233.34	1210.37	1219.91	1289.38	1324.02	1288.17	1329.76
BCG_0037	0.117382	0.356411	0.449171	6128.37	5113.87	6280.94	7878.31	6298.07	6002.01	5712.55	5405.25
BCG_0038c	-0.298577	0.0104988	0.0217158	229.515	219.428	227.863	192.513	227.134	261.903	296.78	281.41
BCG_0040c	-0.611736	2.15427e-07	1.06397e-06	650.473	726.383	556.182	556.913	847.835	973.473	903.084	1081.05
BCG_0041c	-0.144798	0.384494	0.477423	1886.15	2342.37	1647.72	1370.18	1737.77	1913.1	1998.26	2362.26
BCG_0042	-0.297034	4.43754e-09	2.73361e-08	1073.61	1082.01	1020.48	1029.36	1310.91	1276.47	1254.49	1327.78
BCG_0049c	-0.0241357	0.636465	0.715798	8207.05	8540.41	8622.05	8754.44	8452.9	8889.38	8181.47	9176.54
BCG_0051c	-0.167285	0.0583255	0.0978514	1309.65	1354.4	1316.95	1611.81	1615.39	1653.61	1576.76	1436.78
BCG_0053	-0.247241	0.0884178	0.140201	843.004	656.123	750.969	904.616	1126.86	959.773	906.725	752.078
BCG_0054	0.090859	0.287573	0.374819	994.201	1099.3	973.931	941.94	1034.83	969.443	845.731	914.582
BCG_0056	-0.113385	0.253706	0.339045	317.622	297.255	363.846	364.4	393.568	369.887	340.477	348.79
BCG_0057	-0.0535621	0.319988	0.40996	1692.53	1633.28	1608.52	1761.1	1789.66	1737.42	1778.86	1645.85
BCG_0058	0.479286	3.75699e-06	1.5599e-05	3003.27	2930.39	2823.79	2218.81	1886.58	1879.25	2056.52	2050.13
BCG_0059	0.425303	8.08913e-06	3.14436e-05	2334.3	2295.89	2402.36	1871.11	1583.08	1591.56	1633.2	1821.24
BCG_0060	0.0263118	0.544946	0.631703	2134.16	2178.07	2049.54	2118.63	2020.71	2118.59	2052.88	2136.34
BCG_0061	-0.513335	0.0662073	0.109133	66.3526	52.9654	73.5043	136.527	125.315	130.548	118.348	97.1062
BCG_0062	0.0162947	0.904202	0.930608	127.266	142.682	117.607	160.1	137.063	141.025	143.838	120.887
BCG_0065	0.0280505	0.894022	0.921713	77.23	77.8268	72.2792	47.1461	78.322	57.2157	73.7397	59.4528
BCG_0067c	-0.393078	3.48623e-06	1.45357e-05	1355.33	1222.53	1293.68	1579.39	1831.76	1781.74	1784.32	1764.76
BCG_0068c	-0.26226	0.0446245	0.0775253	1718.64	1830.01	1902.54	2565.53	2580.71	2505.4	2253.16	2278.03
BCG_0069	0.0986613	0.194051	0.270551	2643.22	2549.91	2652.28	2779.66	2729.52	2595.66	2368.77	2228.49
BCG_0070c	0.121239	0.119092	0.180668	1530.46	1460.33	1414.96	1217.94	1289.38	1290.98	1293.63	1294.09
BCG_0073c	0.133715	0.204803	0.284042	2621.47	3044.97	2594.7	2215.87	2253.71	2273.32	2380.61	2641.69
BCG_0074c	0.328002	4.81113e-12	4.17914e-11	2481.15	2540.18	2670.65	2465.35	1974.69	1994.49	2014.64	2105.62
BCG_0075c	0.352065	6.09171e-15	7.37898e-14	2240.76	2346.69	2319.06	2275.78	1856.23	1833.32	1719.68	1783.58
BCG_0076c	-0.0240768	0.713274	0.779817	1217.19	1155.51	1122.17	1285.71	1154.27	1282.92	1213.52	1211.85
BCG_0078c	0.200444	0.0844987	0.134796	4033.37	4162.65	3468.18	3347.37	2764.77	3162.98	3353.79	3783.18
BCG_0079c	-0.0865084	0.0569173	0.0958136	1650.11	1725.16	1702.85	1740.48	1807.28	1768.85	1783.41	1884.65
BCG_0080	0.032624	0.554495	0.641459	5624.74	5025.23	5259.23	5286.26	5372.89	5286.41	5205.48	4855.31
BCG_0082	-0.0391012	0.29664	0.384739	6849.54	6721.21	6766.07	6974.68	7156.67	6956.94	6737.63	7216.58
BCG_0083	-0.0750343	0.275277	0.362009	2186.37	2225.63	2305.58	1971.3	2168.54	2218.52	2325.08	2437.56
BCG_0088	-0.0897399	0.615551	0.698424	5940.19	6789.3	5022.79	3883.66	4873.59	5320.25	5785.38	7045.15
BCG_0090	-0.309004	2.34161e-12	2.12732e-11	2036.26	1924.05	2014.02	2023.35	2529.8	2514.27	2377.88	2486.12
BCG_0091	0.165483	0.154502	0.225657	10681.7	11655.6	10487.8	8152.35	8591.92	8866.82	8855.14	10221.9
BCG_0092	-0.193146	0.13524	0.201765	3885.43	3959.44	4303.67	5545.56	5503.1	5441.13	4540	4746.31
BCG_0094	-0.317766	4.26294e-10	3.02608e-09	1456.49	1470.06	1389.23	1513.59	1789.66	1789	1908.13	1783.58
BCG_0095	0.535557	2.8576e-14	3.21561e-13	29516	30417.3	28811.2	25484.4	19394.5	19377.6	18927.4	21105.7
BCG_0095A	0.680479	4.14401e-12	3.63151e-11	762.511	804.21	683.59	622.722	466.016	448.055	417.858	460.759
BCG_0096	0.929833	4.42894e-09	2.73256e-08	3811.46	4083.74	3623.76	2518.39	1602.66	1735.81	1861.7	2168.04
BCG_0098c	0.211147	0.00243875	0.00596658	530.82	578.296	590.484	571.647	515.946	469.813	493.419	483.549
BCG_0099	0.0609767	0.639721	0.718846	304.569	369.677	365.071	292.699	279.022	287.69	346.85	362.662
BCG_0102	0.115609	0.175589	0.249913	555.839	604.238	574.558	484.23	511.051	535.088	495.24	503.367
BCG_0103	-0.48589	3.59907e-10	2.56402e-09	1745.83	2026.74	1857.21	1824.95	2381.97	2511.85	2725.64	2821.03
BCG_0104	-0.625717	2.64945e-11	2.17727e-10	1246.56	1234.42	1266.72	1597.07	2097.07	2115.37	2051.06	1987.7
BCG_0105	-0.497036	7.60525e-18	1.22457e-16	1168.24	1236.58	1233.65	1193.39	1591.89	1698.74	1717.86	1809.35
BCG_0106	-0.306481	2.69829e-18	4.47193e-17	2697.61	2720.69	2603.28	2621.52	3271.9	3303.2	3301.9	3285.76
BCG_0107c	0.00543807	0.971959	0.981124	4604.43	5438.14	4201.99	3213.79	4006.17	4056.67	4331.53	4998
BCG_0108c	-0.120736	0.00353077	0.00828028	30876.8	32340.3	30920.8	29589.1	34511.6	32551.7	33460.5	34004
BCG_0109	0.25697	0.000258453	0.000776143	3265.42	3177.93	2938.95	2721.71	2575.81	2490.09	2443.42	2619.89
BCG_0110c	0.330591	3.32219e-07	1.58545e-06	11697.6	10787.7	11095.5	9849.61	9066.75	8684.7	8335.32	8447.25
BCG_0111c	0.0882915	0.580582	0.667543	254.533	222.671	294.017	375.204	287.833	273.185	254.903	263.574
BCG_0112	-0.0848631	0.567353	0.653851	24290.5	23277.8	30734.6	24942.3	30662.1	24476.2	32714.9	21645.8
BCG_0113	-0.35437	0.188593	0.264994	3735.32	3465.45	5662.28	6679.03	7764.65	5602.3	7872.85	3743.54
BCG_0114	-0.533384	0.0201344	0.038621	1284.63	1217.12	1761.65	2102.91	2769.66	2034.78	2848.54	1561.63
BCG_0115	-0.678178	0.0194523	0.0375674	314.359	266.989	476.553	698.352	867.416	669.665	775.633	498.412
BCG_0116	-0.623951	0.000283734	0.000844381	2844.46	2919.58	3812.42	4212.7	5947.58	4736.81	6344.35	4222.14
BCG_0121	0.058069	0.656511	0.732106	3070.71	2984.44	3288.09	4045.73	3745.75	3370.08	3004.21	2741.76
BCG_0122	0.351362	0.00130669	0.00340067	2441.99	2340.21	2169.6	1732.62	1620.29	1712.44	1691.46	1781.6
BCG_0123	0.13092	0.149713	0.21931	437.274	378.325	387.122	359.489	372.029	360.217	365.967	326.99
BCG_0126c	0.149355	0.0167205	0.0327709	774.476	776.106	773.02	748.445	714.688	643.878	694.61	719.379
BCG_0127c	0.27026	0.36575	0.458751	42.4221	54.0464	40.4273	21.6086	32.3078	26.5932	31.8628	40.6261
BCG_0130	0.139765	0.0935222	0.147117	499.276	529.654	494.929	461.639	409.232	481.095	439.707	469.677
BCG_0131	0.304188	0.0827547	0.132387	803.845	971.754	717.892	572.629	522.799	549.593	696.431	714.424
BCG_0133	0.15264	0.191778	0.268232	271.937	274.556	258.49	226.891	192.868	245.786	244.889	242.766
BCG_0135	0.248119	3.16068e-17	4.75401e-16	11279.9	10954.1	11329.5	10816.1	9396.68	9331.8	9309.41	9324.18
BCG_0137	0.0456985	0.507607	0.597691	2085.21	2018.09	1897.64	2221.76	2115.67	2029.14	1960.02	1864.84
BCG_0139	0.388668	6.4414e-05	0.000214226	1237.86	1146.86	1078.06	931.136	813.57	796.99	857.566	887.828
BCG_0141c	-0.356288	0.00492911	0.0112079	907.181	973.915	940.855	672.814	1013.29	1078.23	1146.15	1233.65
BCG_0143	-0.286279	0.00016111	0.000502091	530.82	571.81	550.057	512.714	622.66	667.248	717.369	630.199
BCG_0144	-0.772306	2.16218e-82	9.51599e-80	4856.79	4651.23	4613.62	4994.54	8261.99	8014.23	8263.4	8122.24
BCG_0147	-0.656898	8.39208e-14	8.93576e-13	401.379	369.677	357.721	374.222	586.436	610.838	528.013	646.054
BCG_0149	-0.669728	4.00773e-07	1.90115e-06	303.481	258.342	289.117	385.027	524.757	527.029	467.929	448.868
BCG_0150c	0.393757	3.23806e-20	6.38108e-19	4138.88	4178.86	4311.03	3979.92	3262.11	3157.34	3145.32	3072.72
BCG_0155c	0.287198	0.00055646	0.00157065	1292.24	1230.1	1347.58	1213.03	1076.93	1126.58	1056.03	901.7
BCG_0156	0.300853	0.0221114	0.0419457	256.708	235.642	200.912	178.762	172.308	182.123	181.163	171.422
BCG_0157	0.109938	0.253897	0.339116	478.609	514.521	428.775	435.119	409.232	393.257	467.018	452.832
BCG_0161	0.0652374	0.416568	0.510055	3933.29	3682.72	3914.1	4667.47	3952.32	3947.88	3812.62	3771.29
BCG_0162	-0.0722563	0.564787	0.651273	2432.2	2757.45	2180.63	2046.93	2280.15	2291.05	2355.12	2975.61
BCG_0164	-0.773197	2.37277e-10	1.7437e-09	521.031	555.597	450.826	402.706	740.143	773.621	909.456	874.947
BCG_0167	0.287051	0.00841673	0.0179016	3243.66	3466.53	2952.42	2650	2216.51	2446.57	2589.99	2837.88
BCG_0171c	-0.246715	2.44802e-09	1.54651e-08	1793.69	1710.03	1749.4	1707.08	2080.43	2044.45	2098.4	2033.29
BCG_0174	-0.342996	0.00163043	0.00416116	477.521	495.065	460.627	411.546	505.177	564.098	597.201	672.807
BCG_0175	-0.407058	1.61157e-16	2.27168e-15	1302.03	1359.81	1332.88	1293.57	1743.64	1685.04	1832.57	1750.88
BCG_0176	-0.118588	0.137796	0.205038	538.435	568.568	512.08	569.682	570.771	621.314	639.078	544.984
BCG_0177c	0.0737402	0.362102	0.454607	1170.42	1155.51	1209.15	1310.27	1271.75	1189.44	1083.34	1060.24
BCG_0178	0.00379831	0.966468	0.976826	834.302	889.603	856.325	756.302	783.22	750.251	885.787	908.637
BCG_0179c	-0.221319	2.80992e-05	9.96427e-05	2701.96	2427.76	2597.15	2747.24	2998.75	3036.46	3143.5	3034.07
BCG_0180	0.0465874	0.463951	0.55722	2610.59	2618.01	2758.86	2859.22	2475.95	2557.78	2610.93	2859.68
BCG_0181	0.581008	5.90879e-33	3.00061e-31	12184.9	11829.7	12185.8	11775.7	7573.74	7934.45	7986.65	8577.05
BCG_0182	0.63817	1.77226e-17	2.73149e-16	9073.98	8018.32	9108.4	9836.84	5844.78	6055.19	5388.46	5867
BCG_0183	0.375624	9.43088e-34	5.26137e-32	21353.6	20732.2	21143.5	20568.5	16194	16447.5	15657.4	16286.1
BCG_0184	0.347479	2.62494e-13	2.65918e-12	7030.11	7084.4	6889.8	7363.63	5665.62	5736.07	5218.22	5678.73
BCG_0185	0.100695	0.523467	0.611639	4913.35	4219.94	5061.99	6828.33	5611.77	5331.53	4305.12	4358.88
BCG_0186c	0.0360887	0.757514	0.817579	844.092	797.724	857.55	1098.11	955.528	917.869	816.599	820.448
BCG_0194	-0.175052	0.0156297	0.0309082	961.568	995.534	1081.74	1138.38	1168.96	1170.1	1132.5	1246.53
BCG_0197	-0.212546	0.0212556	0.0404775	273.024	292.931	249.914	304.485	343.638	326.371	306.794	325.009
BCG_0199	-0.508388	0.000546592	0.00154647	196.882	223.752	176.41	180.727	255.525	226.445	330.463	295.282
BCG_0201c	-0.875527	4.92434e-26	1.51204e-24	985.499	973.915	1073.16	1225.8	1969.8	2009	1945.45	1891.59
BCG_0212	-0.393388	2.39273e-34	1.45809e-32	7599	7627.02	7983.79	7894.03	10059.5	10170.7	10354.5	10266.5
BCG_0213	-0.392008	3.03091e-29	1.20054e-27	7614.23	7505.96	7509.69	7921.53	9956.68	9886.23	9946.67	10310.1
BCG_0214	-0.295807	0.00166519	0.00424167	5992.4	6454.22	5681.88	4960.16	6714.15	6778.04	7038.05	7812.1
BCG_0215	-0.0490536	0.577956	0.664716	6144.68	6550.42	5961.2	5293.13	5628.41	6092.26	6204.15	6851.93
BCG_0217c	0.15604	5.99096e-06	2.38495e-05	5729.16	5794.85	5487.09	5613.33	5063.52	5024.5	5027.96	5194.19
BCG_0218c	0.328357	0.00630864	0.0139685	3975.71	4123.74	3805.07	2904.4	2681.55	2814.85	3081.59	3215.4
BCG_0220	-0.506556	1.95591e-14	2.25287e-13	1170.42	1292.79	1147.89	1180.62	1574.27	1702.77	1735.16	1796.46
BCG_0221	0.0496726	0.468942	0.56219	3616.76	3812.43	3508.6	3363.09	3282.67	3266.13	3502.18	3767.32
BCG_0222	0.196166	0.00173632	0.00440305	1120.38	1104.71	1169.94	1052.93	918.325	943.656	1025.98	991.871
BCG_0224	0.351557	0.000123901	0.000392931	6199.07	6268.3	5872.99	5068.21	4259.74	4292.79	4777.61	5015.83
BCG_0225	0.333265	5.59092e-10	3.85813e-09	4518.5	4281.55	4342.88	4569.24	3632.18	3532.87	3253.65	3643.46
BCG_0227	0.378605	3.24371e-05	0.000113904	9541.72	8909	10211	11468.3	8087.72	7980.38	7780.91	7018.4
BCG_0228	0.321967	2.19525e-23	5.40087e-22	8256	8501.49	8391.74	8756.41	6840.45	6743.39	6823.2	6721.14
BCG_0229	0.394312	5.3387e-05	0.000179818	13927.5	14609.8	12612.1	11193.3	9432.9	9459.93	9958.5	10974
BCG_0230c	0.542786	2.57225e-21	5.50739e-20	1655.55	1872.17	1793.5	1763.07	1236.51	1248.27	1164.36	1212.84
BCG_0231	1.10346	7.27407e-99	4.8021e-96	2753.09	2620.17	2760.09	2574.37	1205.18	1202.34	1296.36	1279.23
BCG_0232	0.981488	2.88973e-10	2.10022e-09	1909	2357.5	2908.32	2225.69	1275.67	1033.91	1024.16	1427.86
BCG_0233	0.600364	0.000221836	0.000673844	211.023	239.966	273.191	335.916	181.12	149.083	178.432	192.231
BCG_0234	0.358962	5.66601e-10	3.90056e-09	1691.45	1732.73	1853.53	1671.72	1292.31	1347.39	1345.52	1430.83
BCG_0235c	0.0555177	0.653246	0.729286	9060.93	10013.7	8304.76	6888.24	7439.61	7729.76	8795.05	9009.08
BCG_0236	-0.424301	1.46295e-10	1.09749e-09	936.55	1062.55	991.082	949.798	1286.44	1268.42	1320.03	1412.99
BCG_0237	-0.308043	1.90042e-09	1.21608e-08	939.813	951.216	984.957	948.816	1216.93	1167.68	1207.15	1141.49
BCG_0238c	-0.160507	0.232284	0.314663	1393.4	1305.76	1452.93	1842.63	1907.14	1800.28	1551.27	1442.72
BCG_0240	-0.674733	1.74074e-08	9.96398e-08	562.365	545.868	492.479	674.779	1025.04	904.169	918.56	788.74
BCG_0241c	-0.208589	0.00109159	0.00288445	2213.56	2179.15	2067.92	1946.74	2370.22	2291.05	2534.46	2519.81
BCG_0242	0.112572	0.186376	0.262234	5747.65	5728.91	5406.24	4846.23	4461.42	4976.15	5288.32	5370.57
BCG_0244c	0.210375	0.00415087	0.00957019	8885.8	8457.17	9094.93	10454.7	7869.4	7901.41	7849.18	8269.88
BCG_0245c	0.380254	2.7709e-05	9.85235e-05	5691.09	6555.82	5875.44	5797.99	4034.56	4369.34	4843.15	5131.77
BCG_0246	0.124059	0.268878	0.355009	1459.76	1378.18	1520.31	1882.9	1491.05	1560.94	1351.89	1323.82
BCG_0247	-0.247216	0.0449653	0.0780489	459.029	402.105	450.826	552.985	611.89	555.234	576.262	471.659
BCG_0250c	0.100593	0.159817	0.231204	1407.54	1356.56	1440.68	1629.49	1418.61	1329.66	1325.49	1371.38
BCG_0253	-0.777424	3.43564e-12	3.07192e-11	1739.31	1596.53	1922.14	2284.62	3407.99	3285.47	3159.88	3077.67
BCG_0255	-0.0773042	0.279266	0.365677	1057.29	905.817	955.555	1031.32	1078.89	1085.49	993.21	1010.7
BCG_0256	-0.112699	0.299129	0.387206	150.109	161.058	142.108	158.136	167.413	157.948	173.88	163.495
BCG_0258	-0.187957	0.108634	0.167562	4234.6	4452.34	4181.17	3237.37	4187.29	4217.04	5074.38	4866.21
BCG_0259c	-0.251169	0.00265671	0.00642836	1945.98	1962.96	1851.08	1661.9	2062.81	2075.08	2258.62	2436.57
BCG_0260c	-0.236995	0.0127947	0.025924	301.306	262.665	291.567	310.379	315.246	376.334	341.388	339.872
BCG_0261c	-0.337233	0.000121494	0.000386535	618.928	616.129	565.983	703.263	850.772	817.943	741.039	758.023
BCG_0262	-0.105153	0.0644596	0.106635	2896.67	2884.99	2878.92	2737.42	2842.11	3059.83	3072.49	3283.78
BCG_0263c	-0.482516	2.26995e-19	4.06845e-18	1120.38	1024.72	1064.59	1098.11	1461.68	1469.88	1557.64	1531.9
BCG_0264c	-0.592872	8.00408e-10	5.4288e-09	2135.25	2383.44	2244.33	1932.99	2976.24	3041.3	3426.62	3670.22
BCG_0265	0.387132	0.000293848	0.000871207	2705.23	2538.02	2455.04	1981.12	1718.19	1772.07	1890.83	2019.41
BCG_0266c	0.655404	9.0325e-11	6.98784e-10	3438.37	3765.95	3326.07	2998.69	1975.67	2187.09	1967.3	2459.36
BCG_0269	0.117606	0.210861	0.290713	1456.49	1380.34	1336.55	1107.93	1186.58	1167.68	1213.52	1299.04
BCG_0272c	-0.199703	0.0051545	0.0116535	1268.31	1330.62	1283.87	1115.79	1398.05	1386.88	1434.74	1519.02
BCG_0273c	-0.42735	6.41617e-33	3.21702e-31	9130.55	9161.94	9179.46	9736.65	12670.5	12261.1	12570.3	12544.5
BCG_0274c	-0.455692	7.96427e-06	3.10803e-05	1159.54	1098.22	1245.9	1511.62	1748.54	1745.48	1690.55	1696.39
BCG_0276	0.358953	3.39146e-16	4.6483e-15	6873.47	6709.32	6752.59	7186.84	5480.58	5553.95	5235.52	5190.23
BCG_0277	0.354848	2.11826e-09	1.34894e-08	6600.45	6493.13	6969.43	6025.86	4829.53	5099.45	5195.46	5271.48
BCG_0278	0.441944	4.67824e-29	1.8347e-27	3462.3	3431.94	3394.67	3259.96	2448.54	2542.47	2511.7	2466.3
BCG_0279c	0.252657	0.11628	0.177148	10890.5	12074	9908.37	7635.71	7077.37	7663.68	9143.72	10115.9
BCG_0283	0.110817	0.176757	0.251305	2413.71	2414.79	2561.62	2962.35	2489.66	2482.84	2346.93	2269.11
BCG_0284	-0.179654	5.43328e-05	0.000182693	3344.82	3282.78	3094.53	3284.51	3562.67	3665.83	3683.34	3824.8
BCG_0285c	-0.295633	0.00698662	0.0152558	3786.45	4128.06	3711.97	3082.18	3975.82	4404	4611.01	5061.41
BCG_0286c	-0.414164	3.00789e-20	5.95712e-19	11077.6	10595.2	11401.7	11807.2	14743.1	14729.4	15057.5	15279.4
BCG_0287c	-0.321902	2.32318e-12	2.11543e-11	6095.73	6777.41	6106.98	6385.35	7920.31	7922.36	7926.56	7940.91
BCG_0288c	0.892526	1.5702e-06	6.87469e-06	3203.41	3417.89	3012.45	1930.04	1289.38	1410.25	1684.18	1845.02
BCG_0295	0.0384862	0.693247	0.762552	733.141	644.233	728.917	826.039	797.905	698.676	680.954	679.743
BCG_0296c	0.158507	0.0200317	0.0384613	630.893	596.672	619.886	618.793	579.583	554.428	508.895	567.774
BCG_0297c	0.156617	0.0503611	0.0862805	602.612	594.51	592.934	560.842	573.708	527.835	468.839	539.039
BCG_0298c	0.0688029	0.417553	0.510944	379.624	351.301	355.271	343.774	331.889	344.1	370.519	315.1
BCG_0301c	-0.0019453	0.977288	0.984921	530.82	556.678	513.305	566.736	533.568	547.175	568.979	522.194
BCG_0302c	0.0504425	0.723216	0.788511	740.756	855.013	730.142	526.465	665.737	643.072	694.61	750.096
BCG_0303c	-0.434951	3.7209e-11	3.00173e-10	1269.4	1253.88	1145.44	1242.5	1811.2	1593.98	1634.11	1605.23
BCG_0306c	-0.0593347	0.458288	0.551421	786.441	807.453	724.017	681.654	729.373	829.225	802.944	760.996
BCG_0307c	-0.219732	0.000299855	0.000888351	906.093	917.707	820.798	897.741	984.899	1020.21	1061.49	1062.22
BCG_0310c	0.473443	7.0412e-22	1.55811e-20	1902.47	1947.83	1928.26	1784.68	1387.28	1365.12	1326.4	1366.42
BCG_0311c	0.415537	2.58778e-06	1.10455e-05	835.39	899.331	839.174	773.982	568.813	647.101	591.738	701.543
BCG_0312	0.172314	0.0943458	0.148201	513.416	491.822	494.929	549.056	515.946	473.843	384.175	445.896
BCG_0313c	0.296633	0.00783452	0.0168198	578.681	513.44	536.581	425.297	401.4	384.393	437.886	447.878
BCG_0314	0.263884	0.00616343	0.0136923	1147.57	1153.35	1038.86	899.705	819.444	881.605	942.23	885.846
BCG_0315A	0.643553	2.03708e-50	2.98848e-48	3832.13	3690.29	3667.86	3591.94	2336.93	2384.52	2288.66	2452.43
BCG_0315c	0.35908	0.000317633	0.000936815	2854.25	2762.85	2973.25	3462.29	2602.25	2469.14	2204.91	2121.47
BCG_0321	0.298012	4.46316e-10	3.14565e-09	8327.79	7978.32	7849.03	8749.53	6651.49	6804.64	6527.33	6784.55
BCG_0322	-0.0423995	0.459059	0.552181	42015.3	41735.7	39856.5	41283.3	39582	41589.4	42393.1	46247.3
BCG_0323	0.0480253	0.53777	0.625582	40757.9	39839.7	38338.6	34974.6	34308	36373.1	36818	41372.2
BCG_0324	0.0463882	0.575	0.661894	47890.2	47007.4	44014.4	40689.1	40850.8	41441.1	42640.7	48986.1
BCG_0329	0.208847	6.18872e-05	0.000206169	21344.9	21460.7	21182.7	19658	18147.2	17575.7	17420.8	19230
BCG_0330	0.026732	0.815094	0.862798	14989.2	13967.7	16512.7	19558.8	17758.5	15935.8	15245	14896.9
BCG_0331	0.140187	6.78623e-05	0.000224927	20484.4	19801.5	20286	19991.9	18656.3	17690.1	17922.4	18839.6
BCG_0332	0.0525898	0.426849	0.519481	6709.22	5980.77	7100.51	7029.68	6694.57	6370.28	6525.51	6269.3
BCG_0333c	0.103714	0.2338	0.316176	9102.27	8290.71	8956.49	10093.2	9460.32	8623.45	8040.36	7792.28
BCG_0335c	-0.219946	0.0032845	0.00778104	2195.07	2379.12	2094.87	2023.35	2318.33	2496.54	2637.33	2671.41
BCG_0336c	-0.0404409	0.769257	0.826201	2238.58	2467.76	2025.04	1712.98	1869.94	1967.9	2351.48	2495.03
BCG_0338	0.286976	7.72099e-06	3.02202e-05	6347	6031.57	6246.64	5666.37	4648.41	4996.3	5382.09	4879.09
BCG_0339	0.317223	4.02623e-08	2.18764e-07	5762.88	5648.93	5438.09	5208.66	4136.38	4478.13	4398.89	4689.83
BCG_0340	0.321801	6.97398e-07	3.21583e-06	3192.54	3483.83	3047.98	3125.39	2550.36	2588.41	2407.01	2736.81
BCG_0341	0.156584	0.00548307	0.0123051	4275.93	3724.88	3896.95	3929.83	3467.71	3607.81	3453.02	3671.21
BCG_0342	0.203903	0.0900621	0.14258	5731.34	5899.7	4924.79	4495.58	3935.68	4557.91	4479.92	5303.19
BCG_0343	0.14988	0.213571	0.293632	2398.48	2475.32	2138.97	1837.72	1714.27	1959.84	2038.31	2264.16
BCG_0346	0.469338	4.34336e-05	0.000149341	1734.96	1781.37	1640.37	1257.23	1124.9	1119.33	1147.06	1240.58
BCG_0347c	0.191334	0.452837	0.546023	492.749	445.342	562.308	997.926	648.114	627.761	467.018	445.896
BCG_0348	-0.0368699	0.419274	0.512893	3649.39	3622.19	3727.89	3821.78	3854.42	3832.65	3588.67	3931.81
BCG_0349	0.314916	1.56727e-12	1.44707e-11	4257.44	4620.96	4264.47	4330.57	3532.32	3557.04	3397.49	3561.22
BCG_0350c	-0.0223707	0.831246	0.875915	316.534	309.145	334.444	359.489	346.575	377.946	295.869	319.063
BCG_0351	0.345854	0.00171659	0.00435582	2403.92	1944.59	2246.78	1746.37	1790.64	1639.91	1578.58	1552.71
BCG_0352	0.494368	3.95361e-08	2.15725e-07	3204.5	3240.62	3177.83	2751.17	2097.07	1984.01	2228.58	2475.22
BCG_0353	0.309686	0.0192976	0.0372867	11921.7	9845.09	12020.4	14609.4	11017.9	10385.1	9129.16	8515.62
BCG_0354c	0.241669	2.35138e-05	8.45175e-05	10877.5	9682.95	10607.9	10513.6	9165.63	9122.28	8312.56	8651.37
BCG_0355	-0.331902	1.35075e-16	1.91768e-15	3951.78	4173.46	4156.67	4137.07	5244.64	5294.47	4969.69	5155.55
BCG_0356	-0.439771	7.06779e-14	7.58687e-13	1470.63	1401.96	1324.3	1300.45	1817.07	1829.29	1857.15	1954.01
BCG_0358c	-0.317331	0.00452378	0.0103696	222.988	297.255	264.615	278.948	303.498	318.313	357.774	346.808
BCG_0360	-0.204079	0.241395	0.324785	242.568	195.648	165.385	133.581	221.26	219.998	202.101	205.112
BCG_0363c	-0.567947	1.20578e-07	6.17866e-07	801.669	862.58	724.017	695.405	976.088	1133.84	1189.85	1271.3
BCG_0364	0.112593	0.332071	0.423073	400.291	407.51	417.749	531.376	412.169	439.191	366.878	408.242
BCG_0365	1.84468	1.7856e-46	1.96466e-44	3369.84	3705.42	3656.84	2463.38	917.346	906.587	950.423	898.728
BCG_0367	2.09421	7.84624e-109	1.03597e-105	9393.78	9560.8	10273.4	8083.59	2438.75	2209.65	2040.13	2049.14
BCG_0368c	1.53962	4.25671e-33	2.21853e-31	1309.65	1152.27	1425.98	1664.85	541.401	480.289	460.646	428.06
BCG_0369c	1.32868	2.08421e-123	4.12779e-120	1433.65	1420.34	1370.85	1353.49	556.086	553.622	533.475	578.674
BCG_0370	0.652024	8.90548e-16	1.16803e-14	985.499	1018.23	987.407	836.844	614.828	612.45	576.262	631.19
BCG_0371	0.183125	0.0259845	0.0482165	2262.51	2277.51	2332.54	2784.57	2197.91	2191.92	2094.75	2023.38
BCG_0372	0.345452	0.00600719	0.0133752	1047.5	1243.07	1101.34	908.545	733.29	790.543	876.683	983.943
BCG_0375	0.304134	4.2736e-10	3.02822e-09	7701.25	7194.65	7515.81	7053.26	6277.51	5946.4	5815.42	5823.4
BCG_0377c	-0.389599	1.17176e-10	8.94289e-10	7342.29	7879.96	7579.51	6720.29	9572.9	9303.59	9855.63	9939.51
BCG_0378c	-0.0634005	0.136085	0.202872	3411.17	3517.34	3337.09	3258.98	3539.17	3440.19	3641.47	3511.68
BCG_0379	0.200564	0.00175923	0.00445544	1035.53	1022.56	956.78	918.367	885.038	854.206	815.689	868.011
BCG_0384	0.302035	2.2679e-06	9.75371e-06	1195.43	1162	1082.96	1077.49	886.996	880.799	930.395	968.089
BCG_0386	-0.00514936	0.934993	0.953321	1273.75	1245.23	1184.64	1152.13	1165.04	1201.53	1195.31	1311.92
BCG_0387	0.0101519	0.892562	0.920466	1185.64	1248.47	1265.5	1457.6	1247.28	1307.9	1305.47	1262.38
BCG_0388	0.145707	0.00112034	0.0029545	1378.18	1341.43	1364.73	1317.14	1225.74	1220.06	1217.16	1217.79
BCG_0394c	-0.186619	0.0601951	0.100628	705.948	735.031	709.316	598.166	785.178	693.035	872.131	776.85
BCG_0396	-0.0732973	0.512805	0.601985	186.005	222.671	215.613	174.834	222.239	205.493	212.115	199.167
BCG_0397	-0.585091	6.78362e-07	3.13535e-06	194.707	201.052	161.709	165.994	255.525	253.844	269.469	308.164
BCG_0398c	-0.392934	0.00680301	0.0149455	106.599	83.2314	82.0798	78.5769	118.462	113.626	107.423	120.887
BCG_0399	-0.0940398	0.45508	0.548227	2451.78	2569.36	2387.66	1877.99	2128.4	2312	2699.24	2771.49
BCG_0402	-0.0435718	0.397185	0.489652	2519.22	2708.8	2493.02	2708.94	2646.3	2680.27	2616.39	2812.12
BCG_0403c	0.156181	0.0313126	0.056816	1825.24	1609.5	1893.96	1926.12	1702.52	1634.27	1541.25	1632.97
BCG_0404c	0.524305	7.94707e-16	1.04928e-14	999.639	965.268	1024.16	910.509	652.03	696.258	654.554	705.506
BCG_0405c	0.498378	4.69838e-12	4.09018e-11	1389.05	1265.77	1282.65	1375.1	1003.5	866.294	991.39	902.691
BCG_0406c	0.237878	0.0570108	0.0958894	515.592	442.099	394.473	361.454	336.785	362.635	352.312	401.306
BCG_0407c	0.212525	0.270278	0.356501	142.495	131.873	113.932	181.709	140.001	139.413	121.989	91.1609
BCG_0408c	0.140983	0.0143989	0.0287469	806.02	796.643	759.544	748.445	710.772	695.453	698.251	717.397
BCG_0409c	0.384843	0.00408989	0.00945161	172.952	147.006	160.484	173.851	140.98	121.684	135.645	103.051
BCG_0410c	0.404629	5.4624e-05	0.000183361	434.011	425.885	368.746	389.938	272.169	327.983	290.407	331.945
BCG_0411c	0.405255	5.85064e-07	2.72961e-06	1047.5	997.696	1096.44	1188.47	793.989	898.528	793.84	781.804
BCG_0412c	0.425994	0.00258606	0.00628428	143.583	136.197	137.208	109.025	101.819	95.8967	87.3952	106.024
BCG_0413c	0.394386	0.000173378	0.000535268	323.061	251.856	319.744	291.717	227.134	228.863	214.847	230.875
BCG_0414c	0.538219	2.00382e-20	4.02901e-19	1607.69	1514.38	1564.42	1624.58	1119.03	1111.27	1003.22	1113.75
BCG_0415	0.428558	7.64496e-06	2.99819e-05	1912.26	1822.44	1637.92	1460.55	1244.34	1278.89	1199.86	1353.54
BCG_0416	0.0832073	0.677304	0.748758	126.179	98.3644	79.6296	70.7192	81.2591	82.1972	99.23	91.1609
BCG_0418c	-0.29275	0.0122676	0.0249913	357.869	295.093	350.37	429.226	444.477	453.696	447.9	410.224
BCG_0419c	-0.0672045	0.523428	0.611639	1659.9	1561.94	1576.67	2063.62	1898.33	1863.94	1791.6	1637.92
BCG_0421c	-0.00778733	0.939357	0.955945	6046.78	6075.89	6283.39	7053.26	7448.42	6636.21	5739.86	5773.86
BCG_0423	0.0157503	0.779892	0.834634	1235.68	1190.1	1189.54	1150.17	1151.33	1119.33	1209.88	1234.64
BCG_0424	-0.431692	4.69126e-15	5.77083e-14	1454.32	1383.59	1385.56	1552.88	1978.61	1905.04	1990.97	1923.3
BCG_0427	-0.173513	0.148761	0.218158	504.715	435.614	503.504	620.757	605.037	626.149	579.904	518.23
BCG_0430	-0.396693	4.95019e-07	2.33147e-06	1271.58	1304.68	1288.77	1068.65	1633.99	1528.71	1654.14	1675.58
BCG_0431c	-0.259	0.000951382	0.00256007	1157.36	1204.15	1134.42	972.389	1302.1	1305.48	1404.7	1331.74
BCG_0432	0.47911	0.0568603	0.0957584	157.723	129.711	112.707	71.7014	72.4478	73.3328	83.7538	108.997
BCG_0433	0.056482	0.739418	0.802466	124.003	181.596	151.909	129.652	174.266	124.102	133.824	132.778
BCG_0434	0.320389	0.00936589	0.0196287	362.22	277.798	298.917	300.556	286.854	236.921	250.351	218.984
BCG_0435c	0.387917	5.25276e-05	0.000177074	2872.74	2806.09	2577.55	2178.54	1904.2	1973.54	1975.5	2120.48
BCG_0438	-0.127812	0.11673	0.177765	329.587	327.521	285.442	324.13	349.512	343.294	339.567	354.735
BCG_0445c	-0.0112775	0.792565	0.844041	1827.41	1748.94	1868.23	1785.66	1844.48	1790.61	1813.45	1837.09
BCG_0451c	-0.0540475	0.520237	0.608941	7069.27	7410.84	6767.29	5830.4	6987.3	6576.58	7332.09	7214.59
BCG_0459c	-0.263261	0.000880509	0.00239047	930.024	998.777	976.382	1159.01	1249.24	1248.27	1190.76	1193.02
BCG_0460c	-0.0435078	0.634084	0.713931	1711.03	1531.67	1684.47	2012.55	1898.33	1777.72	1783.41	1695.4
BCG_0463c	-0.15801	0.107649	0.166237	1407.54	1398.72	1441.91	1813.16	1808.26	1671.34	1656.87	1630
BCG_0465c	-0.0389358	0.470392	0.563588	1973.17	1770.56	1991.97	1989.96	2010.92	1955.81	1993.7	1976.8
BCG_0467c	-0.561896	3.00816e-12	2.70803e-11	823.424	831.233	739.943	723.889	1066.16	1100.8	1226.26	1210.85
BCG_0469	-0.946829	5.57047e-62	1.22581e-59	1231.33	1334.95	1228.75	1390.81	2563.09	2448.19	2472.56	2522.78
BCG_0470	-0.367289	0.00477081	0.010898	3219.73	4003.75	3217.04	2747.24	3823.09	3857.63	4489.93	4840.45
BCG_0472	-0.29585	3.37484e-11	2.75056e-10	3827.78	3643.81	3579.66	3547.75	4282.25	4545.83	4557.3	4534.27
BCG_0473	-0.345265	6.10779e-06	2.42657e-05	1322.7	1333.86	1394.13	1616.72	1830.78	1811.56	1819.82	1740.98
BCG_0474c	-0.312668	1.75835e-07	8.77182e-07	6029.38	5686.76	6044.5	6651.53	7934.02	7467.05	7531.47	7391.96
BCG_0478c	-0.268377	0.0128043	0.0259293	683.105	772.863	616.211	552.002	746.996	788.932	821.151	802.613
BCG_0480c	0.226488	6.63087e-08	3.50666e-07	6286.09	6376.39	6277.26	6586.71	5590.23	5558.79	5499.53	5169.42
BCG_0482	0.116564	0.35661	0.449279	1422.77	1440.88	1525.21	1883.88	1614.41	1567.39	1393.77	1210.85
BCG_0483c	-0.104885	0.0564563	0.0951994	1521.76	1396.56	1590.14	1560.73	1658.47	1626.21	1612.26	1629.01
BCG_0485c	-0.457836	3.56887e-17	5.31439e-16	882.163	863.661	820.798	883.007	1134.69	1212.01	1190.76	1202.93
BCG_0487c	-0.121201	0.0855137	0.136306	448.152	459.394	421.424	460.657	500.282	467.396	479.763	503.367
BCG_0488c	-0.185006	0.00327563	0.00776467	1526.11	1427.9	1361.05	1474.3	1542.94	1668.93	1620.45	1751.88
BCG_0491	-0.198514	0.0333475	0.0601227	266.498	275.636	336.895	295.645	333.847	340.877	342.298	327.981
BCG_0493	-0.217324	0.00686997	0.0150509	486.223	503.712	459.402	496.016	550.212	534.282	548.951	632.181
BCG_0494c	-0.0646457	0.189173	0.265458	1525.02	1440.88	1452.93	1439.92	1464.62	1529.51	1583.13	1548.74
BCG_0496c	0.135318	0.595966	0.681669	89.1952	117.821	99.2308	119.83	117.483	119.267	99.23	51.5257
BCG_0497c	0.133758	0.077477	0.125413	1443.44	1477.63	1342.68	1227.76	1194.41	1314.35	1274.51	1218.78
BCG_0498	0.0148861	0.858836	0.896875	886.514	940.407	885.726	802.466	770.492	879.188	933.126	893.773
BCG_0499	-0.253473	0.000919742	0.00248337	529.733	580.458	526.781	479.319	612.869	642.266	613.587	651.999
BCG_0500	-0.507318	1.18222e-07	6.07365e-07	777.739	897.17	769.345	713.085	1037.77	1046.81	1181.66	1221.75
BCG_0501	-0.627431	2.80739e-17	4.2443e-16	838.653	943.649	867.35	843.719	1306.02	1252.3	1465.69	1373.36
BCG_0503	0.512417	3.49872e-07	1.66568e-06	10194.4	10488.2	9507.78	8106.19	6248.14	6238.12	6949.74	7411.78
BCG_0504c	0.30616	2.92913e-15	3.67161e-14	16005.1	15269.2	15807.1	16684.8	12769.4	13032.3	13060.1	12713
BCG_0505c	0.582529	4.23226e-06	1.72824e-05	89893.6	96965.7	83054.9	67186.2	49643.4	53802.1	57700	63967.2
BCG_0506	-0.690596	7.69344e-09	4.59634e-08	1470.63	1441.96	1497.04	2013.53	2792.18	2660.13	2515.34	2402.88
BCG_0511c	0.0237341	0.782902	0.83632	530.82	545.868	505.954	513.696	479.722	576.186	474.301	530.121
BCG_0512c	0.126551	0.0555118	0.0940202	1266.14	1247.39	1089.09	1139.36	1064.2	1066.95	1109.74	1104.83
BCG_0513c	0.287203	0.000984338	0.00263088	5477.89	5011.18	5365.81	4231.36	3984.63	4100.99	4156.74	4215.2
BCG_0514	0.166135	0.040604	0.0712593	3268.68	3032	3523.3	3810	3186.73	3090.45	2986	2888.41
BCG_0515	0.247586	3.94204e-06	1.6316e-05	1548.95	1711.11	1544.81	1628.51	1392.17	1330.47	1335.51	1364.44
BCG_0517	0.383506	3.01142e-06	1.26896e-05	5529.02	5688.92	5395.21	4569.24	4106.03	4109.05	3774.38	4246.91
BCG_0518	0.376922	2.66575e-07	1.29084e-06	7695.81	7679.99	7335.73	6439.37	5593.17	5443.55	5428.52	5982.93
BCG_0520c	0.311474	0.00640725	0.0141783	13254.2	13795.9	12185.8	10111.9	8916.96	9562.27	10089.6	11195.9
BCG_0521c	0.152201	0.0474866	0.081887	3497.11	3485.99	3323.62	3092	2682.53	3010.67	3111.63	3251.08
BCG_0522c	-0.0858584	0.22249	0.303367	615.665	611.805	570.883	671.832	633.429	649.519	666.389	676.771
BCG_0525c	-0.181168	0.00150319	0.00386632	2388.69	2381.28	2441.57	2574.37	2973.3	2793.09	2700.15	2630.79
BCG_0526	0.0842545	0.000830538	0.00226568	31785	31311.2	31753.8	32356	30612.1	29908.5	29730.8	29743.2
BCG_0527	-0.0180013	0.847212	0.888485	14735.7	12856.5	14888.3	16894	16291	15364.4	14430.2	14035.8
BCG_0528	-0.217147	0.14737	0.216759	1316.17	1182.53	1350.03	1851.47	1808.26	1819.62	1566.74	1432.81
BCG_0529	-0.295477	0.00309008	0.00736009	375.273	380.486	410.399	482.265	472.869	532.67	500.702	518.23
BCG_0533c	-0.206813	0.000929662	0.0025059	5586.67	5386.26	5186.95	4870.78	5899.6	5736.88	6293.37	6342.62
BCG_0534c	0.0159075	0.920125	0.942979	125.091	141.601	145.783	187.602	135.105	173.259	149.3	135.751
BCG_0535c	0.0163136	0.868716	0.902908	387.238	366.434	362.621	454.764	359.302	407.762	401.472	386.443
BCG_0536	0.250109	0.00192069	0.00483653	941.989	891.765	894.302	772.018	714.688	699.482	750.142	777.841
BCG_0537c	0.39168	0.00324695	0.00770591	5088.48	5242.5	4853.73	3572.3	3239.59	3359.61	3625.99	4071.52
BCG_0538	-0.50054	0.00214342	0.00530961	1129.08	1075.52	1233.65	1815.13	1965.88	1955.81	1802.53	1710.26
BCG_0539	-0.135675	0.0159798	0.031562	3092.46	3196.3	3101.88	2918.15	3218.05	3254.04	3463.04	3586.98
BCG_0540	-0.183061	0.0105924	0.0218865	2502.91	2462.35	2557.95	2254.17	2567.98	2668.19	2847.63	3014.26
BCG_0541	-0.315871	0.0211203	0.0402393	564.541	542.625	628.461	826.039	852.731	785.708	809.316	743.16
BCG_0543	-0.205284	0.106823	0.165154	912.62	985.806	1049.89	1341.7	1263.92	1359.48	1174.37	1149.42
BCG_0545	-0.0645203	0.0265345	0.0491366	10197.6	9970.47	10347	10428.1	10594	10661.5	10870.7	10689.6
BCG_0547c	-0.106053	0.349984	0.442762	1602.25	1764.07	1644.05	1325	1540.98	1577.86	1747.9	1951.04
BCG_0551	-0.071486	0.369174	0.46246	443.801	485.336	441.026	487.177	491.47	499.63	516.178	444.905
BCG_0556	-0.408417	1.49685e-05	5.52565e-05	4212.84	3935.66	4521.74	5097.67	6437.09	5996.37	5565.98	5584.6
BCG_0557	-0.28948	4.16593e-06	1.7072e-05	1693.62	1623.55	1696.72	1896.65	2183.23	2039.62	2083.83	2145.25
BCG_0558	0.231198	7.36024e-06	2.88939e-05	7891.6	7528.66	7534.19	7339.08	6906.04	6467.79	6167.74	6266.32
BCG_0559c	0.852603	3.18275e-38	2.25123e-36	1697.97	1898.11	1862.11	1969.33	972.172	1037.14	1074.23	1029.52
BCG_0560	-0.16703	0.00995723	0.0206712	996.376	1005.26	1026.61	1116.77	1193.43	1224.9	1109.74	1126.63
BCG_0561	-0.237356	0.0153245	0.0303806	1408.63	1372.78	1233.65	1068.65	1411.75	1481.97	1497.55	1600.27
BCG_0562c	-0.846231	5.8595e-25	1.61177e-23	753.809	904.736	814.672	828.986	1403.92	1383.65	1589.5	1561.63
BCG_0563	0.441977	0.00657507	0.0145172	95.7217	117.821	83.3048	90.3634	70.4898	70.1094	79.2019	65.3981
BCG_0564	0.0366764	0.86087	0.898289	80.4933	79.9886	57.5783	57.9504	60.6995	66.0801	86.4849	55.4893
BCG_0566c	-0.0471188	0.598219	0.683457	273.024	299.417	274.416	292.699	310.351	293.331	306.794	267.538
BCG_0568	-0.509845	1.04757e-19	1.96656e-18	2080.86	2107.81	2056.89	2051.84	2925.33	2773.75	2922.28	3197.57
BCG_0569	-0.495517	1.29035e-34	7.98605e-33	2407.18	2401.82	2383.99	2447.67	3451.06	3326.57	3516.75	3300.62
BCG_0571	-0.320109	0.000792143	0.0021714	7832.86	8575	7796.35	6429.55	9597.38	8952.24	9394.99	10298.2
BCG_0573	0.0858287	0.00662398	0.0146089	9117.49	8846.31	9219.88	9145.36	8619.33	8322.87	8678.53	8612.73
BCG_0574	-0.0507476	0.744198	0.806282	851.706	947.973	992.308	1358.4	1217.91	1146.73	991.39	944.308
BCG_0581c	-0.426328	8.75891e-24	2.22398e-22	3302.4	3227.65	3306.47	3527.12	4404.63	4475.72	4514.51	4568.95
BCG_0582	0.0874948	0.0588626	0.0986272	12892	12486.9	12617	11780.6	11343	11401.2	12055.1	12046.1
BCG_0583	0.337096	0.000116765	0.000373593	14266.9	13976.4	12767.7	11455.5	9967.45	9800.81	11352.3	10413.2
BCG_0584	0.0933471	0.301302	0.389382	898.479	936.083	808.547	774.964	724.478	805.049	800.212	873.956
BCG_0585c	-0.149433	0.01987	0.0382223	3313.28	3084.97	3024.7	3558.55	3670.36	3483.71	3575.92	3675.17
BCG_0587c	-0.0789318	0.104523	0.162423	4435.83	4585.29	4416.38	4201.9	4487.85	4559.53	4687.48	4895.94
BCG_0588c	-0.245844	0.000250195	0.000753057	675.491	619.371	611.31	585.398	731.331	718.822	766.529	737.214
BCG_0590c	-0.161548	0.00425304	0.00978022	937.638	930.678	904.102	864.345	1017.21	1002.48	985.927	1062.22
BCG_0591c	0.045561	0.534993	0.622535	1474.98	1359.81	1362.28	1508.68	1419.59	1491.64	1358.27	1258.42
BCG_0594c	0.655324	1.9954e-18	3.39218e-17	33963.8	28358.1	32950.7	30307.1	21143	20462.3	18688.9	19439.1
BCG_0595c	0.616262	6.95659e-07	3.21154e-06	8324.53	6602.3	8673.5	9092.32	5989.67	5540.25	5309.26	4487.69
BCG_0597	0.725072	1.91645e-19	3.46623e-18	10197.6	10376.9	10050.5	8486.3	5705.76	5844.86	5713.46	6396.13
BCG_0601	0.137131	0.00566415	0.0126827	3987.68	4007	3993.73	3695.08	3443.23	3571.55	3499.45	3744.53
BCG_0604c	0.371443	1.63343e-13	1.6893e-12	5157.01	5247.9	5151.42	4723.45	3962.11	3863.27	4052.95	3795.07
BCG_0605c	0.718197	3.29782e-25	9.26429e-24	2791.16	2784.47	3250.11	2724.65	1786.72	1734.2	1777.95	1719.18
BCG_0606c	0.26475	0.00298759	0.00712883	1217.19	1201.99	1150.34	1011.68	868.395	913.033	1039.64	990.88
BCG_0610c	0.289051	5.81919e-08	3.09809e-07	1600.08	1609.5	1587.69	1458.58	1319.73	1269.22	1260.86	1268.33
BCG_0611c	-0.167439	0.257389	0.342886	206.672	234.561	187.436	163.047	186.994	212.746	254.903	233.848
BCG_0612	-0.828285	2.19563e-49	2.89897e-47	956.129	937.164	1010.68	1010.69	1665.32	1697.94	1808.9	1778.63
BCG_0614	-0.213671	0.446942	0.540397	242.568	201.052	314.843	468.515	487.554	372.305	314.987	248.711
BCG_0616c	-0.142852	0.235845	0.318507	1186.73	1182.53	1353.7	1600.02	1617.35	1478.74	1504.84	1277.24
BCG_0617c	-0.402385	0.00750412	0.0161894	412.256	420.481	476.553	468.515	653.009	565.71	698.251	432.024
BCG_0618c	0.169977	0.0264411	0.0489865	506.89	465.88	470.427	524.501	443.498	456.92	439.707	409.233
BCG_0619c	0.413619	7.29007e-07	3.34928e-06	580.857	612.886	688.49	630.579	468.953	464.978	513.447	436.978
BCG_0620c	0.666273	3.67699e-08	2.02286e-07	1819.8	2084.03	2132.85	1671.72	1330.49	1126.58	1033.27	1367.41
BCG_0621	0.116686	0.00212075	0.00526663	3355.7	3223.32	3400.8	3280.58	3023.23	3007.45	3135.3	3061.82
BCG_0624	0.465643	8.44358e-05	0.000275494	5360.42	5766.75	5048.52	4025.1	3371.76	3521.59	3656.03	4078.46
BCG_0625c	0.433772	6.14225e-20	1.17534e-18	3221.91	2934.72	3115.36	3063.52	2334.97	2238.66	2336.91	2221.55
BCG_0626	0.317691	0.0461378	0.0799018	146.846	138.359	165.385	176.798	153.707	132.966	116.527	100.079
BCG_0627	-0.00498155	0.93552	0.953576	674.403	680.984	679.914	621.739	665.737	668.054	679.134	650.017
BCG_0629	0.116032	0.177967	0.252662	2460.48	2572.61	2381.54	2019.43	2044.2	2230.61	2145.73	2282
BCG_0630c	0.112743	0.0269592	0.0498298	2896.67	3143.34	3000.2	2856.27	2616.93	2761.66	2816.68	2804.19
BCG_0631	0.341439	5.05564e-05	0.000171011	10985.2	11632.9	10878.6	9225.91	8111.22	8276.13	8176.92	9153.75
BCG_0641c	0.34293	5.37226e-05	0.000180795	2048.23	2053.76	1996.87	1725.74	1374.55	1586.73	1569.47	1635.94
BCG_0642c	0.171194	0.348524	0.441055	319.798	273.475	373.647	495.034	354.407	346.518	319.539	278.437
BCG_0643c	0.251954	1.98667e-06	8.60962e-06	3424.23	3497.88	3207.24	3252.1	2906.72	2835.8	2642.79	2853.73
BCG_0644c	0.499714	0.00617114	0.0136983	1647.94	1918.65	1506.84	1055.88	903.64	1016.18	1131.59	1283.19
BCG_0645c	0.310373	0.00960908	0.0200959	209.935	241.047	218.063	272.072	205.595	179.706	201.191	174.395
BCG_0646c	-0.219905	0.255574	0.340851	112.038	91.8788	99.2308	144.385	149.791	137.801	137.465	97.1062
BCG_0647c	0.046809	0.784235	0.837293	70.7035	67.0175	56.3533	63.8437	55.8044	58.8274	65.5464	70.3525
BCG_0649	0.203854	0.345571	0.438158	63.0893	47.5608	62.4786	72.6836	54.8254	61.245	59.1738	37.6534
BCG_0653	0.311152	0.0152235	0.0302106	172.952	194.567	183.761	240.642	153.707	165.2	161.135	159.532
BCG_0654	0.0337254	0.865872	0.901805	775.563	809.614	933.504	1389.83	1119.03	1052.45	864.849	782.795
BCG_0655	0.0478785	0.703766	0.771979	713.562	635.585	726.467	910.509	792.031	771.203	675.492	651.008
BCG_0656	-0.0602916	0.688907	0.75841	329.587	256.18	303.818	384.044	385.736	352.159	308.614	282.401
BCG_0657c	0.312968	1.14715e-07	5.9088e-07	4277.02	4101.04	3917.78	3889.55	3050.64	3228.25	3272.77	3477.99
BCG_0658c	0.410975	4.89673e-15	6.00493e-14	4585.94	4882.55	4627.09	4983.74	3419.73	3676.31	3750.71	3502.76
BCG_0659	-0.0533213	0.592485	0.678471	829.951	771.782	755.869	649.241	709.793	747.833	797.481	864.047
BCG_0660c	-0.628855	1.08182e-63	2.52063e-61	3499.28	3430.86	3536.78	3679.36	5404.22	5404.06	5531.39	5541
BCG_0661	-0.206323	0.0838656	0.133948	237.129	258.342	198.462	203.318	229.092	257.068	275.841	273.483
BCG_0662	-0.163417	0.438476	0.531609	526.469	382.648	589.259	732.729	740.143	718.822	567.159	472.65
BCG_0663A	0.220804	0.137319	0.204558	1219.36	1152.27	1326.75	1781.73	1268.82	1289.37	1112.47	1032.5
BCG_0663c	-0.0194578	0.775991	0.832079	586.296	555.597	543.932	546.109	588.394	580.215	528.013	565.792
BCG_0664	0.474884	0.00116057	0.00304841	3504.72	3797.3	3202.34	2409.36	2098.05	2207.24	2285.02	2701.14
BCG_0667	-0.0120675	0.89258	0.920466	414.432	372.92	339.345	346.72	351.47	381.169	368.699	384.461
BCG_0668	0.505798	4.05896e-06	1.67474e-05	578.681	581.539	570.883	454.764	347.554	374.722	426.052	389.416
BCG_0669	0.409594	0.000414431	0.00120085	290.428	305.902	325.869	383.062	271.19	250.621	233.964	227.902
BCG_0670	0.478066	6.44322e-08	3.41198e-07	399.203	435.614	388.348	369.311	274.127	271.573	294.959	303.209
BCG_0671c	0.116549	0.111187	0.170702	679.842	772.863	727.692	660.046	667.695	679.336	642.719	627.227
BCG_0672	0.322112	0.00195731	0.00491624	2126.55	1853.79	2230.85	2558.66	1806.3	1763.21	1839.85	1606.22
BCG_0673	0.414858	7.49331e-16	9.92676e-15	4311.83	4017.81	4236.3	4543.71	3270.92	3200.86	3103.44	3261.98
BCG_0674c	0.452203	4.43551e-24	1.16351e-22	9104.44	8693.9	8718.83	8191.64	6464.5	6250.21	6231.46	6422.88
BCG_0680c	0.0424541	0.438601	0.531609	3533	3448.16	3367.72	3092.98	3250.36	3197.63	3231.8	3370.97
BCG_0681c	0.195916	0.00106781	0.00283107	4256.35	4571.24	4088.06	4414.05	3980.71	3860.04	3513.11	3778.22
BCG_0682	-0.270024	0.161867	0.233657	973.533	1049.58	1033.96	1695.3	1614.41	1613.32	1340.06	1164.28
BCG_0684	-0.851322	0.000105561	0.000341051	1206.31	1056.07	1308.38	2167.74	3037.91	2834.19	2313.24	2170.03
BCG_0685	-0.427356	3.49291e-06	1.45483e-05	1991.66	1872.17	2109.57	2477.14	2849.94	2845.47	2955.05	2716
BCG_0686	-0.497715	6.72888e-31	2.94423e-29	4004	4082.66	3856.52	4057.51	5464.92	5506.41	5865.49	5761.97
BCG_0696c	-0.397848	1.50513e-14	1.77965e-13	2487.68	2550.99	2359.49	2566.52	3183.79	3164.59	3445.74	3341.25
BCG_0697	-0.147662	0.0557874	0.0943123	1091.01	1078.77	987.407	944.887	1094.55	1091.93	1246.29	1110.78
BCG_0699	0.354561	0.000120672	0.00038423	349.167	407.51	426.325	373.24	325.036	296.555	304.063	290.328
BCG_0702c	-0.31107	5.2275e-09	3.19047e-08	3110.96	3079.56	2996.52	2863.14	3645.89	3574.77	3761.64	3968.47
BCG_0703	-0.205645	0.0610782	0.101737	1776.29	1819.2	1661.2	1485.1	1678.05	1872	1947.27	2277.04
BCG_0705c	0.0131365	0.853294	0.893208	1170.42	1173.89	1254.47	1351.52	1281.54	1271.64	1155.26	1197.97
BCG_0706c	0.279106	0.000202793	0.000618369	658.087	670.175	725.242	679.69	571.75	598.75	571.71	506.34
BCG_0707c	0.161733	0.03403	0.0611583	3450.33	3401.68	3387.32	3529.08	3480.43	3133.16	2809.39	2886.43
BCG_0708c	0.186997	0.00910701	0.0191673	7060.56	6185.07	6685.21	6533.67	6365.62	5942.37	5510.45	5428.04
BCG_0709c	0.183124	0.0693389	0.113727	3341.56	3062.27	3424.07	3786.42	3400.15	3103.35	2869.48	2618.89
BCG_0710c	0.116518	0.298039	0.3863	374.185	426.966	346.695	352.614	398.463	309.448	329.553	348.79
BCG_0711c	-0.0115427	0.939769	0.955945	370.922	356.706	407.949	517.625	441.54	418.239	472.48	334.917
BCG_0713	-0.0160878	0.815773	0.863285	1121.47	1154.43	998.433	1112.84	1161.12	1129.81	1117.93	1029.52
BCG_0714	-0.199326	0.000443114	0.00127928	744.019	770.701	719.117	723.889	852.731	834.06	877.594	832.339
BCG_0715	-0.483055	0.0214115	0.0406962	68.528	72.4221	89.4302	111.972	137.063	128.937	125.631	87.1974
BCG_0718c	0.0930061	0.17367	0.247895	17553	16178.2	15663.8	14392.3	14616.8	15117	14574.1	15495.4
BCG_0723	0.382738	2.24136e-07	1.10149e-06	1954.68	1929.46	2027.49	2145.15	1662.38	1551.27	1589.5	1376.33
BCG_0727	0.890695	1.15371e-09	7.62909e-09	6248.02	4787.43	6481.85	7878.31	3785.89	3616.68	3160.79	3134.15
BCG_0728c	1.15139	6.92016e-101	5.48215e-98	14728.1	13906.1	16023.9	14693.9	6841.42	6765.15	6538.25	6572.5
BCG_0729c	0.503046	0.000143354	0.000451013	3812.55	3281.7	3791.59	4813.81	3034	2954.26	2757.5	2332.53
BCG_0730	0.243454	0.0010557	0.00280647	4758.89	4331.28	4786.35	5337.33	4060.99	4286.34	3863.6	4020
BCG_0735	0.0915908	0.0993227	0.155011	4496.75	4577.73	4587.89	4377.71	4214.7	4366.93	3886.36	4460.94
BCG_0736	-0.141495	0.38876	0.481362	1496.74	1329.54	1549.71	2248.28	2029.52	1905.04	1792.51	1581.44
BCG_0737	-0.142609	0.00407164	0.00941493	2532.27	2434.25	2653.5	2720.72	2927.28	2832.58	2836.7	2820.04
BCG_0738c	0.0563902	0.656716	0.732129	343.728	294.012	307.493	233.766	270.211	267.544	300.421	294.291
BCG_0739c	0.406387	5.86256e-07	2.73195e-06	15703.8	14995.7	15326.9	13090.9	10360	10849.2	11084.6	12309.7
BCG_0740c	0.299584	0.00537796	0.0120829	6360.06	6112.64	6786.89	8431.3	5846.74	5823.91	5582.37	5246.71
BCG_0741	-0.148962	0.0611236	0.10177	1808.92	2048.36	1863.33	1638.33	1953.15	1986.43	2169.4	2048.15
BCG_0744	-0.143827	0.123925	0.187139	1519.58	1502.49	1637.92	1904.51	1943.36	1809.14	1832.57	1669.63
BCG_0745	0.153916	0.052127	0.0889213	2297.32	2380.2	2272.51	1946.74	1927.7	1921.16	1997.34	2149.22
BCG_0746	0.753555	1.50763e-08	8.66724e-08	1479.34	1592.21	1372.08	1083.38	702.94	865.488	897.622	810.54
BCG_0747	0.374563	1.52563e-06	6.69215e-06	1795.87	2078.62	1784.93	1699.22	1332.45	1430.39	1481.17	1430.83
BCG_0748	0.0253432	0.827557	0.872725	363.307	356.706	414.074	484.23	408.253	417.433	363.236	402.297
BCG_0749	0.0231847	0.924719	0.945974	69.6158	89.717	83.3048	147.332	104.756	112.014	85.5745	82.243
BCG_0762	0.530357	1.20747e-18	2.07046e-17	8799.87	7957.79	9104.73	9073.66	6120.86	6334.82	5881.88	5849.16
BCG_0763	0.205433	0.0142701	0.028533	2832.49	3124.96	2812.76	2501.69	2236.09	2435.29	2498.05	2605.02
BCG_0775c	0.382222	2.07664e-20	4.15433e-19	3693.99	3545.44	3541.68	3415.15	2736.37	2764.08	2656.45	2732.85
BCG_0776c	-0.0820744	0.0879607	0.139588	3565.63	3470.86	3523.3	3538.91	4000.3	3706.13	3612.34	3606.8
BCG_0780	-0.11472	0.232707	0.315021	1267.23	1190.1	1432.11	1556.8	1546.86	1497.28	1483.9	1369.4
BCG_0781c	-0.0812183	0.449349	0.542644	1187.82	1266.85	1207.92	963.549	1133.71	1125.78	1280.89	1352.55
BCG_0786	-0.191711	0.0153139	0.0303748	443.801	410.752	467.977	464.586	527.694	518.97	526.192	466.704
BCG_0787	-0.132001	0.148317	0.21791	425.309	345.897	409.174	403.689	453.288	431.938	452.452	397.343
BCG_0788	0.24486	0.0850104	0.135558	934.375	958.782	1074.39	1293.57	974.13	996.036	913.098	712.442
BCG_0789	-0.00494839	0.93908	0.955945	643.946	696.117	694.615	703.263	666.716	667.248	729.204	684.698
BCG_0790	-0.272586	0.13677	0.203817	609.138	608.562	712.991	1047.04	969.234	1008.12	796.571	824.412
BCG_0793c	0.154903	0.105665	0.16362	370.922	386.972	389.573	428.244	356.365	390.84	312.256	355.726
BCG_0794c	0.19341	0.192546	0.269116	202.321	170.787	249.914	264.215	186.015	204.687	198.46	186.285
BCG_0795	0.337733	0.0530446	0.090331	84.8443	86.4742	100.456	82.5057	60.6995	66.8859	89.216	62.4254
BCG_0798	0.0460754	0.664647	0.738476	332.851	413.995	358.946	429.226	368.113	398.092	341.388	380.498
BCG_0799	0.0536709	0.74032	0.80318	353.518	298.336	387.122	514.678	399.442	373.111	340.477	385.452
BCG_0800c	0.257279	0.00200576	0.00501882	500.364	502.631	550.057	563.789	462.1	422.268	412.396	476.613
BCG_0801	0.267282	0.00149218	0.0038455	776.651	754.487	752.194	886.936	725.457	636.625	634.526	641.099
BCG_0807c	-0.200375	0.00825345	0.0175857	534.084	476.689	469.202	509.767	559.023	594.721	596.29	536.066
BCG_0808c	0.330032	1.29243e-12	1.21311e-11	3951.78	4142.11	4149.32	4062.42	3379.59	3238.73	3296.44	3054.88
BCG_0811c	0.0988991	0.151685	0.221952	1204.14	1374.94	1359.83	1183.56	1206.16	1212.81	1159.81	1200.95
BCG_0812c	-0.278758	0.000452891	0.0013056	800.582	926.355	904.102	787.733	954.549	1070.98	1049.65	1068.17
BCG_0814c	0.0768304	0.534466	0.62247	269.761	261.584	278.091	358.507	297.624	286.884	264.917	259.61
BCG_0815c	0.370435	0.00169467	0.0043057	162.074	155.654	155.584	145.367	115.525	121.684	130.182	109.988
BCG_0817c	0.315778	0.00203049	0.00506859	456.854	402.105	469.202	533.34	348.533	383.587	395.099	368.607
BCG_0819c	0.364407	2.71694e-06	1.15594e-05	834.302	897.17	758.319	852.559	606.995	628.567	671.851	691.634
BCG_0821	0.745972	4.15736e-20	8.15212e-19	40381.5	40206.2	41042.3	32742	22143.6	23126.4	23081.4	23692.9
BCG_0822	0.516667	1.73663e-19	3.15541e-18	20162.5	18560.6	21241.5	21364.1	14557.1	14416.7	14024.2	13848.5
BCG_0823	0.553957	1.55935e-27	5.41807e-26	9808.21	9259.22	9727.06	9069.73	6427.3	6671.67	6060.31	6628.98
BCG_0826c	-0.370948	1.1787e-06	5.23997e-06	1249.82	1390.07	1225.07	1208.12	1540.98	1546.44	1769.75	1704.31
BCG_0827	-0.0303061	0.846058	0.887922	547.137	432.371	498.604	715.049	588.394	619.702	522.551	510.303
BCG_0828c	0.275777	9.82657e-05	0.000319041	1319.44	1144.7	1160.14	1242.5	946.717	1068.56	992.3	1011.69
BCG_0831c	-0.0476649	0.628776	0.708558	531.908	491.822	472.877	618.793	562.939	564.904	547.13	514.267
BCG_0835	0.108235	0.0665202	0.109603	31070.4	28513.8	29982.4	33527.8	27693.7	29237.2	28515.4	28753.3
BCG_0836	-0.20356	0.275514	0.362201	2765.05	2535.86	2811.54	4602.64	3999.32	3993.01	3377.46	3273.87
BCG_0837	-0.153523	0.158492	0.229879	2118.93	1940.26	2178.18	2639.2	2558.19	2680.27	2208.55	2427.66
BCG_0838c	-0.0065574	0.918574	0.941877	660.262	661.527	659.088	654.152	632.45	684.171	698.251	629.209
BCG_0839	-0.187932	0.0319504	0.0578144	2872.74	2692.59	2896.07	3391.57	3650.78	3445.83	3250.01	3157.93
BCG_0840	0.0265717	0.841202	0.884759	2134.16	1957.56	2386.44	2935.83	2537.63	2385.33	2263.17	2057.07
BCG_0842c	1.39005	1.18014e-91	6.67793e-89	8851	8537.16	9315.44	8466.66	3573.44	3557.04	3219.06	3066.77
BCG_0843c	-0.131591	0.0103208	0.02137	1184.56	1145.78	1169.94	1197.31	1320.7	1288.56	1319.12	1217.79
BCG_0844c	0.142419	0.0212722	0.0404845	899.567	935.002	830.598	889.883	814.549	825.195	764.708	818.467
BCG_0845c	0.300744	2.62137e-05	9.35429e-05	866.934	830.152	945.755	935.065	715.667	778.456	710.997	696.588
BCG_0846	0.485015	0.000764786	0.00210223	134.881	181.596	143.333	131.616	99.8605	100.732	111.975	109.988
BCG_0847c	0.5714	3.1783e-10	2.28896e-09	795.143	866.904	797.521	680.672	559.023	532.67	493.419	527.148
BCG_0848c	0.269092	0.00151244	0.00388759	1343.37	1264.68	1368.4	1572.52	1213.99	1202.34	1101.54	1087.99
BCG_0849	0.0494749	0.866744	0.901805	21.7549	16.2139	19.6011	22.5908	16.6434	20.1464	22.7592	17.8358
BCG_0851c	-0.189317	0.0610734	0.101737	2101.53	2411.55	2075.27	1839.68	2172.46	2294.27	2499.87	2642.68
BCG_0853	0.184912	0.0115285	0.0236497	445.976	407.51	447.151	438.066	382.799	395.675	378.713	370.589
BCG_0854c	0.311152	1.90629e-06	8.29761e-06	810.371	884.198	884.501	820.146	651.051	667.248	714.638	705.506
BCG_0856	-0.19907	0.0372861	0.0660283	944.164	925.274	1000.88	1125.61	1213.01	1258.75	1064.22	1051.32
BCG_0857	0.093723	0.0628105	0.104272	11217.9	11965.9	11809.7	10894.7	10834.9	10440.7	10442.8	11283.1
BCG_0859	-0.0810147	0.296284	0.384402	425.309	437.776	371.197	401.724	431.75	440.803	419.679	439.951
BCG_0862c	0.173392	0.299082	0.387206	1488.04	1266.85	1587.69	2046.93	1677.07	1551.27	1213.52	1224.73
BCG_0863c	0.18747	0.259174	0.344724	2981.51	2663.4	3187.63	4474.95	3164.21	3289.5	2711.07	2521.79
BCG_0864	-0.0460026	0.388572	0.481362	1776.29	1665.71	1689.37	1839.68	1746.58	1865.55	1818.91	1766.74
BCG_0865c	-0.00226507	0.970701	0.980604	4726.26	4280.47	4476.41	4969	4466.31	4661.87	4509.96	4846.39
BCG_0869c	-0.181302	0.0484719	0.0834045	482.96	563.163	541.481	480.301	545.317	547.175	613.587	638.126
BCG_0870	-0.108448	0.539462	0.62684	3514.51	3131.45	3784.24	5690.93	4750.23	4592.57	4039.3	3999.19
BCG_0871	0.045924	0.228538	0.310356	4339.02	4468.55	4498.46	4665.5	4281.28	4346.78	4448.05	4334.11
BCG_0875c	0.093406	0.193243	0.269882	23012.4	21807.7	21549	18953.7	19330.8	19330	20068.1	21243.5
BCG_0876c	0.280594	0.0133797	0.026902	48004.4	47539.2	43677.5	35133.7	33264.3	33599.3	36933.6	39740.2
BCG_0878c	0.264125	0.000112965	0.000363194	2207.04	2171.58	2290.88	2558.66	1993.29	1969.51	1866.25	1856.91
BCG_0879	0.127768	0.0794488	0.128082	572.155	586.943	617.436	540.216	546.296	553.622	505.254	511.294
BCG_0880c	-0.106281	0.646816	0.724968	216.462	166.463	171.51	161.083	270.211	211.94	163.866	123.86
BCG_0881c	-0.101829	0.490489	0.582731	126.179	157.815	117.607	118.847	123.357	148.277	128.362	158.541
BCG_0882	0.307794	0.00224873	0.00555313	283.902	316.712	282.991	326.094	233.987	273.991	233.964	234.838
BCG_0883	0.438261	4.73857e-09	2.91452e-08	9834.32	10396.4	9413.45	8368.44	6838.49	7032.69	6841.41	7340.44
BCG_0884c	0.203715	0.00513197	0.0116092	10011.6	10880.6	9848.35	8983.3	8149.4	8729.02	8413.61	9199.33
BCG_0888c	0.184984	0.0271068	0.0500792	1129.08	1111.19	1168.72	1371.17	1068.12	1065.34	1085.16	987.907
BCG_0889c	0.192966	0.0111973	0.0230044	536.259	558.839	488.803	496.999	437.624	477.872	442.438	461.75
BCG_0891	0.0490864	0.468042	0.561453	4208.49	4730.14	4417.61	4975.88	4339.04	4327.44	4708.42	4346.99
BCG_0893	-0.116683	0.53903	0.626834	60.9138	71.3412	63.7037	57.9504	56.7834	74.1386	84.6641	58.4619
BCG_0894	0.194673	0.170468	0.244027	377.448	296.174	346.695	389.938	303.498	348.129	337.746	241.775
BCG_0895	0.160598	0.11682	0.177834	365.483	332.926	340.57	283.859	270.211	307.031	298.6	305.191
BCG_0897	0.0766929	0.346764	0.439109	927.848	930.678	818.347	942.922	827.276	889.664	933.126	782.795
BCG_0898c	0.458767	1.30998e-11	1.10401e-10	1773.03	2023.5	1852.31	1754.23	1294.27	1303.07	1430.19	1358.5
BCG_0901	0.954838	9.78641e-22	2.15355e-20	3164.26	2886.08	3194.99	2501.69	1388.26	1459.4	1674.16	1536.85
BCG_0902	0.324899	0.288223	0.375544	29.3692	20.5376	31.8518	17.6798	24.4756	19.3405	19.1177	15.8541
BCG_0903c	0.336238	0.000638972	0.00177862	481.872	468.041	526.781	591.291	432.729	421.462	408.755	375.543
BCG_0906	0.168952	0.0858518	0.136735	315.447	292.931	328.319	269.126	247.693	266.738	266.737	289.337
BCG_0908	0.139989	0.0648209	0.107115	593.91	619.371	673.789	693.441	552.17	597.138	608.125	583.628
BCG_0909	0.154683	0.360505	0.45332	1005.08	1018.23	1136.87	1572.52	1250.21	1148.34	917.65	936.381
BCG_0910c	-0.268193	2.37098e-05	8.51446e-05	510.153	493.984	516.98	515.661	611.89	599.556	639.988	601.464
BCG_0913c	0.306161	5.11447e-09	3.1263e-08	3742.94	3549.76	3885.93	3988.76	3031.06	3183.93	2984.18	3066.77
BCG_0914c	0.0573541	0.144075	0.212782	2459.4	2373.72	2355.81	2416.24	2293.85	2263.65	2370.6	2305.78
BCG_0915	-0.154789	0.421026	0.514559	1407.54	1227.93	1581.57	2179.53	2095.11	1996.91	1617.72	1412
BCG_0922c	0.25172	7.99857e-07	3.64584e-06	3626.55	3648.13	3647.04	3337.55	2867.56	2955.07	3091.61	3058.85
BCG_0926c	0.203538	2.41137e-07	1.17773e-06	4011.61	3970.25	4117.46	3958.31	3430.5	3367.67	3567.73	3579.06
BCG_0927c	0.089377	0.0882009	0.139913	2037.35	1947.83	1952.76	1804.32	1828.82	1773.69	1824.38	1848.98
BCG_0928c	-0.0424496	0.555343	0.642253	5340.84	4778.78	5075.47	5613.33	5738.06	5383.92	5371.16	4938.54
BCG_0929	-0.0506439	0.738545	0.801913	2262.51	1985.66	2424.42	3161.74	2843.09	2717.34	2478.93	2147.24
BCG_0931c	-0.0876659	0.439261	0.532246	753.809	844.204	755.869	628.615	692.17	770.397	826.613	878.91
BCG_0932	-0.501151	4.50255e-05	0.000153879	192.531	188.081	159.259	141.438	262.379	232.892	234.875	233.848
BCG_0933	-0.430409	9.76115e-08	5.06072e-07	287.165	264.827	275.641	296.628	373.987	394.063	379.623	367.616
BCG_0934	-0.902398	5.26515e-25	1.45841e-23	279.551	247.532	258.49	221.98	461.121	465.784	474.301	478.595
BCG_0935c	-0.805495	6.36924e-48	7.88392e-46	1947.07	1871.09	2049.54	1935.94	3485.33	3291.11	3601.41	3257.02
BCG_0937	-0.050636	0.464339	0.557516	1485.86	1661.39	1641.6	1653.06	1518.47	1743.87	1663.24	1744.94
BCG_0939c	0.248744	0.134806	0.201269	389.413	436.695	325.869	287.788	268.253	271.573	294.048	378.516
BCG_0940	-0.153398	0.007843	0.0168289	2605.15	2565.04	2644.93	2414.27	2701.13	2764.89	2864.01	3044.97
BCG_0942c	-0.620885	1.94259e-27	6.69097e-26	1913.35	2008.36	1840.06	1877	2762.81	2864.81	3033.34	3088.57
BCG_0943c	-0.437574	0.000254364	0.000764444	1805.66	2012.69	1566.87	1488.05	2015.81	2248.33	2498.96	2545.57
BCG_0944	-0.384207	2.04948e-14	2.35304e-13	2669.33	2696.91	2676.78	2709.92	3241.55	3585.25	3581.38	3624.64
BCG_0945c	-0.234779	2.51488e-05	9.00673e-05	755.984	779.349	759.544	793.626	886.996	948.491	899.442	898.728
BCG_0946	-0.349303	0.000156291	0.000488611	740.756	795.562	694.615	618.793	880.143	921.898	852.103	975.026
BCG_0947	-0.229058	0.0161554	0.0318684	419.87	465.88	436.125	379.133	508.114	490.766	543.489	448.868
BCG_0949c	0.575358	5.6092e-12	4.8511e-11	6835.4	6520.15	6430.4	5392.34	4284.21	3967.22	4239.58	4406.44
BCG_0950c	0.413436	0.00355432	0.00832565	2025.38	1532.75	2069.15	2300.34	1648.68	1616.54	1452.04	1234.64
BCG_0952	-0.0964223	0.557685	0.644021	133.793	135.116	173.96	213.14	187.973	175.676	170.239	168.45
BCG_0953	-0.161683	0.158323	0.22987	434.011	430.209	475.328	569.682	576.646	565.71	508.895	485.531
BCG_0958	-0.288418	3.42895e-05	0.000119771	1645.76	1647.33	1756.75	1846.56	2310.5	2053.32	2042.86	2018.42
BCG_0959	-0.154602	0.157737	0.229283	2664.98	3070.91	2769.89	2308.2	2720.71	2805.18	3097.98	3412.59
BCG_0961	-0.562693	9.37767e-20	1.76881e-18	882.163	883.118	788.946	910.509	1287.42	1288.56	1316.39	1230.67
BCG_0962	-0.623846	0.000154952	0.000484806	438.362	451.828	467.977	698.352	906.577	826.001	710.997	728.297
BCG_0963	-0.402759	4.55384e-05	0.000155498	797.318	853.933	747.293	662.01	994.689	933.986	994.121	1123.66
BCG_0964	-0.0984156	0.124669	0.188089	879.987	860.418	877.151	779.875	943.78	912.228	909.456	868.011
BCG_0965c	0.105762	0.156145	0.227386	1469.55	1626.8	1593.82	1395.72	1432.31	1350.61	1523.95	1346.61
BCG_0966c	0.0228339	0.743479	0.805724	1552.21	1468.98	1446.81	1360.36	1554.69	1418.3	1431.1	1331.74
BCG_0970	0.161881	0.0652012	0.107609	1148.66	1158.75	1133.19	956.673	912.451	945.268	1001.4	1070.15
BCG_0971	0.148915	0.159361	0.230712	3103.34	3263.32	3158.23	2534.1	2369.24	2661.74	2875.85	2967.68
BCG_0975c	-0.329833	0.0019449	0.00489127	1897.03	1800.82	1892.73	2450.62	2655.12	2615	2381.52	2458.37
BCG_0977c	-0.353456	0.0256809	0.0477344	2064.54	2458.03	1941.74	1478.23	2195.95	2344.23	2663.73	2942.91
BCG_0978c	-0.367121	2.41828e-06	1.03667e-05	1907.91	2087.27	1854.76	1803.34	2292.88	2335.37	2540.83	2703.12
BCG_0979c	-0.459104	8.1488e-06	3.16135e-05	1440.18	1511.14	1290	1149.19	1690.78	1801.09	1885.37	2032.29
BCG_0991c	0.12029	0.00808046	0.0173009	2576.87	2483.97	2685.36	2660.81	2350.64	2383.72	2479.84	2358.29
BCG_0992	0.413961	1.29382e-09	8.44284e-09	11917.4	11176.8	12931.9	12715.7	9809.83	9284.25	8673.98	8814.87
BCG_0993	0.213	0.0917412	0.144689	6948.53	5950.5	7214.44	8429.33	7054.85	6451.67	5776.28	5342.82
BCG_0994c	0.121452	0.027196	0.0501738	3058.74	2962.82	3141.08	3194.15	3002.67	2894.63	2809.39	2651.59
BCG_0995c	0.174252	0.00122119	0.00319495	2928.21	2794.2	2702.51	2691.26	2577.77	2530.38	2348.75	2393.97
BCG_0996	0.0472353	0.818099	0.865284	275.2	243.209	286.667	437.084	352.449	339.265	269.469	241.775
BCG_0997c	-0.0879642	0.665446	0.738765	124.003	137.278	85.755	89.3812	101.819	122.49	142.017	97.1062
BCG_0998	0.141194	0.323411	0.413636	144.67	151.33	162.934	171.887	148.812	166.812	142.017	112.96
BCG_0999	0.0226681	0.630426	0.710215	1369.47	1446.28	1372.08	1407.51	1373.57	1350.61	1362.82	1424.88
BCG_1001c	-0.422039	5.51518e-06	2.21109e-05	363.307	326.44	341.795	396.813	473.848	520.582	478.853	440.941
BCG_1002c	-0.498426	6.33641e-07	2.93207e-06	925.673	978.239	934.729	1207.14	1490.08	1493.25	1330.05	1406.06
BCG_1004c	-0.462477	3.19833e-10	2.29503e-09	466.643	500.469	488.803	537.269	736.227	667.248	680.954	665.871
BCG_1007c	-0.117061	0.493378	0.584935	77.23	75.6649	63.7037	68.7548	94.9654	76.5562	67.3671	71.3433
BCG_1008	-0.141027	0.0023018	0.00567358	4967.74	4849.04	4826.78	5289.2	5471.77	5488.68	5678.87	5344.8
BCG_1009	-0.125712	0.00208956	0.00519895	3100.08	3100.1	3028.38	3290.41	3439.31	3449.86	3387.48	3387.82
BCG_1012	0.218589	2.26269e-09	1.43171e-08	5705.23	5915.91	5706.38	5515.11	4808.97	4908.46	4936.01	4975.21
BCG_1013	0.209486	9.20331e-08	4.79032e-07	7051.86	6714.72	6900.83	6799.84	6028.83	5728.02	5852.75	6149.4
BCG_1013A	0.172142	0.119494	0.181208	320.885	362.111	388.348	409.582	367.134	341.682	298.6	307.173
BCG_1014	0.32813	1.42672e-09	9.24916e-09	881.075	875.551	897.977	897.741	729.373	711.57	686.417	702.534
BCG_1015	0.0400952	0.712425	0.779105	391.589	356.706	438.575	429.226	431.75	423.88	365.967	348.79
BCG_1017c	-0.0850955	0.391849	0.484279	340.465	316.712	305.043	291.717	302.519	315.895	337.746	374.553
BCG_1018c	-0.38548	0.00194968	0.00490018	430.748	475.608	433.675	319.218	570.771	502.853	547.13	544.984
BCG_1019c	-0.358335	0.000872334	0.0023699	431.835	368.596	450.826	483.248	622.66	543.146	555.324	503.367
BCG_1020c	-0.203711	0.0737041	0.120023	656.999	604.238	688.49	845.683	842.94	846.147	798.392	733.251
BCG_1021	0.149021	0.210041	0.289785	2200.51	2022.41	2361.94	2898.5	2238.05	2308.77	1976.41	2030.31
BCG_1022	0.0170537	0.959362	0.972124	296.955	263.746	358.946	798.537	541.401	477.872	348.671	330.954
BCG_1024	-0.0556642	0.227636	0.309638	2377.81	2367.23	2385.21	2321.95	2388.82	2351.48	2533.55	2551.52
BCG_1030c	-0.501634	0.000172851	0.000534059	1824.15	1719.76	1985.84	1557.79	3178.89	2321.67	2315.06	2217.59
BCG_1033c	-0.127824	0.396525	0.48899	152.285	136.197	102.906	144.385	139.022	141.83	135.645	171.422
BCG_1038	0.910018	4.66192e-25	1.30041e-23	162815	175270	161425	141911	77282.3	85109.5	84203.5	94754.8
BCG_1041	0.620315	1.76107e-05	6.42911e-05	6754.91	7603.24	5995.5	5411	3358.05	4298.43	4081.17	5022.77
BCG_1042	0.623267	6.28132e-07	2.90998e-06	17116.8	17423.5	14937.3	13463.2	8717.24	10747.7	9404.09	11991.6
BCG_1043	0.297402	0.00482228	0.0109966	3290.43	3293.59	3329.74	4142.96	2714.84	3158.14	2560.86	3005.34
BCG_1045c	-0.00850202	0.913081	0.936973	1195.43	1217.12	1053.56	1071.59	1094.55	1067.76	1191.67	1212.84
BCG_1046c	0.29493	0.0106064	0.021904	761.423	845.285	831.823	617.811	567.834	660.801	598.111	661.908
BCG_1047c	0.123079	0.0460113	0.0797248	750.545	811.776	780.37	834.879	746.017	749.445	712.817	710.461
BCG_1051	-0.310981	6.91408e-06	2.72233e-05	1494.56	1409.53	1569.32	1574.48	2044.2	1830.9	1877.18	1750.88
BCG_1052	-0.418539	8.11644e-05	0.000265696	170.776	207.538	194.786	183.673	264.337	270.767	233.054	241.775
BCG_1053	-0.00446445	0.979915	0.986638	13716.5	11468.6	13837.2	19281.8	17571.5	15981.7	12985.5	11947
BCG_1054	0.149771	0.056452	0.0951994	39570.1	35122.6	39780.5	42004.2	38227	36568.9	32749.5	33502.6
BCG_1055	-0.0115421	0.928527	0.948266	17525.8	15792.3	18274.4	22995.5	21171.4	19764.4	17197.7	17055
BCG_1056	0.00588869	0.896628	0.923678	8143.96	8046.42	8149.17	7535.52	7796.95	7829.68	7802.75	8313.48
BCG_1057c	0.0371826	0.701336	0.769953	1899.21	1980.26	2129.17	2395.61	2262.53	2112.15	1950.92	1865.83
BCG_1059c	-0.194052	0.0176177	0.0343594	1364.03	1277.66	1411.28	1553.86	1736.79	1628.63	1566.74	1483.35
BCG_1060	0.160015	0.257152	0.342725	782.09	806.372	681.14	554.949	543.359	608.42	644.54	731.269
BCG_1061c	0.0752831	0.373193	0.466953	3680.94	3397.35	3757.29	4288.33	3860.29	3631.99	3487.62	3376.92
BCG_1063	-0.56509	1.15327e-28	4.39242e-27	3274.12	3251.43	3316.27	3644	5079.18	5026.12	4986.99	4865.22
BCG_1069	-0.237109	0.0646745	0.106918	197.97	184.839	173.96	173.851	181.12	199.852	232.144	248.711
BCG_1076	0.13452	0.205292	0.284422	1924.22	1612.74	1982.16	2147.11	1938.47	1813.98	1608.62	1623.06
BCG_1078	0.0521384	0.532868	0.62134	1947.07	2033.22	1974.81	1658.95	1732.87	1740.65	1924.52	1944.11
BCG_1081	-0.131529	0.269696	0.355851	2168.97	2124.02	2187.98	1767	1931.62	2048.48	2457.08	2597.1
BCG_1082	-0.248142	0.0276858	0.0509826	670.052	584.782	738.718	817.199	873.29	884.829	821.151	759.014
BCG_1083	0.00860321	0.922656	0.944351	1033.36	900.412	1054.79	993.997	1009.37	1032.3	1055.12	859.093
BCG_1092c	-0.211253	0.509431	0.59877	20.6672	16.2139	14.7009	11.7865	19.5805	19.3405	17.297	16.845
BCG_1101c	-0.0704333	0.213087	0.293272	6838.66	6666.08	6973.1	6642.69	7611.92	7170.5	7158.21	6533.86
BCG_1102	-0.159522	0.0337821	0.0607403	554.751	538.302	595.385	619.775	665.737	653.548	598.111	661.908
BCG_1103	-0.0620371	0.2012	0.279576	2416.97	2427.76	2430.54	2222.74	2538.61	2478.81	2404.28	2490.08
BCG_1104c	0.198613	0.228193	0.310182	18076.2	19560.5	16085.2	11282.7	12810.5	13188.6	14312.8	16331.7
BCG_1106c	0.0805203	0.471198	0.564383	588.471	567.487	493.704	668.886	599.163	581.021	514.357	500.394
BCG_1107	0.369319	0.000705355	0.00195378	412.256	357.787	314.843	380.116	257.484	303.807	300.421	272.492
BCG_1108	0.251085	0.000305397	0.000903418	519.943	539.383	580.684	576.558	458.184	464.978	479.763	458.777
BCG_1109c	0.245592	0.00061871	0.00172707	480.784	523.169	501.054	496.999	435.666	417.433	438.797	396.352
BCG_1110	0.223195	0.110424	0.169728	829.951	819.343	962.906	1105.97	878.185	885.634	783.826	637.136
BCG_1111c	0.288184	0.00028372	0.000844381	3142.5	2999.57	3191.31	3324.78	2749.1	2850.31	2362.4	2402.88
BCG_1112	0.0391451	0.631694	0.711441	2747.65	2530.45	2837.26	3185.31	2839.17	2855.95	2738.38	2565.39
BCG_1113	-0.153388	0.460723	0.554015	128.354	95.1216	165.385	189.567	181.12	166.006	155.673	140.705
BCG_1114	0.211885	0.0153593	0.0304343	3973.54	3937.82	3899.4	3147.99	3062.39	3172.65	3310.09	3368
BCG_1115	0.375829	1.56181e-17	2.42601e-16	98891.4	94168.2	97193.5	92199.1	76751.6	73119.2	70259.4	74611.3
BCG_1117	0.197725	0.00773553	0.0166163	5374.56	4913.9	5450.34	6034.7	4837.36	5001.94	4511.78	4634.34
BCG_1118	-0.325432	0.229054	0.310927	730.966	575.053	819.573	1506.71	1322.66	1295.01	1011.42	923.5
BCG_1119	0.120078	0.389248	0.481816	2721.54	3080.64	2617.98	2130.42	2060.85	2204.01	2621.86	2821.03
BCG_1120	-0.0901677	0.367938	0.461204	967.007	862.58	924.929	1150.17	1079.86	1092.74	1018.7	967.099
BCG_1121c	0.038163	0.655621	0.731319	1236.77	1076.6	1215.27	1213.03	1307.98	1148.34	1076.05	1086
BCG_1123	0.1064	0.186195	0.26209	2308.2	2328.32	2152.45	1978.17	1848.4	1990.46	2168.49	2135.35
BCG_1124	0.202118	3.26821e-05	0.000114662	1452.14	1416.01	1446.81	1474.3	1194.41	1264.39	1287.26	1286.16
BCG_1127c	-0.164618	0.184549	0.260049	2186.37	2494.78	2127.95	1718.87	2152.88	2248.33	2462.54	2694.2
BCG_1130	0.528594	7.97935e-07	3.64127e-06	105999	99185.9	118423	132840	85565.8	83878.2	75302.8	71676.3
BCG_1131	0.648186	3.42945e-32	1.61715e-30	25191.1	25272.1	27359.5	27922.3	17098.7	17603.1	16642.4	16127.6
BCG_1133c	0.352281	0.0189211	0.0367026	326.324	335.087	245.014	244.57	229.092	196.629	215.757	261.592
BCG_1139c	-0.18914	0.016316	0.032141	801.669	863.661	781.595	707.192	853.71	869.517	931.305	940.345
BCG_1141	0.634243	9.89514e-06	3.7549e-05	2274.48	2530.45	2244.33	1624.58	1266.86	1331.27	1362.82	1627.02
BCG_1142	0.341131	1.23088e-13	1.29324e-12	8344.11	7783.76	8135.7	7929.39	6595.69	6169.62	6110.38	6540.8
BCG_1143c	0.284973	0.00985043	0.0204817	3923.5	4028.62	3538.01	2989.85	2791.2	2722.18	3128.02	3243.15
BCG_1144	0.336195	1.5799e-11	1.32025e-10	4287.9	4025.37	4449.46	4178.32	3381.55	3474.04	3203.58	3356.11
BCG_1146	-0.222464	0.107773	0.166364	224.076	226.995	211.937	176.798	252.588	230.474	206.653	290.328
BCG_1156	-0.147474	0.0966817	0.151502	4430.39	4811.21	4198.32	3767.76	4372.32	4691.69	4912.34	5082.22
BCG_1157c	-0.45639	1.22366e-15	1.59965e-14	2164.62	2229.95	2153.67	2124.52	2809.8	2868.84	3011.49	3211.44
BCG_1159c	-0.739091	2.35876e-28	8.81421e-27	885.426	895.008	874.701	998.908	1574.27	1497.28	1590.41	1442.72
BCG_1160	0.125201	0.0448505	0.0778837	1263.96	1252.79	1345.13	1209.1	1244.34	1122.56	1111.56	1170.23
BCG_1161c	0.563045	3.20449e-09	2.01156e-08	1231.33	1235.5	1135.64	952.744	786.157	788.126	733.756	773.877
BCG_1162c	0.73663	2.47934e-07	1.20647e-06	1982.96	2153.21	1878.03	1418.31	971.193	1043.58	1165.27	1280.22
BCG_1163c	0.497694	4.1135e-06	1.69021e-05	935.462	957.702	954.33	716.032	594.268	615.673	646.36	665.871
BCG_1164	0.103327	0.122952	0.185813	770.125	846.366	771.795	728.8	721.541	715.599	753.784	709.47
BCG_1165	-0.0181626	0.866083	0.901805	269.761	259.423	251.14	245.553	226.155	244.98	274.02	294.291
BCG_1166c	-0.29258	5.06067e-08	2.71985e-07	1608.78	1779.21	1615.87	1694.31	2041.27	2078.3	2117.51	1967.89
BCG_1169c	0.200908	0.0598012	0.100031	4961.21	5291.14	4933.36	4081.09	3820.15	3891.47	4251.41	4798.83
BCG_1171c	-0.260575	0.00204523	0.00510149	3497.11	3677.31	3307.69	3084.14	3678.2	3876.97	4378.86	4317.26
BCG_1172	-0.323657	0.0258977	0.0480923	242.568	194.567	242.564	307.432	322.099	275.602	337.746	302.218
BCG_1173	-0.366219	0.228042	0.310084	56.5628	71.3412	68.604	151.26	121.399	132.16	91.9471	104.042
BCG_1174	-0.294674	0.00132693	0.00344427	447.064	443.18	393.248	519.589	548.254	564.098	563.517	540.029
BCG_1175	-0.199918	0.073729	0.120023	381.799	381.567	346.695	342.792	357.344	403.733	416.948	491.476
BCG_1176	-0.34199	0.0235639	0.0443404	94.634	139.44	105.356	114.919	135.105	132.966	144.748	164.486
BCG_1177c	-0.504935	0.00116045	0.00304841	101.16	141.601	137.208	155.189	170.35	219.998	191.177	177.367
BCG_1178	0.11485	0.0970237	0.151902	3027.2	3068.75	3221.94	3590.96	2874.42	3033.24	3106.17	2908.23
BCG_1179c	0.0482195	0.322924	0.41328	2474.62	2355.34	2472.19	2493.83	2229.24	2386.94	2398.82	2458.37
BCG_1180c	0.174425	0.24258	0.325715	486.223	524.25	439.801	366.365	340.701	357.8	465.197	445.896
BCG_1181c	0.0854838	0.350438	0.443195	417.695	363.192	357.721	365.382	319.162	377.14	365.057	354.735
BCG_1186	0.413779	2.04687e-13	2.10921e-12	2572.52	2471	2456.27	2257.12	1811.2	1835.74	1777.04	1898.53
BCG_1187c	0.47874	2.72672e-19	4.82167e-18	3104.43	3011.46	3028.38	2816	2056.93	2094.42	2246.79	2182.91
BCG_1190c	0.417747	0.000184897	0.000567293	605.875	732.869	656.638	544.145	433.708	449.667	512.537	504.358
BCG_1191	0.270941	0.0714277	0.116622	153.372	155.654	171.51	139.474	125.315	128.131	156.583	102.061
BCG_1193	-0.458407	9.63832e-33	4.77217e-31	3531.91	3537.87	3522.08	3368.98	4830.51	4650.59	4778.52	4922.69
BCG_1195	-0.257226	0.0775638	0.125503	78.3178	95.1216	89.4302	74.648	104.756	103.149	102.871	91.1609
BCG_1197	0.209266	0.278974	0.365415	106.599	104.85	88.2051	64.8259	68.5317	83.003	89.216	73.3251
BCG_1198	-0.175027	0.19123	0.267655	159.899	205.376	177.635	140.456	183.078	182.929	199.37	205.112
BCG_1199c	-0.0373258	0.67209	0.744032	352.43	337.249	367.521	310.379	323.078	355.382	351.402	370.589
BCG_1200c	-0.159763	0.0443999	0.0772028	1102.98	1044.18	1138.09	1226.78	1306.02	1360.28	1218.98	1154.37
BCG_1201c	-0.207829	0.166198	0.238778	611.314	523.169	624.786	823.093	854.689	758.309	731.935	639.117
BCG_1202	0.0426562	0.606717	0.691293	3728.8	3786.49	3598.03	3063.52	3240.57	3322.54	3595.04	3603.83
BCG_1206	0.650977	2.01474e-22	4.63977e-21	1992.75	2067.81	1969.91	1731.64	1241.4	1240.21	1229.91	1229.68
BCG_1208	0.0683632	0.380293	0.473543	2548.59	2690.43	2457.49	2258.1	2209.66	2307.97	2376.97	2599.08
BCG_1212c	0.0900618	0.341731	0.433707	1184.56	1162	1265.5	1489.03	1267.84	1211.2	1207.15	1107.8
BCG_1213	0.388619	0.000157059	0.000490238	745.107	699.36	790.171	804.431	672.59	585.051	566.248	497.422
BCG_1215c	0.0763221	0.333871	0.425229	397.028	376.163	385.897	370.293	372.029	353.77	385.996	337.89
BCG_1216	0.286812	5.91166e-06	2.35574e-05	3170.78	2914.18	3067.58	2677.51	2401.55	2406.28	2488.03	2397.93
BCG_1217	-0.0591314	0.501182	0.591532	6989.86	6292.08	6958.4	8009.93	7959.47	7529.91	7114.52	6830.13
BCG_1218c	-0.143479	0.266408	0.352333	3320.89	3127.12	3809.97	4453.34	4639.6	4196.89	3680.61	3733.63
BCG_1219c	-0.136547	0.390208	0.482702	2290.79	2255.9	2083.85	1512.6	1953.15	1908.26	2550.85	2538.63
BCG_1220	0.460354	0.000134615	0.000424868	4985.14	4735.54	4194.64	3412.2	3007.56	3103.35	3047	3435.38
BCG_1221c	0.415553	0.000260505	0.000781713	1290.07	1083.09	1302.25	1402.6	1051.47	1033.91	908.546	812.521
BCG_1229c	0.255104	8.5394e-08	4.46235e-07	2164.62	2322.91	2101	2140.24	1816.09	1829.29	1843.49	1826.19
BCG_1234	-0.0540608	0.607762	0.691572	412.256	485.336	401.823	389.938	411.19	398.092	465.197	480.577
BCG_1237c	0.578889	2.13851e-14	2.44111e-13	40493.6	42227.5	38180.6	34259.5	24861.4	25324.8	26321.4	27369.1
BCG_1239c	-0.0963842	0.230302	0.312407	866.934	905.817	801.196	819.164	868.395	844.536	904.905	1012.68
BCG_1241	0.0630865	0.323316	0.413636	29796.6	29030.5	28928.8	32853	30172.6	28475.7	26893.1	29912.7
BCG_1242c	-0.0151211	0.871747	0.904871	23370.2	21360.2	22492.3	27570.7	26004.9	24494	22564.4	22731.8
BCG_1246c	0.38731	0.000154036	0.000482321	6154.47	6421.79	5849.71	5100.62	3969.95	4451.54	4432.58	5132.76
BCG_1248c	-0.210166	0.000163186	0.000507361	1142.13	1102.55	1140.54	1173.74	1229.66	1344.97	1335.51	1363.45
BCG_1250	0.336893	0.00813346	0.0173955	1843.73	1716.51	2212.48	1617.7	1730.92	1442.48	1391.95	1284.18
BCG_1252	-0.709597	2.2e-28	8.29923e-27	1424.95	1341.43	1492.14	1597.07	2453.44	2355.51	2432.5	2337.49
BCG_1254c	0.000846522	0.989507	0.992263	1795.87	1927.29	1721.22	1633.42	1775.95	1809.95	1696.92	1789.53
BCG_1260	0.26045	0.000293403	0.00087119	8250.56	8888.46	7742.45	7293.9	6787.58	6681.34	6403.52	6988.67
BCG_1261c	-0.545752	5.70766e-40	4.52161e-38	1848.08	1911.08	1873.13	1975.23	2826.44	2726.21	2775.71	2784.37
BCG_1263c	-0.0294064	0.791969	0.843957	390.501	386.972	392.023	496.016	460.142	435.967	426.052	379.507
BCG_1264c	-0.298843	9.31214e-09	5.52176e-08	879.987	917.707	932.279	938.993	1144.48	1093.54	1150.7	1126.63
BCG_1265	-0.257074	0.012366	0.0251441	410.081	390.215	444.701	490.123	569.792	531.058	511.626	461.75
BCG_1268	0.113987	0.240481	0.323664	1707.76	1584.64	1673.45	2061.66	1722.1	1701.97	1562.19	1509.11
BCG_1269	0.273074	3.07686e-05	0.000108526	3724.45	3291.42	3845.5	3913.13	3043.79	3137.19	3068.85	2975.61
BCG_1271	0.226325	9.29174e-06	3.556e-05	2498.55	2474.24	2578.77	2593.04	2252.74	2188.7	2211.28	2017.43
BCG_1272c	0.309857	1.21121e-05	4.5389e-05	6517.78	6853.08	6388.75	5676.2	4941.14	5067.21	5054.36	5455.78
BCG_1275c	0.144837	0.134496	0.200881	2573.61	2399.66	2444.02	3028.16	2530.78	2507.82	2260.44	2150.21
BCG_1276c	0.316677	2.59127e-08	1.46003e-07	2352.8	2391.01	2272.51	2099.97	1826.86	1843.8	1771.57	1875.74
BCG_1277c	0.296678	3.9795e-07	1.89002e-06	2651.93	2505.59	2736.81	2810.1	2248.82	2272.51	2122.98	2068.96
BCG_1278c	0.306739	6.0715e-07	2.81937e-06	1729.52	1697.06	1677.12	1601.99	1262.94	1311.13	1406.52	1440.74
BCG_1279c	0.0226649	0.751589	0.813178	2690	2688.27	2580	2407.4	2346.72	2440.13	2716.53	2700.15
BCG_1280c	-0.588336	7.54117e-13	7.28551e-12	803.845	780.429	799.971	837.826	1366.72	1143.51	1231.73	1104.83
BCG_1282	0.21277	2.5639e-06	1.09672e-05	10699.1	10259.1	10175.4	9616.83	9058.92	8761.25	8609.34	8731.63
BCG_1285c	0.240042	0.03717	0.0659477	13436.9	13527.8	12217.6	9864.34	9640.46	9711.36	10613.1	11563.6
BCG_1286c	-0.259365	4.85589e-06	1.97071e-05	2090.65	1929.46	2186.75	2200.15	2534.7	2430.46	2543.57	2555.48
BCG_1287c	-0.347462	1.51912e-09	9.81607e-09	838.653	805.291	815.897	766.124	1057.35	985.56	1044.19	1016.64
BCG_1290c	-0.306226	1.45834e-06	6.4112e-06	1309.65	1126.33	1229.97	1176.69	1484.2	1441.67	1499.37	1562.62
BCG_1291c	-0.116178	0.307973	0.396967	735.317	781.51	774.245	578.522	700.982	751.862	827.523	827.385
BCG_1292c	-0.322356	3.8505e-09	2.39057e-08	1536.99	1571.67	1582.79	1697.26	2091.2	1985.63	2007.36	1907.44
BCG_1293c	-0.53882	2.10959e-23	5.22256e-22	1300.95	1262.52	1172.39	1268.03	1888.54	1760.79	1848.04	1778.63
BCG_1294	-0.170996	0.0068094	0.0149512	996.376	1005.26	1043.76	1124.63	1218.89	1158.01	1203.5	1116.72
BCG_1301	-0.23258	0.124696	0.188089	81.581	112.416	102.906	110.008	110.63	108.79	136.555	122.869
BCG_1302	-0.117418	0.326424	0.416817	599.348	609.643	530.456	460.657	515.946	582.633	663.657	623.263
BCG_1305c	0.124343	0.00240429	0.00588954	4716.47	4602.59	4732.45	4676.31	4067.85	4303.26	4413.46	4394.55
BCG_1306c	0.416262	0.00731077	0.0158154	1299.86	1447.36	1238.55	918.367	764.618	874.352	973.182	1062.22
BCG_1307c	0.478418	0.00479926	0.0109567	1770.85	1885.14	1575.44	1194.37	955.528	1059.7	1155.26	1441.73
BCG_1309c	0.0832819	0.0555196	0.0940202	2968.46	3118.48	2970.8	2945.65	2720.71	2852.73	2822.14	2933.99
BCG_1310	-0.291181	1.68282e-05	6.1662e-05	994.201	960.944	954.33	1040.16	1149.38	1206.36	1320.03	1158.34
BCG_1311c	-0.760347	4.03618e-34	2.38616e-32	1478.25	1450.6	1383.11	1336.79	2450.5	2241.89	2537.19	2339.47
BCG_1314	0.311621	0.000161912	0.000504192	5568.18	5907.27	5320.48	4699.88	4059.04	4250.88	4403.44	4605.61
BCG_1315c	0.378085	0.00412372	0.00951867	1419.51	1520.86	1296.13	1097.13	871.332	950.909	1125.21	1156.36
BCG_1316c	0.121845	0.265125	0.351341	1034.45	1030.12	916.353	781.84	814.549	817.137	961.347	864.047
BCG_1317	-0.237453	0.0365732	0.0651086	171.864	147.006	143.333	176.798	198.742	178.094	190.267	189.258
BCG_1318	-0.108151	0.0405446	0.0712183	1411.9	1585.72	1448.03	1484.12	1584.06	1608.49	1570.38	1630
BCG_1319	-0.151711	0.0509887	0.0872425	379.624	366.434	405.499	428.244	426.855	444.832	436.066	447.878
BCG_1320c	0.339247	0.0233977	0.0440486	1749.1	1972.69	1672.22	1236.6	1165.04	1196.69	1382.85	1496.23
BCG_1321c	0.0844497	0.401986	0.494646	860.408	907.979	948.205	1068.65	829.234	892.081	1020.52	828.375
BCG_1323	-0.491632	1.14791e-05	4.31392e-05	2191.81	1980.26	2210.03	2767.87	3504.91	3317.7	3070.67	2974.62
BCG_1324	-0.0597485	0.144908	0.213693	2248.37	2198.61	2292.11	2329.8	2299.73	2360.35	2385.16	2407.84
BCG_1327c	0.119714	0.141364	0.209481	364.395	391.296	355.271	338.863	320.141	335.236	346.85	330.954
BCG_1328c	-0.19631	0.119744	0.181518	299.13	308.064	263.39	218.051	318.183	280.437	317.718	330.954
BCG_1330c	-0.297521	0.0271537	0.0501426	861.495	799.886	888.177	1176.69	1186.58	1287.76	1052.38	1054.3
BCG_1331c	-0.0869343	0.0487244	0.0838025	3139.24	3067.67	3172.93	3373.89	3409.94	3424.88	3391.12	3322.42
BCG_1332c	-0.22942	0.000187948	0.000576208	1713.2	1889.46	1664.87	1771.91	1975.67	2014.64	2191.25	2073.91
BCG_1335c	-0.141746	0.0808813	0.130179	1525.02	1377.1	1570.54	1753.25	1740.71	1742.26	1757.92	1629.01
BCG_1336	-0.221403	0.000414257	0.00120085	1951.42	2054.84	1991.97	1793.52	2192.04	2175	2333.27	2382.07
BCG_1337	-0.178334	0.000170618	0.000528395	2905.37	2734.75	2810.31	2656.88	3118.19	3022.76	3212.68	3214.41
BCG_1338	0.248434	0.000487046	0.00139292	4123.65	3853.51	3986.38	3519.26	3054.56	3205.69	3248.19	3523.57
BCG_1346	-0.286472	1.00737e-05	3.81473e-05	525.382	508.036	530.456	535.305	602.1	659.189	642.719	654.971
BCG_1347	-0.172574	0.0335536	0.0604542	612.401	656.123	617.436	563.789	665.737	645.49	758.336	690.643
BCG_1348	0.0270042	0.603182	0.687739	862.583	889.603	880.826	885.954	888.954	861.459	856.655	847.202
BCG_1349c	0.266922	0.00294861	0.00705707	4396.67	4563.67	4293.87	3509.44	3360.01	3410.38	3483.97	3676.16
BCG_1350	0.38322	0.000220614	0.000670647	2825.97	2937.96	2491.79	2153.01	1868.96	2027.53	2033.76	2049.14
BCG_1351c	-0.202173	0.111673	0.17125	283.902	300.498	253.59	215.104	267.274	297.36	328.642	317.081
BCG_1361	-0.0170149	0.83989	0.883613	10741.5	10376.9	10808.8	12338.5	12018.5	11958.9	10644.9	10169.4
BCG_1363	-0.762805	1.81304e-22	4.19967e-21	2383.25	2258.06	2372.96	2754.12	4413.44	4203.34	4092.1	3870.38
BCG_1372	-0.474198	3.98916e-12	3.50356e-11	1311.82	1345.75	1385.56	1453.67	1787.7	1857.5	1900.85	2092.74
BCG_1375c	-0.104823	0.242057	0.325309	513.416	526.412	552.507	641.384	599.163	638.237	589.918	575.701
BCG_1379c	-0.387727	1.37278e-08	7.9613e-08	1225.89	1238.74	1292.45	1448.76	1733.85	1654.42	1753.37	1673.6
BCG_1380c	-0.50206	9.6256e-08	5.00354e-07	1248.73	1342.51	1222.62	1068.65	1608.54	1594.79	1852.6	1857.9
BCG_1381c	-0.333318	2.20663e-10	1.63373e-09	2795.51	2905.53	2642.48	2610.72	3473.58	3435.36	3323.75	3570.14
BCG_1382	-0.120785	0.0115349	0.0236497	2199.42	2124.02	2230.85	2140.24	2289.94	2291.05	2488.03	2383.07
BCG_1383	0.248352	0.0163993	0.0322531	4261.79	4046.99	3666.64	3060.57	3139.73	3190.38	3068.85	3258.01
BCG_1384c	0.234206	8.49693e-08	4.44602e-07	10692.6	10410.4	10507.4	9952.74	9227.31	8934.51	8614.8	8555.25
BCG_1386	0.0343555	0.635239	0.715013	13197.6	12702	12157.6	10752.3	11671	11700.2	11799.3	12489
BCG_1392c	0.459317	4.05425e-06	1.67454e-05	5016.69	4842.55	4772.88	3729.45	3237.63	3196.83	3441.19	3477.99
BCG_1393	0.428103	0.00162291	0.00414464	1842.64	1498.17	2034.84	2142.2	1613.43	1459.4	1326.4	1188.06
BCG_1394	0.480419	9.56182e-10	6.41939e-09	14611.7	14185	14310.1	12343.4	10195.6	10007.9	8957.1	10583.6
BCG_1395	0.354615	1.15158e-20	2.36343e-19	8630.18	8208.56	8554.67	8020.73	6630.93	6455.7	6519.14	6523.95
BCG_1396	0.34437	7.97797e-10	5.42037e-09	3546.05	3457.89	3697.26	3209.86	2647.28	2760.86	2793.92	2749.69
BCG_1397	0.529925	0.000248234	0.00074886	7142.15	7104.93	6632.53	4731.31	4099.18	4020.41	4463.53	5154.56
BCG_1399	0.183889	0.0304738	0.0554719	5533.37	5156.02	5859.51	6517.95	5391.49	5233.22	4923.26	4759.19
BCG_1401	0.0820699	0.412128	0.505712	6270.86	6712.56	6109.43	5291.17	5177.08	5487.06	5838.18	6532.87
BCG_1403	-0.106239	0.0399385	0.0702783	1780.64	1735.97	1754.3	1924.15	1883.64	1919.55	1977.32	1968.88
BCG_1404c	-0.0912512	0.544922	0.631703	606.963	593.429	650.513	944.887	743.08	776.038	744.68	716.406
BCG_1406	-0.141344	0.377807	0.471485	312.183	385.891	395.698	526.465	507.135	460.949	415.127	405.27
BCG_1409c	0.113767	0.546216	0.632991	1639.23	1865.68	1361.05	1161.96	1036.79	1319.18	1451.12	1763.77
BCG_1410	-0.689292	1.15886e-14	1.37845e-13	5563.82	5126.84	4988.49	5717.45	7781.29	8515.47	8302.55	9906.81
BCG_1411	-0.603821	9.20692e-15	1.10511e-13	3101.17	3049.3	2785.81	2902.43	4147.15	4350.81	4411.64	5085.19
BCG_1413	0.698484	3.47349e-21	7.31834e-20	1065.99	1157.67	1231.2	1272.95	741.122	737.357	743.77	690.643
BCG_1414	0.354641	1.31129e-10	9.93118e-10	1927.49	2051.6	1990.74	1942.81	1632.03	1596.4	1475.7	1482.36
BCG_1415c	0.347423	0.00358454	0.00837662	1520.67	1583.56	1357.38	1155.08	1010.35	1092.74	1046.92	1264.36
BCG_1416c	0.121008	0.277724	0.364537	2347.36	2756.36	2190.43	1956.56	1980.57	2155.66	2051.06	2318.66
BCG_1418c	0.71338	4.12575e-11	3.31483e-10	2983.69	3364.93	2898.52	2436.86	1684.9	1849.44	1649.58	1941.13
BCG_1419c	0.332875	0.00164246	0.00418918	1379.26	1416.01	1527.66	1801.37	1279.59	1314.35	1097.9	1171.22
BCG_1420	0.28233	0.00345313	0.00812243	2772.67	2897.97	2496.69	2196.22	1998.19	2098.45	2163.03	2261.19
BCG_1421	0.960306	3.02246e-12	2.71473e-11	7087.76	7561.09	6578.63	4922.84	3032.04	3314.48	3280.05	3812.9
BCG_1422	-0.124277	0.0029043	0.00695942	6493.85	6725.53	6475.73	6370.62	6737.65	7155.18	7296.59	7218.56
BCG_1424c	0.144288	0.196671	0.273915	3773.39	4094.55	3449.8	3001.64	2993.86	3110.6	3168.99	3683.1
BCG_1425c	0.16656	0.202579	0.281155	4230.25	4975.51	4019.46	3396.48	3325.75	3540.12	3601.41	4342.03
BCG_1426c	0.236946	1.57972e-05	5.8099e-05	6318.72	6380.71	6195.18	5816.65	5063.52	5047.87	5259.19	5598.47
BCG_1427c	-0.185909	0.149235	0.218771	167.513	139.44	148.234	147.332	167.413	155.53	202.101	160.523
BCG_1428	0.0870357	0.222339	0.303266	820.161	906.898	917.578	788.715	771.471	826.807	808.406	821.439
BCG_1429c	0.223374	0.00131907	0.00342611	3622.2	3572.46	3893.28	4241.19	3367.85	3387.81	3240	3135.14
BCG_1431	0.189873	0.0948864	0.148908	1660.99	1504.65	1684.47	2006.66	1684.9	1585.12	1420.17	1321.83
BCG_1432	0.0413648	0.844943	0.887242	348.079	317.793	420.199	610.935	470.911	460.949	340.477	377.525
BCG_1433	0.147456	0.127161	0.191297	1109.5	997.696	1106.24	1298.48	1115.11	1012.15	1006.87	941.336
BCG_1434	0.17857	0.0694757	0.113904	2118.93	2405.06	2234.53	1800.39	1806.3	1788.19	1934.53	2032.29
BCG_1435c	-0.326689	0.0106272	0.0219355	240.392	204.295	202.137	225.908	325.036	246.592	284.034	240.784
BCG_1436	0.676104	6.61756e-09	3.9826e-08	2712.84	3011.46	3206.01	2819.93	1713.29	1656.84	1707.85	2277.04
BCG_1437	0.247683	0.00141962	0.00367044	2083.04	2082.95	2271.28	2510.53	1919.87	1964.67	1778.86	1873.75
BCG_1438c	0.686776	2.58142e-11	2.13021e-10	4507.62	4577.73	4345.33	3520.24	2427	2497.34	2695.6	2910.21
BCG_1439c	0.659918	8.85911e-17	1.27603e-15	6162.09	5426.25	5895.04	5162.5	3912.18	3593.31	3335.58	3490.87
BCG_1443	-0.452666	0.00155478	0.00398093	268.673	235.642	281.766	366.365	385.736	357.8	437.886	398.334
BCG_1454c	0.183297	0.00418093	0.00962829	1127.99	1199.83	1167.49	1293.57	1046.58	1075.82	1093.35	1002.77
BCG_1456	0.0736417	0.29299	0.380877	1357.51	1405.21	1226.3	1276.87	1176.79	1297.43	1204.42	1325.8
BCG_1458c	0.511659	0.000474071	0.0013627	6828.87	6922.26	5784.79	4375.75	3926.87	4125.17	4001.97	4717.58
BCG_1459c	0.32096	0.0121827	0.0248357	5300.59	5031.72	5511.59	6638.76	5180.02	4878.64	4202.25	3737.6
BCG_1462	0.33566	1.45259e-12	1.35064e-11	2893.41	3065.51	2839.71	2948.6	2213.57	2378.88	2331.45	2385.05
BCG_1464c	0.866275	4.65316e-10	3.26215e-09	6057.66	7425.97	6832.22	5649.68	3484.35	3155.73	3118.01	4486.7
BCG_1465	0.684141	1.41013e-05	5.2348e-05	13290.1	15812.9	15802.2	11315.1	7581.57	7546.02	8676.71	11186
BCG_1466c	1.4583	2.92687e-15	3.67161e-14	28425	32148.9	40328.1	36355.5	13320.6	10492.2	9434.13	16705.2
BCG_1471c	0.189276	0.00219793	0.00543784	47258.2	46077.8	50050.3	53496.1	45231.9	43215.6	43011.2	41217.6
BCG_1474	0.187122	0.00130775	0.00340118	2582.31	2667.73	2573.87	2386.77	2113.71	2206.43	2352.39	2293.89
BCG_1475	-0.0490692	0.655469	0.731319	356.781	299.417	387.122	389.938	332.868	397.286	365.057	386.443
BCG_1478	-0.0327551	0.798765	0.849143	1238.94	1092.82	1352.48	1652.08	1492.03	1389.29	1303.65	1275.26
BCG_1480	-0.107197	0.374988	0.468705	1151.92	924.193	1119.71	1382.95	1329.52	1250.69	1185.3	1168.25
BCG_1482	-0.0503639	0.659266	0.734765	2982.6	2721.77	3220.71	3877.77	3557.78	3424.88	3202.67	3073.71
BCG_1483	0.212583	8.35276e-05	0.000272981	12852.8	12503.1	13628.9	14205.7	11803.1	11490.7	11068.2	11542.8
BCG_1485c	-0.0329142	0.644741	0.723069	898.479	872.308	902.877	977.3	954.549	1000.07	859.386	921.518
BCG_1486	0.0092679	0.863478	0.900299	1355.33	1431.15	1347.58	1269.02	1356.93	1310.32	1350.98	1349.58
BCG_1489c	-0.56244	1.12514e-23	2.83864e-22	692.895	693.955	704.416	726.836	1070.07	1014.57	1069.68	1009.71
BCG_1490	0.0219575	0.823487	0.870054	460.117	452.909	479.003	552.985	519.862	498.824	468.839	429.051
BCG_1492	0.0922491	0.0840077	0.134121	1940.54	2041.87	2012.79	1932.01	1748.54	1822.84	1936.35	1927.26
BCG_1493	0.237324	0.00357009	0.00835467	881.075	793.401	801.196	742.551	632.45	664.83	742.859	688.661
BCG_1494	-0.09178	0.193035	0.269704	1341.19	1360.89	1407.61	1533.23	1540.98	1608.49	1453.86	1410.02
BCG_1495	0.325563	2.30793e-06	9.90434e-06	1071.43	1037.69	1033.96	958.638	865.458	751.862	820.241	837.293
BCG_1496c	0.233403	0.0187651	0.0364535	5692.18	5170.07	5708.83	6357.85	5540.3	5089.78	4524.52	4349.96
BCG_1500c	-0.287137	0.00118599	0.00311106	246.919	283.203	276.866	267.161	335.805	304.613	327.732	343.835
BCG_1504c	0.535006	2.10592e-18	3.5496e-17	1458.67	1524.11	1417.41	1342.68	946.717	983.949	998.672	1033.49
BCG_1505c	-0.167246	0.147283	0.216712	314.359	271.313	356.496	366.365	396.505	381.169	336.836	354.735
BCG_1514	-0.151188	0.0626315	0.104018	502.539	528.573	534.131	604.06	641.261	611.644	582.635	575.701
BCG_1516	0.0850978	0.347037	0.439314	305.657	257.261	275.641	293.681	277.064	261.903	259.455	270.51
BCG_1517c	-0.579134	1.87333e-09	1.20069e-08	704.86	598.834	670.114	791.662	1036.79	1054.06	1092.44	950.254
BCG_1518c	-0.59296	4.34644e-10	3.07433e-09	832.126	827.99	858.775	1030.34	1359.87	1396.55	1399.23	1199.96
BCG_1519c	-0.659592	4.84684e-17	7.16355e-16	1915.52	1898.11	2131.62	2287.57	3378.61	3229.87	3365.63	3032.09
BCG_1520c	-0.47331	1.35086e-33	7.43158e-32	3306.75	3389.79	3185.18	3443.63	4624.91	4689.27	4551.83	4641.28
BCG_1521	0.284172	2.16147e-08	1.22308e-07	15453.6	14817.4	15085.5	14100.6	12067.5	11522.1	12657.7	12580.2
BCG_1522	0.0808281	0.138097	0.205332	60948.6	60216.3	65337.9	66243.2	63059	60313.4	58680.4	56922.1
BCG_1523	0.138296	0.0170149	0.0332819	30685.3	28255.4	32278.2	30454.4	28247.8	26722.1	29061.6	26517.9
BCG_1524	0.134032	0.000413691	0.00120046	13537	13539.7	14263.5	13312.9	12678.4	12359.4	12677.8	12082.8
BCG_1526	0.227202	0.000156676	0.000489426	8278.84	8408.53	8760.48	7604.28	7025.48	6859.44	6852.33	7497
BCG_1527	-0.00905602	0.958474	0.971971	3637.43	3416.81	4285.3	5649.68	4969.53	4540.19	4144.9	3442.32
BCG_1534	0.125603	0.175101	0.249577	6823.44	6843.35	6534.53	5715.48	5383.66	5612.78	6054.85	6704.29
BCG_1535	0.0196514	0.86255	0.899805	488.398	403.186	422.65	517.625	478.743	484.319	454.273	390.407
BCG_1536c	0.0737295	0.328713	0.419401	1767.59	1725.16	1871.91	1950.67	1896.37	1784.16	1687.82	1582.43
BCG_1538	-0.333697	1.36582e-06	6.03124e-06	848.443	850.69	792.621	760.231	986.857	988.784	1104.28	1017.63
BCG_1539	-0.0584431	0.221124	0.301816	3890.87	3845.94	4048.86	4183.24	4311.62	4022.83	4231.39	4066.57
BCG_1540	0.0979277	0.447493	0.540732	788.616	726.383	872.251	1063.73	877.206	849.371	766.529	732.26
BCG_1542	0.313647	1.73197e-19	3.15541e-18	22554.4	22623.8	22918.6	21580.2	17908.3	17665.1	18022.5	18557.2
BCG_1543	0.25568	4.59717e-20	8.88264e-19	13736.1	13057.6	13331.2	13321.7	11228.4	11188.5	11179.3	11170.2
BCG_1544c	0.101224	0.179637	0.254759	971.358	937.164	890.627	1090.25	932.032	912.228	909.456	875.938
BCG_1548c	0.284605	1.20227e-19	2.21497e-18	8836.86	8659.31	8965.07	9101.16	7421.99	7334.08	7199.18	7241.35
BCG_1549	-0.0486687	0.86309	0.900131	641.771	585.863	749.743	1499.84	1061.26	1011.35	750.142	774.868
BCG_1550	0.172332	0.00281272	0.00676865	12236.1	11624.3	12704	13438.6	11517.2	11260.2	10726.9	10869.9
BCG_1551	0.217294	0.0190845	0.0369109	2399.57	2381.28	2490.57	3048.78	2195.95	2354.71	2130.26	2197.77
BCG_1552	0.108021	0.420701	0.514479	645.034	540.464	712.991	854.523	657.905	661.607	615.408	620.291
BCG_1553	-0.0856294	0.128511	0.193035	2493.12	2691.51	2440.34	2526.25	2562.11	2740.71	2620.95	2849.77
BCG_1554c	0.243725	5.9686e-07	2.77484e-06	12283.9	11279.5	11980	12648.9	10382.6	10142.5	10356.3	9821.6
BCG_1557	-0.15056	0.000762894	0.00209849	1511.97	1512.22	1470.09	1430.1	1626.16	1616.54	1658.69	1674.59
BCG_1558	-0.0863316	0.309712	0.398949	990.937	1072.28	991.082	902.652	956.507	1021.02	1163.45	1058.26
BCG_1559	-0.175456	0.104962	0.162722	1199.78	1133.89	1304.7	1546	1560.57	1529.51	1417.44	1348.59
BCG_1561c	-0.0708875	0.373232	0.466953	1452.14	1528.43	1402.71	1403.58	1365.74	1486	1519.4	1708.28
BCG_1562c	-0.201763	0.117041	0.178101	415.519	456.151	438.575	592.273	480.701	581.827	550.772	576.692
BCG_1563	-0.296048	0.00617307	0.0136983	194.707	216.185	246.239	258.321	283.917	291.719	278.572	269.519
BCG_1564	-0.111572	0.443072	0.536044	1259.61	1525.19	1155.24	953.727	1209.1	1338.52	1229	1510.1
BCG_1565	-0.0179164	0.866174	0.901805	2056.93	2258.06	1935.61	1693.33	1872.87	2022.7	1879.91	2267.13
BCG_1566	-0.358173	9.13104e-06	3.50465e-05	1190	1138.22	1171.17	1300.45	1656.51	1631.86	1388.31	1477.4
BCG_1567c	-0.00181399	0.986965	0.990814	1424.95	1568.43	1291.22	1117.76	1266.86	1307.9	1366.46	1467.49
BCG_1568c	0.0404575	0.764959	0.823336	704.86	839.88	687.265	571.647	591.331	648.713	701.893	783.786
BCG_1569	0.123279	0.295466	0.383691	802.757	870.146	732.592	657.099	598.184	697.064	729.204	786.758
BCG_1570	-0.452088	2.54511e-10	1.86e-09	427.484	422.643	411.624	399.76	547.275	543.146	595.38	587.592
BCG_1571	-0.650406	4.11996e-06	1.69111e-05	302.394	323.197	305.043	446.906	483.638	574.574	533.475	573.719
BCG_1572	-0.397019	0.00148412	0.0038272	1257.44	1130.65	1058.46	1082.4	1186.58	1441.67	1583.13	1752.87
BCG_1575	-0.542354	3.02902e-15	3.77294e-14	455.766	458.313	476.553	513.696	715.667	693.035	700.982	665.871
BCG_1576	-0.630524	1.11358e-09	7.37609e-09	361.132	364.272	438.575	377.169	633.429	518.97	642.719	589.573
BCG_1578c	0.302156	0.000610361	0.00170737	1476.07	1586.8	1478.66	1310.27	1098.47	1116.91	1209.88	1320.84
BCG_1583	0.475821	6.60794e-22	1.47045e-20	2500.73	2478.57	2501.6	2429.01	1665.32	1768.85	1847.13	1843.04
BCG_1584c	0.308545	5.09837e-10	3.54025e-09	1650.11	1654.9	1662.42	1603.95	1254.13	1331.27	1331.87	1387.23
BCG_1585	0.244528	3.46999e-08	1.91964e-07	12637.4	13150.6	12721.1	13929.7	10851.5	11302.1	11035.5	11077
BCG_1586	0.390493	4.20326e-06	1.71818e-05	9662.45	9521.89	9083.9	8445.05	6254.01	6848.96	6983.42	7921.09
BCG_1587	0.757505	1.04822e-09	6.96642e-09	6985.51	8316.65	7159.32	6336.24	3505.89	4287.95	4232.3	5007.91
BCG_1592	0.0751811	0.245174	0.328795	5768.32	5064.14	5865.64	5554.4	5602.96	5083.33	5347.49	5088.17
BCG_1595	0.338428	0.00683113	0.0149823	12662.5	14744.9	12299.7	10307.3	8975.7	9322.13	9663.54	11595.3
BCG_1596	-0.179298	0.611466	0.694386	202.321	168.625	227.863	544.145	437.624	336.847	284.034	236.82
BCG_1597	0.0996733	0.00345321	0.00812243	4614.22	4597.18	4725.1	4812.83	4301.83	4386.27	4357.02	4454
BCG_1598	0.240243	0.0556812	0.0942132	3583.04	3802.7	3341.99	2664.74	2591.48	2645.62	2835.79	3264.95
BCG_1599	-0.246061	0.00339665	0.00802275	1269.4	1219.29	1277.75	1523.41	1618.33	1633.47	1533.06	1491.27
BCG_1607	0.0617963	0.40862	0.501875	571.067	561.001	581.909	561.825	548.254	529.447	599.021	502.376
BCG_1610	0.0295809	0.908841	0.933589	939.813	869.065	1113.59	2001.75	1390.22	1349	1175.28	910.618
BCG_1612	-0.0168287	0.921773	0.943935	154.46	143.763	171.51	239.659	198.742	178.9	170.239	171.422
BCG_1613	0.538424	2.58511e-06	1.10455e-05	1310.73	1246.31	1237.32	960.602	733.29	817.137	817.509	904.673
BCG_1618c	0.211905	0.0125789	0.0255381	9105.53	9476.49	8769.06	7840.01	6945.2	7331.67	7698.97	8407.61
BCG_1619c	0.368851	5.02871e-05	0.000170246	6091.38	6408.82	5650.03	5087.85	4071.76	4406.41	4691.12	4825.58
BCG_1620c	0.106605	0.0967305	0.151502	1065.99	1132.81	1087.86	1209.1	1077.91	1083.07	995.941	1020.61
BCG_1624	0.0756259	0.263455	0.349362	919.146	874.47	836.724	785.769	820.423	834.06	802.944	781.804
BCG_1625c	0.478441	1.0132e-05	3.83314e-05	349.167	370.758	355.271	279.93	241.819	240.145	235.785	253.665
BCG_1628	-0.481703	1.65786e-05	6.086e-05	301.306	342.654	333.219	404.671	543.359	453.696	473.391	462.741
BCG_1629	-0.956017	1.63621e-79	5.89185e-77	993.113	919.869	982.507	984.175	1885.6	1834.13	1946.36	1860.87
BCG_1630c	-0.833433	8.4262e-11	6.54435e-10	4667.52	5140.89	4366.15	3495.69	7527.72	6966.61	8110.46	8881.25
BCG_1631c	0.508431	0.0554135	0.0939208	2150.48	1078.77	1729.8	1759.14	1727	1302.26	839.358	854.138
BCG_1635	0.0923321	0.179894	0.25485	3250.19	3286.02	3208.46	2755.1	2872.46	2873.68	2944.13	3032.09
BCG_1636c	0.514949	1.70016e-15	2.18648e-14	3338.29	3476.26	3355.47	3219.69	2138.19	2410.31	2286.84	2533.68
BCG_1648	-0.286249	0.190165	0.266541	927.848	699.36	853.875	1462.51	1447	1262.77	1094.26	1006.73
BCG_1653	0.535448	3.91571e-14	4.30837e-13	6640.69	7197.89	6318.92	5991.49	4235.26	4507.15	4700.22	4597.68
BCG_1654	0.471042	1.43192e-38	1.03124e-36	5415.89	5682.43	5466.27	5316.71	3895.54	3976.09	3987.41	3923.88
BCG_1657	-0.132732	0.0344168	0.0617643	884.338	873.389	874.701	946.851	1047.56	974.278	977.734	927.463
BCG_1662c	-0.229817	0.00297611	0.0071057	387.238	388.053	427.55	430.208	482.659	474.648	505.254	451.841
BCG_1664	0.0110658	0.907182	0.932853	5666.07	6079.13	5465.04	4843.28	4988.13	5170.36	5598.76	6127.6
BCG_1665c	0.554177	1.52123e-17	2.38165e-16	15310	15801	14996.1	13858	10025.2	9932.97	9760.04	11121.6
BCG_1666c	0.30535	0.0236149	0.0444153	3270.85	2974.71	3425.3	4324.67	3227.84	2991.33	2661	2446.48
BCG_1670c	-0.44941	1.43275e-15	1.85679e-14	2027.56	1997.55	1837.61	1876.02	2515.11	2648.04	2779.35	2624.84
BCG_1672	0.217618	1.72561e-05	6.31132e-05	7237.87	6900.64	7014.76	6663.32	5780.16	5845.67	5911.01	6385.23
BCG_1673c	0.345645	0.000236906	0.000717418	6634.17	6866.05	6322.59	5169.38	4792.33	4761.8	4956.95	5155.55
BCG_1675c	-0.0164911	0.757192	0.817454	2311.46	2451.54	2326.41	2252.21	2329.1	2233.02	2420.67	2468.28
BCG_1677c	-0.173823	0.189109	0.265458	257.796	283.203	259.715	349.667	361.26	343.294	281.303	314.109
BCG_1678c	0.00240094	0.968558	0.978689	2489.85	2306.7	2326.41	2264.98	2187.14	2287.02	2404.28	2494.04
BCG_1684c	0.0545551	0.245514	0.329097	2994.57	2952.01	2941.4	3072.36	2852.88	3058.22	2803.93	2799.24
BCG_1686	0.0286574	0.676999	0.74863	2275.57	2515.32	2370.51	2705.01	2292.88	2439.32	2422.49	2520.8
BCG_1687	0.133103	0.117989	0.179338	3237.13	3454.64	3199.89	2898.5	2569.94	2888.99	3073.4	3129.2
BCG_1706c	-0.161856	0.0046841	0.0107123	1038.8	968.511	1074.39	1088.29	1148.4	1181.38	1193.49	1140.5
BCG_1707	0.63582	0.000895643	0.00242325	296.955	411.833	282.991	216.086	173.287	205.493	182.073	216.012
BCG_1708	0.538366	5.61573e-07	2.62931e-06	708.123	690.712	672.564	835.861	521.82	554.428	493.419	432.024
BCG_1709	0.319092	4.972e-05	0.00016847	441.625	471.284	428.775	456.728	337.764	373.111	346.85	384.461
BCG_1710c	0.133778	0.0754781	0.122378	2242.93	2010.52	2176.95	2263.01	2179.31	1994.49	1953.65	1796.46
BCG_1711c	-0.173612	0.0793761	0.128069	204.496	217.266	209.487	201.353	220.281	238.533	257.634	220.966
BCG_1712c	0.479771	0.0498525	0.08552	92.4585	95.1216	64.9288	58.9326	49.9303	48.3513	77.3812	47.5622
BCG_1713c	0.0353687	0.82966	0.874477	189.268	220.509	187.436	149.296	152.728	159.559	203.922	212.048
BCG_1714	0.110347	0.207612	0.287167	5484.42	5677.03	5515.27	4684.16	4547.57	4768.24	4958.77	5512.26
BCG_1716	-0.359437	0.219801	0.300425	843.004	753.406	920.028	1908.44	1789.66	1635.89	1150.7	1101.86
BCG_1718	-0.24713	9.76488e-07	4.37542e-06	1259.61	1284.14	1345.13	1392.77	1579.17	1563.36	1576.76	1550.73
BCG_1720	-0.121089	0.203363	0.282144	952.866	1046.34	998.433	1051.95	993.71	1026.66	1096.08	1290.13
BCG_1721	-0.11759	0.00847895	0.0180081	5502.91	5217.64	5635.33	5828.44	6024.92	5952.85	6035.73	6057.25
BCG_1722	-0.266554	0.109292	0.168446	168.601	115.659	167.835	157.154	224.197	175.676	153.852	179.349
BCG_1723c	-0.0794009	0.394857	0.487388	685.28	751.244	697.065	628.615	630.492	741.386	762.887	781.804
BCG_1724c	0.190584	0.269429	0.355617	298.043	319.954	338.12	236.713	191.889	262.709	271.289	318.072
BCG_1725c	0.635931	9.18933e-07	4.13624e-06	299.13	287.527	307.493	243.588	213.427	153.918	181.163	184.304
BCG_1726	-0.0227737	0.85408	0.893558	160.987	212.943	186.211	168.94	167.413	180.511	191.177	201.149
BCG_1729	-0.263777	0.0916624	0.144651	950.691	871.227	1040.09	1427.15	1409.8	1337.72	1279.07	1124.65
BCG_1730	-0.111386	0.0298964	0.0546216	3788.62	3786.49	3839.37	3479.97	3920.01	3972.06	3964.65	4230.07
BCG_1731	-0.0547741	0.532175	0.620714	665.701	676.66	760.769	628.615	660.842	667.248	738.308	768.923
BCG_1735	-0.689712	1.61792e-24	4.30107e-23	1982.96	1886.22	2120.6	2262.03	3436.38	3353.97	3312.83	3208.47
BCG_1736	-0.781937	6.92819e-27	2.2311e-25	859.32	926.355	895.527	1039.18	1686.86	1573.03	1587.68	1555.68
BCG_1738	-0.460566	3.38116e-17	5.05387e-16	2372.38	2128.35	2347.24	2429.99	3230.78	3089.65	3222.7	3227.3
BCG_1739	-0.465994	9.34909e-06	3.57449e-05	3229.52	3077.4	3114.13	4054.57	5010.65	4693.3	4691.12	4222.14
BCG_1741c	-0.00235682	0.961678	0.973226	6526.48	6987.11	6674.19	6274.36	6462.54	6844.12	6443.58	6750.86
BCG_1745c	0.198695	0.140724	0.208611	628.718	625.857	639.487	823.093	633.429	647.907	475.212	612.364
BCG_1746	-0.388807	7.99785e-09	4.76383e-08	3088.11	3129.28	2918.12	2850.38	3574.42	3839.09	4137.62	4141.88
BCG_1747	-0.743022	2.50623e-19	4.45165e-18	2981.51	3176.85	2874.02	3652.84	5475.69	5329.92	5351.14	5081.23
BCG_1748	-0.766345	1.36616e-41	1.17639e-39	2653.01	2670.97	2533.45	2965.29	4622.95	4570.81	4621.93	4603.63
BCG_1749	-0.504045	7.04256e-07	3.24367e-06	4011.61	4104.28	3653.16	3216.74	4991.07	4910.88	5343.85	6006.71
BCG_1750	-0.645163	1.54923e-17	2.41594e-16	2146.12	2126.18	2153.67	2598.93	3540.15	3523.2	3517.66	3539.42
BCG_1753	-0.589596	1.20454e-13	1.26893e-12	1036.62	876.632	965.356	1113.83	1505.74	1521.45	1468.42	1516.05
BCG_1755	-0.637076	1.76226e-25	5.02181e-24	1153.01	1222.53	1290	1310.27	2033.43	1917.93	1934.53	1852.94
BCG_1756	-0.484118	1.10437e-06	4.92615e-06	383.975	319.954	351.595	311.361	466.016	464.978	531.654	446.887
BCG_1757	-0.464758	4.27935e-12	3.74183e-11	614.577	592.348	661.538	565.753	862.521	820.36	822.972	849.184
BCG_1758	-0.211754	0.00186044	0.00469675	702.684	652.88	683.59	658.081	843.919	782.485	761.977	734.242
BCG_1759c	0.254819	0.00367626	0.00856066	363.307	346.978	350.37	304.485	294.686	287.69	277.662	282.401
BCG_1760c	0.276573	0.0313618	0.0568791	160.987	174.029	142.108	199.389	141.959	135.384	143.838	139.714
BCG_1761	-0.0900823	0.131029	0.196248	936.55	922.031	962.906	854.523	955.528	1007.32	989.569	954.217
BCG_1762	0.25959	5.45922e-05	0.000183361	8402.84	8036.69	8367.24	9333.95	7359.33	7390.49	7099.04	6670.6
BCG_1763c	-0.370114	0.00124442	0.00324928	303.481	313.469	289.117	396.813	416.086	444.832	392.368	434.005
BCG_1764c	0.265733	3.23184e-06	1.35464e-05	968.095	958.782	989.857	916.403	768.534	778.456	821.151	818.467
BCG_1765	0.00975296	0.922315	0.944247	567.804	571.81	603.96	695.405	679.443	597.138	600.842	546.966
BCG_1766	0.128677	0.0570752	0.0959571	1468.46	1424.66	1515.41	1377.06	1242.38	1250.69	1419.26	1378.31
BCG_1767c	0.343004	0.00759665	0.0163446	5111.32	5584.07	4960.31	3955.36	3337.5	3573.97	4257.79	4291.5
BCG_1768c	0.536643	0.000509364	0.00144942	5912.99	6916.85	5625.53	4329.58	3260.15	3721.44	4194.06	4531.29
BCG_1769c	0.268211	0.009885	0.0205393	3547.14	3710.82	3365.27	2692.24	2610.08	2716.54	2856.73	2871.57
BCG_1771c	0.460441	1.41282e-12	1.31674e-11	7661	7340.58	7589.32	6533.67	5365.06	5097.03	5513.18	5189.24
BCG_1772c	0.0847631	0.722475	0.787919	2840.11	2469.92	4012.11	3299.25	3804.49	2540.86	3737.06	1818.26
BCG_1773c	0.11292	0.648377	0.726307	2536.63	1993.23	3076.15	3788.39	3655.68	2785.03	2411.56	1684.5
BCG_1774c	0.161908	0.181341	0.25635	637.42	607.481	749.743	677.725	693.15	591.497	616.318	486.522
BCG_1777	-0.193133	0.39631	0.488877	1322.7	1173.89	1881.71	1649.13	2340.85	1513.4	1914.5	1121.68
BCG_1778c	-0.198644	0.341605	0.433685	1023.57	996.615	1359.83	1240.53	1764.2	1236.99	1454.77	846.211
BCG_1779	0.11633	0.555506	0.642254	271.937	296.174	318.518	484.23	360.281	329.595	324.091	251.683
BCG_1780	-0.031136	0.868047	0.902908	78.3178	68.0984	88.2051	94.2922	102.798	88.644	80.1123	64.4072
BCG_1781	-0.0940419	0.346328	0.438696	326.324	304.821	357.721	381.098	332.868	393.257	370.519	364.644
BCG_1783c	0.0313864	0.850898	0.890935	675.491	849.609	633.362	463.603	625.597	615.673	615.408	708.479
BCG_1786	-0.134972	1.52534e-05	5.62557e-05	12192.6	12448	12351.2	12006.5	13435.2	13061.3	13569	13739.5
BCG_1787	-0.0156675	0.737077	0.800757	1426.04	1405.21	1482.34	1440.9	1425.46	1422.33	1503.93	1464.52
BCG_1788c	-0.0651202	0.255026	0.34035	1702.32	1735.97	1669.77	1604.93	1673.15	1691.49	1865.34	1792.5
BCG_1790	-0.716686	8.39904e-18	1.34691e-16	4151.93	3865.4	4303.67	4992.58	7084.22	7130.2	7368.51	6873.73
BCG_1791	-0.352095	0.00414387	0.00955961	847.355	752.325	724.017	605.042	856.647	856.624	949.513	1075.1
BCG_1793c	0.217771	0.042058	0.0735504	1477.16	1767.32	1441.91	1300.45	1189.52	1240.21	1295.45	1422.9
BCG_1795c	-0.663969	3.72866e-23	9.00562e-22	449.239	416.157	427.55	464.586	690.212	721.24	690.058	684.698
BCG_1796	0.413402	0.000607203	0.00169974	623.279	630.181	590.484	441.995	433.708	411.792	439.707	430.042
BCG_1801	0.023436	0.810471	0.858854	3180.57	3420.05	2909.54	2556.69	2865.61	2830.16	2987.82	3188.65
BCG_1802c	-0.281485	0.00820503	0.0175014	294.779	322.116	387.122	352.614	381.82	407.762	402.382	455.805
BCG_1803c	-0.271478	0.0077333	0.0166163	889.777	818.262	880.826	1083.38	1110.21	1160.43	1160.72	1002.77
BCG_1804c	-0.120777	0.325077	0.415231	716.825	895.008	721.567	612.899	765.597	730.104	846.641	861.074
BCG_1805c	0.038961	0.606823	0.691293	1211.75	1395.48	1207.92	1200.26	1130.77	1203.14	1258.13	1290.13
BCG_1806c	-0.0199358	0.854586	0.893851	5388.7	5171.16	5779.89	7129.87	6385.2	6018.93	5838.18	5555.86
BCG_1807	0.143552	0.000123474	0.000391892	16425	16719.8	16789.6	16285.1	14487.6	14633.5	15245	15581.6
BCG_1808	0.0157641	0.879908	0.910479	7527.21	7662.69	8473.82	10127.6	8906.19	8484.04	8245.19	7790.3
BCG_1809c	0.15636	0.0150453	0.0299069	4667.52	4704.2	4760.63	4295.21	3893.58	3932.57	4435.31	4271.68
BCG_1811c	-0.116053	0.0495889	0.0851416	1190	1305.76	1245.9	1144.28	1307	1289.37	1330.96	1366.42
BCG_1812c	-0.247236	9.77058e-09	5.78494e-08	4421.69	4268.58	4292.65	4573.17	5438.48	5177.62	5109.89	5117.89
BCG_1813	-0.296842	4.08639e-06	1.68081e-05	2142.86	2221.31	2206.35	2522.32	2821.55	2878.51	2769.34	2704.11
BCG_1815	-0.108236	0.392623	0.484933	8991.32	8093.98	9308.09	12093	11238.2	10692.1	10113.3	9443.08
BCG_1816	0.000664992	0.978078	0.985292	29960.9	29512.6	29733.7	29354.3	29594.9	29194.5	29464.9	30255.5
BCG_1818	-0.227701	0.116105	0.176949	350.254	428.047	357.721	496.999	512.03	548.787	418.769	434.005
BCG_1826	-0.373186	0.00815665	0.017417	12305.7	11771.3	13111.9	17974.5	19046.9	19420.3	16453.1	16529.9
BCG_1827	-0.157655	0.000198589	0.000606954	25955.8	25413.7	25945.8	27554.9	29535.2	29466.1	28025.6	29958.3
BCG_1828	-0.0670429	0.202157	0.280668	41015.7	41196.3	40160.3	37539.1	40973.2	40913.2	40912.8	44718.4
BCG_1829	-0.254249	0.0243492	0.0456015	15268.7	14176.4	16754.1	19860.3	21503.3	20222.1	18862.8	18203.5
BCG_1830	-0.214807	0.000419895	0.00121579	15157.8	14328.8	16039.9	16876.3	18723.8	18127.7	17918.8	17652.5
BCG_1837c	0.799915	5.88447e-08	3.12864e-07	650.473	644.233	592.934	430.208	351.47	296.555	314.987	368.607
BCG_1838c	-0.0940684	0.615544	0.698424	191.443	207.538	207.037	336.898	255.525	269.961	259.455	222.948
BCG_1844	0.410912	1.36185e-08	7.90953e-08	2378.9	2474.24	2406.04	2029.25	1710.36	1769.66	1756.1	1746.92
BCG_1845	-0.107824	0.0165434	0.0324674	2030.82	2102.4	2142.65	2086.22	2258.61	2184.67	2353.3	2213.63
BCG_1846c	-0.0732124	0.683638	0.754745	6982.25	7394.62	9604.56	9336.9	9850.95	7928	10930.8	6342.62
BCG_1847c	0.0425496	0.870476	0.903789	7026.84	6663.92	11015.8	10839.7	10691.9	7546.83	11214.8	5059.43
BCG_1849	0.381526	1.4707e-13	1.52499e-12	4394.5	4349.65	4358.8	4492.63	3560.71	3279.02	3504.91	3163.88
BCG_1850	0.481258	1.16064e-12	1.0946e-11	2902.11	2850.41	2887.49	2541.96	2143.09	1888.12	2023.75	1955.01
BCG_1851	0.0529648	0.810936	0.858854	54.3873	75.6649	56.3533	90.3634	72.4478	63.6625	79.2019	52.5166
BCG_1852	0.380304	2.82566e-09	1.77658e-08	4030.1	4213.45	4235.07	3611.59	3116.24	3016.31	3188.1	3038.04
BCG_1854c	0.216624	0.000637472	0.00177569	5272.31	5827.28	5199.2	5472.88	4349.81	4692.49	4672.91	5022.77
BCG_1858	0.0651797	0.15052	0.220411	2684.56	2752.04	2787.04	2700.1	2564.07	2656.9	2491.67	2726.9
BCG_1859	-0.0354982	0.607225	0.691353	1178.03	1152.27	1162.59	1097.13	1111.19	1137.87	1149.79	1305.98
BCG_1860	0.0611821	0.40064	0.493144	2602.98	2739.07	2763.76	2506.6	2352.6	2514.27	2468.91	2834.91
BCG_1863	0.176563	0.000304867	0.000902523	5183.11	4963.62	5164.9	5287.24	4809.95	4509.56	4303.3	4606.6
BCG_1864	0.0290446	0.5535	0.640495	3238.22	3139.01	3295.44	3406.31	3191.62	3198.44	3064.29	3367.01
BCG_1865	-0.423948	2.79368e-17	4.23976e-16	3583.04	3629.75	3860.2	4004.47	5079.18	4945.53	5034.33	5172.39
BCG_1866	0.097253	0.518103	0.606803	2506.17	2479.65	2788.26	3663.65	2987	2960.71	2501.69	2243.35
BCG_1868c	0.0206366	0.825161	0.871231	1331.4	1217.12	1441.91	1509.66	1485.18	1393.32	1325.49	1217.79
BCG_1869	0.0264676	0.78059	0.83467	332.851	327.521	312.393	376.187	357.344	344.906	315.897	308.164
BCG_1870c	-0.0278526	0.609356	0.692784	4550.04	4573.4	4475.18	4155.73	4356.66	4437.04	4489.02	4816.67
BCG_1871c	-0.00129841	0.96533	0.976174	21904	22121.2	21616.4	21116.5	21496.4	21517.9	21576.6	22245.2
BCG_1873c	0.136408	0.00641594	0.0141896	1283.54	1256.04	1313.28	1304.38	1177.77	1224.9	1141.6	1144.47
BCG_1874c	0.124009	0.191156	0.267645	369.834	372.92	430	426.279	380.841	396.481	353.222	334.917
BCG_1877c	-0.166182	0.0221218	0.0419457	2787.9	2758.53	3072.48	3297.28	3513.72	3238.73	3351.06	3269.9
BCG_1878c	-0.0781098	0.0165475	0.0324674	5648.67	5445.71	5401.34	5389.39	5796.81	5672.41	5822.71	5813.49
BCG_1881c	-0.0101053	0.952384	0.966784	2992.39	2429.92	3005.1	3922.95	3886.73	3183.13	2745.67	2622.86
BCG_1882c	0.298802	0.0108786	0.0224195	9533.01	7415.16	9474.7	10116.8	8387.3	7741.04	6961.58	6614.12
BCG_1883	-0.0906595	0.644756	0.723069	1154.1	1098.22	1326.75	2067.55	1671.2	1614.13	1366.46	1362.46
BCG_1891c	0.484654	1.69296e-17	2.61946e-16	8989.14	9005.2	8656.35	7904.83	6059.18	6164.79	6036.64	6433.78
BCG_1892c	0.100579	0.229906	0.311976	5902.11	6013.2	5479.74	4857.03	4939.18	4914.1	5478.59	5421.1
BCG_1897	-0.00584519	0.964848	0.975936	329.587	413.995	414.074	521.554	418.044	418.239	435.155	416.169
BCG_1899c	0.17797	0.0149845	0.0298409	3394.86	3717.31	3589.46	4208.77	3341.41	3317.7	3307.36	3216.4
BCG_1900c	0.225629	0.000956865	0.00257133	1191.08	1256.04	1209.15	1346.61	1156.23	1061.31	1013.24	1051.32
BCG_1901c	-0.123422	0.208924	0.288545	265.41	291.85	343.02	303.503	327.973	311.06	347.76	323.027
BCG_1902	-0.114339	0.0246429	0.046108	1172.59	1195.51	1178.52	1115.79	1226.72	1240.21	1304.56	1273.28
BCG_1903	-0.131427	0.165436	0.238115	428.572	437.776	443.476	416.457	537.485	446.444	418.769	489.495
BCG_1904	0.0512593	0.727439	0.791807	9033.74	9101.41	8097.72	5928.62	6889.4	7136.65	8261.58	8750.46
BCG_1905c	-0.283478	8.85504e-16	1.16528e-14	8418.07	7938.33	8461.57	8525.59	10140.7	10089.3	10132.4	10221.9
BCG_1906c	-0.0102836	0.722202	0.787839	5396.31	5277.09	5395.21	5347.16	5308.27	5380.69	5426.7	5451.82
BCG_1907c	0.0429443	0.65061	0.727985	8807.49	8808.48	8830.31	11017.5	9637.52	9542.13	8833.29	8354.11
BCG_1909	0.0561035	0.381201	0.474227	732.054	743.678	679.914	709.156	663.779	712.376	716.459	661.908
BCG_1910	0.103267	0.174291	0.248685	1476.07	1494.92	1504.39	1251.34	1294.27	1313.54	1313.66	1407.05
BCG_1911	-0.000751908	0.991452	0.993961	1418.42	1292.79	1356.15	1443.85	1244.34	1393.32	1441.11	1435.78
BCG_1913	-0.331842	0.0255179	0.0474983	3647.22	3488.15	3945.95	5397.25	5805.62	5508.82	4722.07	4705.69
BCG_1914	-0.207731	0.0027201	0.00656571	1076.87	1130.65	1071.94	982.211	1224.76	1199.11	1169.82	1327.78
BCG_1916	0.213851	0.000245731	0.000743008	1764.33	1609.5	1662.42	1565.64	1388.26	1429.59	1381.03	1492.26
BCG_1919c	0.0884197	0.168232	0.241438	1690.36	1744.62	1537.46	1672.7	1645.74	1618.96	1508.48	1478.39
BCG_1920c	0.688929	5.50684e-08	2.9397e-07	9906.11	10068.8	8600	6854.85	5305.33	5394.39	5193.64	6084
BCG_1922c	-0.186325	0.0612221	0.101891	462.292	490.741	543.932	600.131	630.492	612.45	548.041	596.51
BCG_1924	-0.0910687	0.0619486	0.103014	16527.2	16819.2	15807.1	15894.1	16312.5	17255.8	17459	18259.9
BCG_1925c	-0.161711	0.00534845	0.0120302	4498.92	4583.13	4422.51	4495.58	4663.09	5176.81	4870.46	5425.07
BCG_1926c	-0.219425	0.0143478	0.0286739	402.466	380.486	400.598	460.657	505.177	498.824	439.707	472.65
BCG_1927c	-0.239238	0.00391815	0.00908122	548.224	571.81	541.481	596.202	599.163	669.665	659.106	739.196
BCG_1928c	-0.142861	0.219489	0.300103	684.193	636.666	584.359	503.874	618.744	647.907	630.884	761.986
BCG_1929	0.00680335	0.939776	0.955945	1085.57	976.077	1004.56	830.95	974.13	973.473	1009.6	918.545
BCG_1930	-0.0398443	0.627838	0.707903	376.36	383.729	373.647	353.596	382.799	353.77	377.802	416.169
BCG_1931	0.28277	0.0155385	0.0307586	566.716	612.886	531.681	460.657	421.96	431.132	414.217	518.23
BCG_1932c	0.46317	0.000963658	0.00258608	3828.87	3450.32	4253.45	4378.7	3539.17	3105.76	2444.34	2452.43
BCG_1933	0.0250157	0.80443	0.85402	224.076	197.81	188.661	197.424	206.574	195.823	202.101	190.249
BCG_1934	0.16723	0.0859919	0.136903	341.552	330.764	345.47	336.898	260.421	290.108	326.822	328.972
BCG_1935c	0.00163198	0.981124	0.986855	784.265	772.863	728.917	693.441	746.017	722.852	716.459	791.713
BCG_1936c	-0.346298	0.00247899	0.00605381	274.112	282.122	274.416	258.321	321.12	296.555	368.699	399.325
BCG_1937	0.325041	0.00284666	0.00684073	1321.61	1312.25	1291.22	1012.66	916.367	917.869	1092.44	1013.67
BCG_1942	-0.293888	0.00132811	0.00344508	649.385	793.401	668.889	729.783	873.29	804.243	846.641	963.135
BCG_1943	-0.267581	1.97414e-07	9.79898e-07	1146.49	1153.35	1149.12	1169.81	1325.6	1361.09	1425.63	1449.66
BCG_1945c	0.0433133	0.780936	0.83467	2165.7	2146.72	2308.03	3232.46	2730.5	2601.3	2129.35	2101.66
BCG_1946c	0.14191	0.0544016	0.0924033	1034.45	1125.25	1227.52	1106.95	1060.28	1061.31	946.782	1001.78
BCG_1949c	0.187896	0.0932742	0.146786	1486.95	1614.91	1481.11	1222.85	1121.96	1220.06	1306.38	1447.68
BCG_1952	-0.187859	0.012345	0.0251149	358.956	408.59	383.447	396.813	441.54	457.725	431.514	432.024
BCG_1953c	-0.187195	0.0189771	0.0367751	456.854	484.255	474.102	418.422	508.114	488.348	545.31	544.984
BCG_1958c	-0.608749	0.000569406	0.00160072	268.673	292.931	257.265	447.888	532.589	480.289	472.48	449.859
BCG_1959	-0.15926	0.0464657	0.0804065	412.256	381.567	430	417.44	478.743	428.715	441.528	485.531
BCG_1961	0.449558	2.25452e-06	9.7067e-06	1811.1	2087.27	1764.1	1556.8	1289.38	1261.97	1341.88	1393.18
BCG_1963c	-0.0733382	0.488463	0.581197	598.261	517.764	539.031	664.957	659.863	648.713	551.682	582.637
BCG_1966	0.216189	0.0104972	0.0217158	1590.29	1470.06	1535.01	1244.46	1249.24	1231.35	1246.29	1298.05
BCG_1967c	-0.14303	0.127442	0.191647	629.805	675.58	584.359	578.522	605.037	668.054	690.058	762.977
BCG_1968c	-0.13825	0.0768771	0.124544	3624.37	3967	3364.05	3972.06	4169.67	4284.73	3725.22	4252.86
BCG_1969c	0.0173759	0.908411	0.93339	83.7565	82.1505	100.456	91.3456	74.4059	90.2557	96.4989	91.1609
BCG_1970c	0.0543925	0.602402	0.687047	289.341	264.827	253.59	274.037	262.379	261.097	292.228	225.921
BCG_1975	0.161326	0.0904642	0.143103	288.253	316.712	322.194	265.197	273.148	253.038	274.931	263.574
BCG_1976	0.408179	0.0256392	0.0476793	2943.44	2730.42	2935.27	4623.27	2858.75	2736.68	2326.9	2050.13
BCG_1978	0.31212	0.00238983	0.00586137	388.326	375.082	371.197	300.556	286.854	298.166	295.869	272.492
BCG_1980	0.320673	0.000381176	0.00111345	3112.04	3024.43	2872.79	2403.47	2191.06	2233.83	2292.3	2419.73
BCG_1981c	0.0703678	0.318796	0.40879	745.107	749.083	720.342	700.316	670.632	643.072	719.19	745.141
BCG_1982c	0.0762654	0.421526	0.514963	251.27	299.417	279.316	289.752	287.833	258.679	264.917	251.683
BCG_1983c	0.151834	0.304969	0.393351	320.885	338.33	361.396	264.215	247.693	249.009	335.925	323.027
BCG_1986	-0.770152	2.75663e-08	1.5488e-07	585.208	513.44	600.285	761.213	1208.12	1097.57	955.885	936.381
BCG_1987c	-0.103558	0.26014	0.34566	554.751	578.296	498.604	479.319	548.254	562.487	530.744	627.227
BCG_1988c	-0.0974699	0.21582	0.296005	369.834	396.7	362.621	339.845	388.673	396.481	403.293	381.489
BCG_1989c	-0.0866748	0.668329	0.741319	38.0711	47.5608	44.1026	44.1995	48.9512	37.8752	49.1598	49.544
BCG_1990c	0.017218	0.894911	0.92239	229.515	278.879	196.011	238.677	200.7	250.621	240.337	240.784
BCG_1991	-0.235407	0.0779581	0.126037	106.599	115.659	121.282	131.616	159.581	125.713	142.928	132.778
BCG_1992	-0.130103	0.427321	0.519846	186.005	172.948	165.385	113.936	159.581	161.171	189.356	187.276
BCG_1993c	1.22348	2.25873e-61	4.70886e-59	5134.16	4996.05	5396.44	4425.84	2004.06	2186.28	2155.75	2195.79
BCG_1994	0.56698	3.40549e-08	1.89189e-07	525.382	584.782	612.536	518.607	395.526	323.954	382.354	412.206
BCG_1995	0.263251	0.0116446	0.0238436	327.412	302.66	338.12	260.286	263.358	255.456	243.068	259.61
BCG_1996	0.319575	0.000407817	0.00118515	404.642	367.515	399.373	333.952	302.519	291.719	296.78	314.109
BCG_1997c	0.306033	0.025496	0.0474799	219.725	275.636	196.011	222.962	194.826	157.142	199.37	190.249
BCG_1998c	0.289615	0.0204912	0.0391726	213.198	219.428	247.464	278.948	213.427	199.046	171.149	202.139
BCG_1999c	0.318565	0.0617156	0.102669	167.513	230.237	196.011	262.25	187.973	197.434	156.583	144.668
BCG_2000	-0.055289	0.651879	0.728582	264.322	237.804	297.692	211.175	270.211	245.786	282.214	249.702
BCG_2001A	-0.017983	0.870437	0.903789	207.76	216.185	257.265	215.104	233.987	244.98	222.13	203.13
BCG_2001c	0.145812	0.388707	0.481362	591.734	684.227	603.96	390.92	461.121	472.231	542.579	575.701
BCG_2002c	-0.160337	0.104816	0.162687	534.084	451.828	461.852	401.724	518.883	491.571	549.862	505.349
BCG_2004	0.246004	0.0228367	0.0431359	351.342	349.139	292.792	275.019	268.253	252.233	274.02	275.465
BCG_2005c	0.406583	8.07277e-06	3.14417e-05	408.993	369.677	410.399	460.657	326.994	311.866	307.704	299.246
BCG_2006c	0.421216	0.00309413	0.00736529	288.253	309.145	318.518	421.368	276.085	257.068	248.53	217.994
BCG_2007c	0.716554	3.28333e-23	7.97869e-22	596.085	590.186	606.41	617.811	371.05	393.257	359.595	340.863
BCG_2008c	0.46931	3.8833e-06	1.61066e-05	591.734	537.221	585.584	677.725	483.638	416.627	436.976	392.388
BCG_2010c	0.464607	0.0226496	0.0428235	165.338	132.954	191.111	207.246	161.539	135.384	115.617	92.1518
BCG_2011c	0.735757	1.96807e-21	4.25984e-20	794.055	749.083	820.798	889.883	506.156	506.883	475.212	465.713
BCG_2012	0.204712	0.109932	0.169234	147.934	147.006	134.758	129.652	140.001	116.043	110.154	119.896
BCG_2013	0.424549	0.10519	0.163011	17347.4	13137.6	24141.3	21556.6	20116	13437.6	15042.9	8164.85
BCG_2015c	-0.0430604	0.742664	0.805061	862.583	946.892	1136.87	1057.84	1023.08	899.334	1255.4	947.281
BCG_2016c	0.136625	0.324823	0.41504	583.032	593.429	542.706	453.781	441.54	427.909	605.394	501.385
BCG_2017	-0.450551	0.000102402	0.000331655	532.996	504.793	471.652	460.657	594.268	624.537	658.195	816.485
BCG_2018	-0.318038	0.000702114	0.00194753	373.097	415.076	357.721	328.058	427.834	452.89	489.777	465.713
BCG_2020c	-0.0711746	0.561183	0.647494	3928.94	4397.21	4854.96	4058.49	4346.87	4038.94	5596.03	4128
BCG_2021c	-0.141734	0.354033	0.447027	12249.1	12128	16441.7	15811.6	17318.9	14494.1	18240.1	12422.7
BCG_2022c	-0.213647	0.362477	0.45479	10396.7	9385.69	16017.8	17266.3	18757.1	14483.6	17743.1	10552.9
BCG_2025c	0.0561151	0.594245	0.680094	1191.08	1264.68	1428.43	1622.61	1328.54	1364.31	1375.56	1228.69
BCG_2026	0.449847	4.03917e-06	1.67006e-05	2797.68	2216.98	2818.89	2699.12	2093.15	2011.41	1807.08	1798.45
BCG_2027	0.641763	4.50445e-08	2.43412e-07	5742.22	4545.3	5430.74	5348.14	4011.06	3482.1	2978.72	3030.11
BCG_2028c	0.507824	3.27782e-14	3.65731e-13	1132.34	1052.82	1151.57	1099.09	794.968	838.089	727.383	756.041
BCG_2029	-0.05234	0.661849	0.736607	349.167	342.654	280.541	301.539	357.344	369.887	292.228	301.227
BCG_2031	-0.176735	0.59896	0.683712	63.0893	34.5897	69.8291	116.883	102.798	83.003	59.1738	77.2886
BCG_2032c	0.0197398	0.835899	0.879882	2775.93	2560.72	3028.38	3274.69	3113.3	2945.4	2834.88	2588.18
BCG_2033	0.283729	0.00111036	0.00293013	939.813	1049.58	940.855	879.079	696.087	776.844	808.406	847.202
BCG_2034	0.26569	0.00698312	0.0152558	1382.53	1487.36	1319.4	1184.55	1003.5	1081.46	1257.22	1126.63
BCG_2035	0.311208	1.38325e-06	6.10141e-06	1527.2	1453.85	1440.68	1510.64	1107.28	1163.65	1211.7	1301.02
BCG_2036	0.180114	0.00885445	0.0186954	546.049	557.758	534.131	524.501	462.1	486.736	455.183	504.358
BCG_2037c	0.332266	0.000145656	0.000457208	894.128	871.227	797.521	772.018	598.184	690.618	723.742	634.163
BCG_2038c	0.389604	8.27229e-07	3.76194e-06	1542.42	1473.3	1579.12	1305.36	1090.63	1060.5	1178.93	1172.21
BCG_2039c	0.113062	0.0805406	0.129684	675.491	688.551	648.063	730.765	611.89	632.596	639.078	655.962
BCG_2040c	0.184316	0.412447	0.505947	187.092	201.052	243.789	348.685	274.127	219.192	203.012	167.459
BCG_2041c	0.565944	3.39856e-08	1.89069e-07	648.297	742.597	594.159	615.846	380.841	460.143	462.466	452.832
BCG_2042c	-0.262896	0.00350049	0.00822386	280.639	265.908	243.789	274.037	300.561	328.789	307.704	341.853
BCG_2043c	-0.214166	0.000817234	0.002234	2063.46	2171.58	2071.6	2004.69	2272.32	2277.35	2600.01	2492.06
BCG_2044c	-0.0794458	0.494355	0.585743	176.215	165.382	196.011	158.136	204.616	176.482	182.984	169.44
BCG_2045c	0.0393128	0.809077	0.858723	115.301	95.1216	94.3305	94.2922	96.9234	103.149	111.975	75.3069
BCG_2046c	-0.491371	0.00821283	0.0175086	531.908	518.845	659.088	639.419	683.359	693.841	1168.91	756.041
BCG_2047c	-0.820168	0.0857692	0.136658	355.693	394.538	716.667	1191.42	1207.14	1046	1732.43	708.479
BCG_2049c	-0.41932	0.091759	0.144689	20061.3	21719.1	34103.5	31361	40129.2	29589.4	50209.5	23489.8
BCG_2051	-0.367843	0.330456	0.421421	3025.02	2826.62	5344.99	4822.65	7227.16	4398.36	6563.75	2482.15
BCG_2052c	-0.634523	5.58251e-05	0.000187076	689.631	661.527	840.399	906.58	1406.86	1090.32	1363.73	949.263
BCG_2053	0.624807	0.00450408	0.0103304	445.976	575.053	461.852	298.592	225.176	240.951	343.208	345.817
BCG_2054	0.499588	1.32934e-05	4.96279e-05	381.799	452.909	400.598	335.916	251.609	269.155	287.676	302.218
BCG_2055	0.517472	3.19509e-10	2.29503e-09	1225.89	1119.84	1131.97	1038.2	875.248	791.349	748.322	739.196
BCG_2056c	0.212492	0.0571907	0.0961104	3168.61	2960.66	3371.4	4161.63	3108.4	3072.72	2869.48	2741.76
BCG_2057c	0.301216	9.04723e-13	8.65606e-12	1818.71	1862.44	1858.43	1837.72	1472.45	1506.95	1466.6	1540.82
BCG_2058c	0.281875	1.41211e-07	7.15264e-07	2265.78	2191.04	2420.74	2442.76	1970.78	1876.03	1892.65	1928.25
BCG_2059c	0.32273	1.54455e-21	3.36151e-20	3197.98	3217.92	3206.01	3267.82	2574.84	2598.08	2534.46	2600.07
BCG_2060c	0.368248	2.61467e-11	2.15316e-10	3001.09	3237.38	3114.13	3112.63	2264.48	2445.77	2371.51	2575.3
BCG_2061c	0.527386	4.37252e-37	2.93552e-35	6146.86	5979.69	6495.33	6138.82	4327.29	4367.73	4163.11	4317.26
BCG_2063c	0.172425	0.170902	0.244472	220.813	271.313	207.037	218.051	181.12	228.057	192.998	211.057
BCG_2066c	-0.0356255	0.474128	0.56755	16007.3	16064.7	16048.4	14857.9	15754.5	15526.4	16194.5	17076.8
BCG_2068c	-0.350681	0.00725285	0.0157072	517.767	437.776	465.527	628.615	724.478	692.229	600.842	598.491
BCG_2069	0.375842	1.09008e-07	5.63681e-07	4465.2	4489.09	4777.78	5268.58	3827.01	3775.43	3525.85	3515.64
BCG_2071c	0.71366	4.71367e-48	6.02285e-46	41392	42039.4	42447.5	39045.8	25009.2	24416.6	24457	26684.4
BCG_2072c	0.576382	1.3931e-09	9.04604e-09	8194	7741.6	8864.61	10120.7	6171.77	6025.38	5870.96	5351.74
BCG_2073	-0.119727	0.148507	0.218027	1212.84	1223.61	1138.09	1025.43	1245.32	1180.58	1371.92	1198.96
BCG_2078	0.00384043	0.925766	0.946801	2146.12	2170.5	2159.8	2050.86	2101.97	2110.53	2174.87	2113.55
BCG_2080c	0.149469	0.041993	0.0734692	1531.55	1689.49	1664.87	1570.55	1349.1	1367.54	1569.47	1534.87
BCG_2082	0.597548	0.000215836	0.000656626	445.976	380.486	409.174	264.215	245.735	245.786	270.379	227.902
BCG_2086c	-0.279755	4.13245e-14	4.53425e-13	2159.18	2168.34	2148.77	2191.31	2635.53	2683.5	2630.96	2571.33
BCG_2093c	0.0490474	0.620426	0.702346	308.92	270.232	269.516	272.072	274.127	278.826	290.407	238.802
BCG_2094c	-0.24264	0.0560288	0.0945739	109.862	137.278	112.707	137.51	138.042	146.666	155.673	149.623
BCG_2095c	-0.0962556	0.27329	0.359635	261.059	279.96	285.442	266.179	274.127	303.001	307.704	280.419
BCG_2096c	-0.0336261	0.793397	0.844571	108.775	122.145	121.282	104.114	109.651	116.849	113.796	125.842
BCG_2097	0.218747	0.190068	0.266498	283.902	279.96	307.493	444.941	291.749	309.448	284.945	245.738
BCG_2098	0.112749	0.113284	0.17325	3321.98	3342.23	3160.68	2991.81	2680.57	2910.75	3107.08	3153.97
BCG_2100c	0.146012	0.0671847	0.110514	4430.39	4623.13	4288.97	4013.31	3596.94	3690.81	4062.97	4335.1
BCG_2101	-0.0803545	0.489831	0.582299	5524.67	5941.86	5218.8	4211.72	5114.43	5117.98	5792.66	6068.15
BCG_2102	-0.253667	0.0557687	0.0943123	992.025	883.118	1161.37	1349.56	1419.59	1324.02	1271.78	1214.82
BCG_2103	-0.11822	0.0341902	0.0613905	1519.58	1420.34	1509.29	1518.5	1642.8	1630.24	1691.46	1511.09
BCG_2110	0.118562	0.134278	0.200708	4033.37	3812.43	4107.66	4716.58	3995.4	4013.16	3670.6	3677.15
BCG_2111c	0.466101	8.33524e-11	6.49632e-10	18848.5	18599.5	18283	15644.7	12412.1	12639.8	13307.7	13308.5
BCG_2115c	0.310265	6.38298e-06	2.53083e-05	4113.86	4024.29	3691.14	3519.26	3093.72	3048.55	2952.32	3284.77
BCG_2116c	0.0433971	0.66929	0.741969	7365.13	6439.08	7683.65	8787.84	7967.3	7468.66	7079.01	6864.81
BCG_2117c	0.300591	9.89295e-06	3.7549e-05	18765.8	19015.7	18529.2	15965.8	14799.9	14552.1	14108	15220.9
BCG_2119	0.334017	6.84589e-14	7.38871e-13	11169	10817.9	10999.9	11232.6	9134.3	9065.06	8326.22	8554.26
BCG_2121	-0.183334	1.13845e-05	4.2825e-05	1869.84	1808.39	1795.95	1835.75	2053.99	2020.28	2115.69	2114.54
BCG_2122c	0.280958	4.30477e-05	0.000148142	1852.43	1563.02	1700.4	1803.34	1496.93	1391.71	1397.41	1411.01
BCG_2123c	0.574217	3.83757e-18	6.33358e-17	1707.76	1650.58	1637.92	1778.78	1239.45	1123.36	1051.47	1139.51
BCG_2128c	0.58436	5.35783e-06	2.15456e-05	9181.67	8925.22	8753.13	6330.35	5015.54	5280.77	5669.76	6169.22
BCG_2129c	-0.18556	2.10216e-07	1.04083e-06	5043.88	5100.9	5200.43	5068.21	5679.32	5675.63	6007.51	5851.14
BCG_2130	-0.0425775	0.671378	0.744014	1757.8	1787.85	1549.71	1414.38	1497.91	1647.97	1724.23	1834.12
BCG_2131	0.431183	2.18404e-06	9.42049e-06	5423.51	5585.15	5384.19	4404.23	3579.31	3735.14	3977.39	4130.98
BCG_2132c	0.567971	1.45397e-25	4.23468e-24	35896.7	35285.8	37277.7	32444.4	23709	23273.9	23363.7	24700.6
BCG_2134	-0.207779	0.0368675	0.0655735	250.182	303.741	275.641	272.072	292.728	306.225	322.27	351.762
BCG_2135c	-0.451162	8.08115e-06	3.14435e-05	437.274	330.764	377.322	435.119	560.002	532.67	547.13	523.184
BCG_2136	-0.394363	1.26265e-06	5.5881e-06	525.382	455.07	507.179	479.319	625.597	600.362	699.162	659.926
BCG_2137c	-0.40747	1.57651e-06	6.89244e-06	351.342	309.145	316.068	364.4	431.75	463.366	426.962	458.777
BCG_2142	0.108184	0.457192	0.550437	5349.54	4653.39	5603.48	7452.03	5809.53	5730.43	5128.1	4725.51
BCG_2145	-0.285152	0.000481881	0.00138014	1300.95	1290.63	1341.45	1519.48	1765.18	1664.09	1720.59	1496.23
BCG_2146c	-0.0811905	0.110247	0.169521	4018.14	3858.91	3903.08	3606.68	3970.92	3947.88	4135.8	4221.15
BCG_2149	0.397588	3.10256e-05	0.000109335	1620.74	1820.28	1575.44	1383.93	1179.72	1131.42	1239.92	1307.96
BCG_2150c	0.285303	1.53194e-08	8.7942e-08	2458.31	2329.4	2349.69	2474.19	2024.62	2010.61	1853.51	2000.59
BCG_2151c	0.139151	0.187453	0.263485	5036.27	4678.25	5473.62	6332.31	5356.24	4991.46	4640.14	4555.07
BCG_2152c	-0.111214	0.101631	0.158302	2126.55	1988.91	2169.6	1836.73	2265.46	2086.36	2236.77	2180.93
BCG_2153c	-0.159464	0.0423003	0.0739416	2843.37	2786.63	2898.52	3294.33	3594.98	3365.25	3107.99	3139.11
BCG_2154c	0.0271522	0.901506	0.928221	893.04	703.684	989.857	1385.9	1217.91	1049.22	908.546	723.342
BCG_2158c	-0.0498971	0.29536	0.383691	1870.92	1794.34	1819.23	1956.56	1897.35	1886.51	1956.38	1967.89
BCG_2159c	0.396439	6.26664e-05	0.00020859	1207.4	1388.99	1190.77	1041.14	899.724	962.191	843.91	961.153
BCG_2160	0.225431	0.0088499	0.0186954	3289.35	3274.13	2804.19	2707.95	2504.35	2511.04	2518.07	2796.26
BCG_2161c	-0.0080656	0.977461	0.984921	684.193	511.279	897.977	1417.33	1100.42	979.114	683.686	767.932
BCG_2163c	0.400923	0.000399488	0.00116265	9350.27	10196.4	8771.51	7422.57	6130.65	7077.02	6319.77	7540.59
BCG_2164c	-0.645926	3.21341e-14	3.59557e-13	4344.46	4092.39	4395.55	5105.53	7587.44	7056.87	6945.19	6482.33
BCG_2165c	-0.380636	3.99405e-16	5.41796e-15	2406.1	2393.17	2306.81	2529.19	3173.02	3142.03	3018.78	3218.38
BCG_2172c	-0.674806	3.28906e-05	0.000115292	1023.57	950.135	1095.21	1542.07	2085.32	1904.23	1829.84	1543.79
BCG_2176c	0.101486	0.160055	0.231463	714.65	698.279	645.612	611.917	614.828	602.779	636.346	635.154
BCG_2177c	0.0445888	0.61143	0.694386	530.82	436.695	528.006	531.376	523.778	486.736	471.57	483.549
BCG_2178c	0.116772	0.28364	0.370302	1605.51	1513.3	1666.1	2069.52	1707.42	1617.35	1533.97	1464.52
BCG_2181c	0.098695	0.000892836	0.00241731	19279.2	18982.2	19210.3	19570.5	18527.1	17595.8	17821.3	18011.2
BCG_2182c	-0.0111471	0.885816	0.914443	11316.9	10411.5	10935	12746.1	12107.6	11727.6	11263.1	10665.8
BCG_2183c	0.248874	2.22556e-11	1.84423e-10	9960.5	10315.3	10090.9	10661.9	8851.36	8649.24	8438.19	8593.9
BCG_2184c	0.13115	0.421883	0.514963	465.556	452.909	502.279	634.508	576.646	508.494	385.085	407.252
BCG_2185	0.260033	0.000117328	0.000374668	899.567	890.684	786.496	881.043	751.891	730.91	687.327	720.37
BCG_2187c	0.413718	1.99072e-06	8.61775e-06	14674.8	15129.7	15720.1	18373.2	11382.1	12290.9	11386.9	12909.2
BCG_2189	-0.136593	0.147947	0.217447	4324.88	3903.23	4516.84	5279.38	5001.84	5034.98	5075.3	4703.71
BCG_2190c	0.00928345	0.850212	0.890452	2146.12	2157.53	2086.3	2208.01	2100.01	2091.19	2272.28	2081.84
BCG_2194c	0.164805	0.0824757	0.131994	710.299	704.765	590.484	628.615	528.673	584.245	588.097	650.017
BCG_2195c	-0.160438	0.00365375	0.00851324	1057.29	1084.17	1020.48	968.46	1155.25	1153.18	1134.32	1172.21
BCG_2196	0.16755	1.11011e-05	4.18775e-05	8542.08	8632.28	8913.62	8486.3	7845.9	7721.7	7364.87	7848.76
BCG_2197c	0.681564	6.12539e-05	0.000204231	18146.9	20167.9	16212.6	11376.9	9190.11	9761.32	10052.3	12086.8
BCG_2198c	-0.129673	0.232561	0.314932	1414.07	1349	1423.53	1822.98	1717.21	1747.9	1517.58	1594.33
BCG_2199c	-0.235941	0.0473752	0.0817661	2901.02	2761.77	3057.78	3968.13	4019.88	3752.87	3651.48	3521.59
BCG_2201c	-0.477926	4.49322e-05	0.000153693	163.162	153.492	150.684	182.691	253.567	232.086	218.488	203.13
BCG_2202	0.218235	0.00954983	0.0199825	431.835	416.157	401.823	473.426	372.029	386.81	345.029	379.507
BCG_2204c	0.117304	0.00704774	0.0153217	2018.86	2119.7	2022.59	2156.93	1943.36	1906.65	1928.16	1894.56
BCG_2205c	-0.607235	2.40346e-13	2.45364e-12	974.621	874.47	850.199	1026.41	1473.43	1474.71	1432.92	1298.05
BCG_2206c	-0.668753	2.17337e-29	8.69567e-28	4677.31	4946.32	4568.29	5215.54	8078.91	7864.34	7438.61	7477.18
BCG_2207	-0.326763	7.45104e-09	4.45824e-08	1070.34	965.268	1024.16	1024.45	1339.31	1283.73	1233.55	1266.34
BCG_2213c	-0.589707	1.03718e-05	3.91638e-05	1403.19	1392.23	1542.36	2023.35	2633.58	2454.63	2366.95	2120.48
BCG_2215c	-0.543552	9.61052e-45	9.76084e-43	1902.47	1974.85	1892.73	1968.35	2795.12	2825.33	2790.27	2873.55
BCG_2219	0.213827	0.0261375	0.0484695	8493.13	8184.78	8788.66	10514.6	8398.07	8042.43	7157.3	7428.62
BCG_2220c	0.407904	4.07851e-13	4.04886e-12	17146.2	16030.2	16762.6	17121.9	13427.3	13094.3	11818.4	12204.7
BCG_2221c	-0.123469	0.281537	0.368163	1391.23	1269.01	1392.91	1781.73	1710.36	1641.53	1556.73	1449.66
BCG_2222	0.111964	0.10861	0.167562	4600.08	4385.32	4450.68	5245.01	4440.86	4420.92	4269.62	4157.73
BCG_2225	0.102418	0.0262054	0.0485726	5192.9	5116.03	4820.65	4907.12	4763.93	4632.05	4810.38	4457.97
BCG_2228	0.0873666	0.413656	0.507273	3181.66	3382.22	3016.12	2467.31	2669.8	2664.16	2935.93	3068.75
BCG_2232	-0.433128	1.29784e-19	2.37997e-18	1443.44	1417.1	1435.78	1406.53	1942.39	1826.07	1989.15	1944.11
BCG_2235	0.153358	0.0443002	0.0770632	4979.7	4627.45	5238.4	5559.31	4910.79	4659.45	4549.1	4228.08
BCG_2236c	0.17248	0.00700964	0.0152767	1443.44	1413.85	1406.38	1290.62	1218.89	1149.15	1271.78	1289.13
BCG_2240c	0.338452	0.000978076	0.00261767	7396.68	7553.52	6734.22	5638.87	5105.61	5127.65	5595.11	5780.79
BCG_2241c	0.209428	0.00204699	0.00510267	12092.5	11371.4	12542.3	13550.6	11196.1	10979.8	10100.5	10585.6
BCG_2243	-0.177933	0.00214164	0.00530852	1802.4	1880.81	1863.33	1955.58	2007.98	2073.46	2279.56	2127.42
BCG_2244	0.00642768	0.926365	0.946915	455.766	460.475	501.054	492.088	492.449	469.007	469.749	469.677
BCG_2245	0.0581404	0.497312	0.588553	505.802	549.111	443.476	463.603	453.288	466.59	487.957	477.604
BCG_2246c	-0.0883945	0.421867	0.514963	1454.32	1490.6	1365.95	1143.29	1313.85	1333.69	1550.35	1600.27
BCG_2247c	-0.335727	0.00103311	0.00275565	485.135	429.128	485.128	568.7	630.492	589.886	679.134	586.601
BCG_2248c	-0.374839	1.53709e-08	8.81103e-08	1566.36	1579.23	1679.57	1794.5	2176.37	2081.52	2276.83	2051.12
BCG_2250	0.0335655	0.660689	0.735729	1245.47	1221.45	1341.45	1431.08	1395.11	1268.42	1235.37	1221.75
BCG_2252	0.326801	2.83702e-05	0.000100514	3020.67	3137.93	3186.41	2679.47	2286.02	2260.42	2441.6	2598.09
BCG_2254	-0.357083	2.94619e-06	1.24545e-05	1288.98	1221.45	1299.8	1442.87	1815.11	1730.17	1595.87	1589.37
BCG_2256c	-0.974455	7.87555e-40	6.11667e-38	1291.16	1201.99	1236.1	1435.99	2697.21	2585.18	2447.07	2425.67
BCG_2257c	-0.545545	5.49232e-15	6.69387e-14	1215.01	1086.33	1080.51	1102.04	1648.68	1606.87	1765.2	1523.97
BCG_2259	-0.161952	0.0174613	0.0340711	1793.69	1680.84	1625.67	1485.1	1851.34	1801.89	1807.08	1906.45
BCG_2265	-1.11814	3.93173e-12	3.46079e-11	224.076	222.671	248.689	311.361	648.114	589.08	519.819	430.042
BCG_2266	-0.677956	7.2845e-16	9.71512e-15	245.831	232.399	253.59	223.944	379.862	392.451	386.906	365.635
BCG_2268c	0.419875	0.0198421	0.0381897	182.741	246.451	198.462	138.492	140.98	124.907	152.031	154.577
BCG_2269	0.173916	0.00509167	0.0115378	664.613	690.712	659.088	624.686	588.394	587.468	588.097	573.719
BCG_2270	0.375643	0.00555423	0.0124506	367.658	396.7	331.994	276.001	226.155	265.126	283.124	282.401
BCG_2271	0.450068	8.27172e-07	3.76194e-06	456.854	455.07	415.299	399.76	313.288	346.518	288.586	314.109
BCG_2272c	0.586016	4.79697e-13	4.69156e-12	1771.94	1754.34	1588.92	1500.82	1022.1	1152.37	1060.58	1171.22
BCG_2273c	0.348697	0.00058142	0.00163102	1683.83	1492.76	1727.35	2027.28	1465.6	1384.46	1309.11	1285.17
BCG_2274c	0.275853	0.172149	0.2459	5299.5	4704.2	5768.86	8867.4	5939.74	5657.1	4591.89	4163.68
BCG_2275c	-0.471084	6.79154e-05	0.000224927	790.792	702.603	780.37	1034.27	1116.09	1165.27	1184.39	1122.67
BCG_2276c	-0.331249	0.00196289	0.00492401	3596.09	3891.34	3680.11	3208.88	3865.19	4211.4	4911.43	5098.08
BCG_2278	0.108517	0.0332976	0.0600874	2354.97	2169.42	2200.23	2221.76	2013.85	2029.14	2186.7	2068.96
BCG_2279c	0.231348	0.00922507	0.0193849	2440.9	2660.16	2359.49	2103.9	1898.33	1951.78	2077.46	2219.57
BCG_2280	-0.177453	0.0117598	0.0240231	784.265	680.984	700.741	674.779	808.674	792.155	774.722	837.293
BCG_2281c	-0.120306	0.0201586	0.0386487	1167.15	1189.02	1168.72	1091.24	1243.36	1222.48	1284.53	1265.35
BCG_2282	0.080973	0.541961	0.629164	237.129	255.099	218.063	181.709	188.952	200.658	234.875	217.994
BCG_2284c	0.196162	0.152353	0.222765	370.922	515.602	441.026	347.703	325.036	373.917	383.264	378.516
BCG_2286c	-0.070297	0.645772	0.724003	158.811	130.792	104.131	137.51	162.518	128.937	134.734	133.769
BCG_2288	-0.312454	0.0115967	0.0237634	1142.13	1410.61	1168.72	1025.43	1287.42	1373.18	1549.44	1684.5
BCG_2289	-0.486437	1.95655e-14	2.25287e-13	907.181	898.251	817.122	845.683	1207.14	1161.24	1199.86	1295.08
BCG_2290	-0.446992	4.33341e-06	1.76591e-05	419.87	408.59	439.801	355.56	491.47	546.37	583.545	588.583
BCG_2291c	0.0364452	0.643504	0.722392	411.168	479.932	427.55	450.835	417.065	449.667	416.948	441.932
BCG_2292	-0.643581	7.13866e-16	9.55278e-15	1481.51	1753.26	1554.62	1566.63	2251.76	2441.74	2555.4	2681.32
BCG_2294c	-0.299869	1.18321e-06	5.25415e-06	2198.34	2313.18	2058.12	2153.01	2524.9	2606.13	2771.16	2838.87
BCG_2295	-0.43248	9.07934e-07	4.09604e-06	1895.94	1849.47	1922.14	2035.14	2999.73	2598.88	2475.29	2322.62
BCG_2297c	-0.351652	0.000203563	0.000620241	411.168	493.984	409.174	472.443	533.568	541.534	588.097	620.291
BCG_2298	-0.302434	0.0792281	0.127882	56.5628	62.6938	56.3533	58.9326	59.7205	79.7796	70.0982	79.2704
BCG_2300	0.564709	8.00268e-05	0.000262623	7752.37	8276.66	7240.17	5221.43	4410.51	4513.59	4965.14	5372.55
BCG_2301c	0.229279	0.00844092	0.0179369	417.695	434.533	388.348	432.173	346.575	385.199	323.18	372.571
BCG_2302c	0.292855	0.0070155	0.0152767	292.604	299.417	253.59	237.695	212.448	219.192	213.936	238.802
BCG_2304	-0.389578	0.0125883	0.0255441	157.723	117.821	115.157	143.403	192.868	191.793	174.79	140.705
BCG_2309c	-0.0401388	0.509675	0.59888	641.771	660.447	692.165	698.352	676.506	684.977	715.548	691.634
BCG_2310	-0.446121	8.60264e-08	4.48947e-07	498.188	500.469	554.957	599.149	764.618	701.094	762.887	706.497
BCG_2311	-0.514865	5.12843e-33	2.63815e-31	2513.78	2627.73	2584.9	2751.17	3706.59	3737.55	3702.46	3830.74
BCG_2312	-0.232432	0.118659	0.180217	5327.78	5812.15	5153.87	3859.11	5048.83	5342.82	6276.98	7006.51
BCG_2313	-0.747923	0.000324644	0.000956782	548.224	482.094	575.783	942.922	1231.61	1163.65	985.017	902.691
BCG_2314	0.0172599	0.785772	0.838481	2995.65	3055.78	3000.2	3429.88	2991.9	3071.11	3261.84	3011.28
BCG_2316c	-0.114518	0.204988	0.284199	339.377	365.353	302.593	321.183	338.743	346.518	372.34	382.48
BCG_2318	0.200386	0.0253734	0.0473406	739.668	766.377	765.669	916.403	693.15	739.775	696.431	646.054
BCG_2319c	0.143658	0.00578005	0.0129057	1327.05	1341.43	1247.12	1247.41	1162.1	1145.12	1161.63	1206.89
BCG_2320c	0.109568	0.298767	0.38699	403.554	392.377	455.726	392.884	384.757	344.906	353.222	441.932
BCG_2321	0.0302972	0.735512	0.799277	868.022	780.429	748.518	750.409	707.835	808.272	715.548	850.175
BCG_2322	0.0825759	0.534925	0.622535	422.046	378.325	357.721	308.414	294.686	323.954	368.699	397.343
BCG_2323	0.040354	0.51398	0.602687	740.756	706.926	711.766	675.761	685.317	670.471	678.223	723.342
BCG_2324c	-0.233302	0.0219471	0.0416543	386.15	397.781	376.097	430.208	409.232	445.638	530.744	485.531
BCG_2325c	0.156705	0.261929	0.347571	219.725	241.047	213.162	177.78	154.686	192.599	208.474	207.094
BCG_2326c	-0.0413097	0.748866	0.810896	190.356	223.752	209.487	217.069	188.952	236.921	189.356	249.702
BCG_2327c	0.159772	0.387754	0.480718	204.496	204.295	245.014	328.058	263.358	230.474	195.729	190.249
BCG_2328	0.109156	0.16181	0.233657	701.597	769.62	692.165	631.561	651.051	659.189	667.299	611.373
BCG_2329c	0.0626112	0.490947	0.583101	429.66	431.29	382.222	376.187	421.96	394.063	381.444	352.753
BCG_2330	0.345912	0.282471	0.369142	38.0711	37.8325	34.302	18.662	18.6015	20.1464	34.5939	27.7446
BCG_2331	0.150322	0.527064	0.615478	48.9486	64.8556	61.2536	40.2706	52.8673	36.2635	60.0842	44.5896
BCG_2332	-0.105765	0.555924	0.642549	288.253	316.712	231.538	193.496	247.693	236.115	294.959	329.963
BCG_2333	-0.1135	0.268501	0.354629	477.521	433.452	358.946	392.884	420.002	476.26	458.825	443.914
BCG_2334c	-0.0657915	0.508199	0.598034	941.989	953.378	1037.64	1177.67	1170.91	1123.36	962.258	1047.36
BCG_2335c	0.127201	0.000585748	0.001642	4215.02	4067.53	4152.99	4102.69	3919.04	3723.85	3696.09	3805.97
BCG_2336c	0.115273	0.0305793	0.0556384	4089.93	4329.11	4077.04	3766.78	3721.27	3768.18	3680.61	3841.64
BCG_2340c	0.116669	0.15586	0.227138	739.668	736.111	722.792	646.295	619.723	617.285	722.831	662.898
BCG_2344c	0.215639	0.0651279	0.107577	1056.2	1056.07	988.632	809.342	768.534	784.097	837.538	977.007
BCG_2345	0.162966	0.00397532	0.00920296	1088.83	1206.31	1196.89	1146.24	1003.5	1024.24	1046.92	1067.18
BCG_2346c	0.195904	0.00573911	0.0128288	7642.51	7368.68	8259.43	8714.17	7413.18	7121.34	6667.53	6722.13
BCG_2347c	0.261326	8.67146e-05	0.000282464	20186.4	19004.9	20915.6	22300.1	18354.8	17400.8	16454.9	16544.7
BCG_2348	0.66042	5.88897e-19	1.01418e-17	5208.13	4536.65	5058.32	4349.23	3215.12	2954.26	2983.27	2963.72
BCG_2352	-0.073122	0.674115	0.745892	870.197	1037.69	700.741	644.33	716.646	784.097	879.414	1042.41
BCG_2353	-0.28237	0.0135985	0.0273005	659.175	653.961	596.61	527.447	646.156	693.841	775.633	848.193
BCG_2355c	-0.288114	8.25872e-06	3.19773e-05	775.563	778.268	818.347	708.174	922.241	938.821	914.919	980.971
BCG_2357	-0.280575	3.2691e-07	1.56388e-06	2100.44	2005.12	2086.3	2244.35	2634.56	2495.73	2655.54	2465.31
BCG_2358	-0.419134	7.79473e-09	4.64984e-08	763.598	826.909	700.741	796.573	1018.19	1032.3	980.465	1102.85
BCG_2359c	-0.241829	0.00988852	0.0205393	442.713	463.718	433.675	530.394	606.016	553.622	547.13	508.321
BCG_2365	0.262274	0.083647	0.133653	1209.57	1229.01	1401.48	1870.13	1277.63	1230.54	1239.01	1014.66
BCG_2368	0.179765	0.0801549	0.129115	6053.31	6546.1	5744.36	4901.23	4708.13	4933.44	5200.93	5678.73
BCG_2372	0.660762	9.20193e-12	7.82164e-11	1846.99	1655.98	1729.8	1418.31	1062.24	1148.34	1010.51	982.953
BCG_2374c	-0.136792	0.464921	0.558047	452.503	434.533	491.253	645.312	691.191	608.42	522.551	403.288
BCG_2375c	-0.498366	3.11584e-06	1.31018e-05	809.284	812.857	858.775	1023.46	1359.87	1278.89	1235.37	1078.08
BCG_2376c	-0.120636	0.106638	0.164934	1194.35	1137.14	1129.52	1079.45	1243.36	1203.95	1362.82	1124.65
BCG_2379c	0.266936	3.52256e-09	2.20424e-08	3826.69	3534.63	3621.31	3557.57	3125.05	3029.21	2997.84	2931.02
BCG_2380c	0.131796	0.27848	0.36501	7629.46	6966.58	8580.4	10134.5	8256.12	7865.95	6956.11	7325.57
BCG_2381c	0.166626	0.0973906	0.152356	3705.95	3250.35	3771.99	4443.52	3571.48	3482.9	3129.84	3334.31
BCG_2383c	0.137901	0.320019	0.40996	184.917	226.995	181.311	153.225	173.287	161.171	184.804	158.541
BCG_2384c	0.0272808	0.877888	0.909264	1132.34	1303.6	1056.01	749.427	888.954	926.733	1092.44	1253.46
BCG_2386c	0.374775	0.000704684	0.00195329	3209.94	2939.04	3235.41	4120.37	2738.33	2701.23	2568.14	2408.83
BCG_2389	0.0698988	0.286966	0.374151	1331.4	1410.61	1488.46	1584.31	1400.01	1368.34	1364.64	1409.03
BCG_2401	-0.16835	0.0133223	0.0268003	2450.69	2540.18	2311.71	2356.32	2490.64	2689.14	2706.52	2969.67
BCG_2404c	0.591189	1.06771e-07	5.52838e-07	1978.61	2251.57	2426.87	2408.38	1485.18	1392.52	1350.07	1791.51
BCG_2407	0.0249717	0.74524	0.80719	7858.97	7600	8734.76	9448.87	8437.24	8177.01	8279.79	8172.78
BCG_2409	-0.144773	0.0429625	0.0749667	1504.35	1502.49	1405.16	1427.15	1534.13	1479.55	1720.59	1724.13
BCG_2410	-0.184632	0.00238772	0.00585984	1898.12	1747.86	1876.81	2029.25	2076.51	2239.47	2167.58	2099.67
BCG_2416	-0.272547	0.00984447	0.0204817	1506.53	1726.24	1441.91	1352.5	1609.52	1709.22	1968.21	1993.65
BCG_2417c	0.0594888	0.707193	0.77462	107.687	137.278	139.658	118.847	105.735	124.102	146.569	105.033
BCG_2418	-0.282614	1.19478e-07	6.1302e-07	1210.66	1163.08	1210.37	1303.39	1483.22	1462.63	1525.77	1477.4
BCG_2421	0.148694	0.00707014	0.0153535	1923.14	2024.58	1904.99	1942.81	1750.5	1841.38	1804.35	1632.97
BCG_2422c	-0.0384021	0.804426	0.85402	486.223	441.018	400.598	647.277	547.275	534.282	507.985	440.941
BCG_2423	-0.0164039	0.858346	0.896836	414.432	481.013	430	401.724	402.379	416.627	468.839	458.777
BCG_2425c	-0.275759	0.000167159	0.000518902	725.527	726.383	768.12	835.861	933.011	907.392	985.927	874.947
BCG_2426c	-0.0956324	0.0298642	0.0545879	1240.03	1240.9	1211.6	1228.75	1314.83	1319.99	1299.09	1325.8
BCG_2427c	-0.0533711	0.373175	0.466953	3624.37	3863.23	3484.1	3377.82	3586.17	3648.1	3717.03	3939.74
BCG_2429c	-0.198559	0.129598	0.194446	2522.48	2789.87	2114.47	1835.75	2511.2	2526.35	2870.39	2720.96
BCG_2430c	-0.145139	0.0750445	0.121774	1150.84	1052.82	1086.64	1222.85	1374.55	1261.97	1220.8	1135.55
BCG_2431c	-0.266922	0.00207788	0.00517315	301.306	272.394	308.718	316.272	335.805	379.558	366.878	358.698
BCG_2432c	-0.0379636	0.756585	0.817243	836.477	843.123	790.171	624.686	732.31	750.251	769.26	924.491
BCG_2433c	-0.300644	0.00480214	0.010957	1948.15	1784.61	2143.87	2444.72	2726.58	2689.94	2462.54	2371.18
BCG_2434c	-0.166833	0.0526576	0.0897491	2607.33	2653.68	2450.14	2175.6	2605.18	2727.01	2691.04	3074.7
BCG_2435c	-0.469558	0.0180566	0.0351461	1305.3	1006.34	1282.65	1956.56	2204.76	2156.47	1702.39	1624.05
BCG_2436c	-0.313629	0.00317391	0.00753709	1396.67	1250.63	1444.36	1772.89	1878.75	1848.63	1809.81	1753.86
BCG_2438	-0.304242	0.0160754	0.0317263	165.338	163.22	170.285	167.958	203.637	217.581	233.964	166.468
BCG_2439	0.0265285	0.793996	0.84498	1534.81	1594.37	1528.89	1324.02	1277.63	1420.72	1488.45	1685.49
BCG_2442c	0.0988886	0.0304435	0.0554677	2182.02	2259.14	2186.75	2250.24	2004.06	2179.84	2047.42	2056.08
BCG_2443c	0.0860912	0.220701	0.301551	1664.25	1586.8	1809.43	1911.38	1648.68	1597.2	1676.9	1646.84
BCG_2451c	-0.0667293	0.751378	0.813171	1156.27	1056.07	1207.92	1976.21	1653.57	1609.29	1218.98	1171.22
BCG_2452c	0.174082	0.0585595	0.0981608	556.926	645.314	580.684	552.985	513.009	457.725	542.579	558.856
BCG_2453c	0.0702561	0.245206	0.328795	2831.4	2917.42	2876.47	2623.48	2496.51	2672.21	2701.97	2840.85
BCG_2454c	0.0158771	0.777986	0.832865	3084.85	3183.33	3019.8	3005.56	2873.44	2994.56	2996.93	3295.67
BCG_2456	0.129899	0.123841	0.187084	1170.42	1090.66	1123.39	934.082	926.157	1000.87	982.286	1034.48
BCG_2458	-0.376535	0.000166807	0.000518214	181.654	175.11	193.561	215.104	245.735	253.844	251.261	243.756
BCG_2466c	-0.378388	0.114251	0.17446	212.111	178.353	242.564	386.009	413.148	341.682	297.69	273.483
BCG_2469c	0.143504	0.102908	0.160165	7160.64	7112.5	6746.47	5661.46	5972.05	5665.96	6090.35	6425.85
BCG_2471	-0.129983	0.171377	0.244974	1486.95	1543.56	1448.03	1192.4	1424.48	1537.57	1590.41	1650.81
BCG_2472c	-0.0302987	0.767276	0.824968	339.377	369.677	303.818	333.952	350.491	372.305	298.6	354.735
BCG_2474c	0.0280416	0.776645	0.8321	10664.3	10403.9	10312.6	8142.53	9211.64	9110.19	10069.6	10369.6
BCG_2475c	-0.00872952	0.891648	0.919984	22575.1	22842.2	22770.4	20126.5	22060.4	21194	21683.1	23911.9
BCG_2476c	-0.129015	0.0375847	0.0664908	3140.33	2929.31	3179.06	3483.9	3554.84	3462.76	3524.03	3384.84
BCG_2479	0.288802	3.20702e-06	1.34709e-05	3648.3	3658.94	3484.1	3230.49	2699.17	2834.19	2996.02	2946.88
BCG_2484c	-0.0761685	0.161833	0.233657	1791.52	1825.69	1958.89	1742.44	1867.98	1896.98	1946.36	1999.6
BCG_2486c	-0.0283612	0.720764	0.786486	454.678	449.666	464.302	484.23	463.079	446.444	523.461	457.786
BCG_2488c	-0.556031	3.57367e-09	2.22918e-08	1200.87	1180.37	1264.27	1466.44	2050.08	1867.97	1910.86	1689.45
BCG_2489c	-0.488995	9.62393e-18	1.53711e-16	736.405	742.597	747.293	685.583	1001.54	1025.85	1052.38	1001.78
BCG_2492	-0.0851736	0.193752	0.270251	1403.19	1454.93	1434.56	1310.27	1519.45	1515.81	1548.53	1355.52
BCG_2493	-0.182259	0.000531309	0.00150645	1379.26	1299.27	1321.85	1269.02	1522.38	1444.9	1460.23	1552.71
BCG_2494c	-0.25428	0.0237025	0.044559	1712.11	1452.77	1683.25	2077.38	2232.18	2109.73	1998.26	1922.31
BCG_2495c	-0.326698	0.00527389	0.011876	1721.9	1691.65	2002.99	2273.82	2709.94	2426.43	2363.31	2146.25
BCG_2497c	-0.21564	3.13718e-10	2.26346e-09	8389.79	8865.77	8693.1	8775.07	9895	9925.71	10220.7	10283.3
BCG_2498	0.317971	0.0396994	0.0698886	105.511	99.4453	102.906	83.4879	68.5317	78.9738	75.5604	90.17
BCG_2499c	0.0331646	0.825767	0.871301	195.794	174.029	159.259	239.659	215.385	170.035	188.446	180.34
BCG_2502c	0.182029	0.196267	0.273545	4423.87	3956.19	4775.33	6042.56	4792.33	4468.46	3888.18	3774.26
BCG_2507c	0.0694815	0.166023	0.238614	1825.24	1781.37	1821.68	1823.97	1654.55	1674.57	1828.93	1753.86
BCG_2508c	-0.21504	0.141946	0.210186	105.511	75.6649	95.5555	110.008	115.525	109.596	113.796	110.979
BCG_2511	-0.048852	0.711168	0.777963	134.881	163.22	145.783	130.634	137.063	149.889	135.645	171.422
BCG_2512	0.189934	0.111977	0.171649	819.073	995.534	828.148	736.658	698.045	691.423	703.714	869.992
BCG_2513	0.176603	0.0141833	0.0283865	1017.04	1070.12	989.857	962.567	823.36	863.07	964.079	923.5
BCG_2514	0.046367	0.776551	0.8321	2667.16	2387.77	2975.7	3963.22	3327.71	3080.78	2701.06	2505.93
BCG_2519c	0.530347	8.4359e-07	3.83195e-06	4104.07	4226.43	4214.24	3189.24	2578.75	2596.46	2682.85	3035.06
BCG_2526	-0.334497	0.00910214	0.0191672	840.828	679.903	813.447	971.406	1174.83	1108.86	976.824	908.637
BCG_2527	0.220245	0.0515825	0.0881062	8569.27	8259.36	7715.5	6018.01	6419.47	6301.78	6438.11	7074.88
BCG_2528c	-0.138935	0.00104266	0.00277927	2338.66	2370.47	2419.52	2321.95	2645.32	2495.73	2673.75	2591.15
BCG_2529	-0.0940367	0.0404896	0.0711533	2046.05	2109.97	2018.92	2179.53	2253.71	2198.37	2295.95	2173.99
BCG_2530c	-0.339936	3.59889e-08	1.9854e-07	1173.68	1197.67	1206.69	1356.43	1590.92	1586.73	1545.8	1525.95
BCG_2533	0.134188	0.070899	0.115807	1040.97	1125.25	1123.39	1052.93	1055.39	1004.1	879.414	1017.63
BCG_2534	0.0100075	0.869485	0.903234	1909	1975.93	1934.39	2085.23	1973.71	2115.37	1899.94	1859.88
BCG_2535c	0.174196	0.258293	0.343783	1401.02	1594.37	1337.78	1036.23	988.815	1110.47	1238.1	1420.92
BCG_2536c	-0.00702728	0.93589	0.953708	444.888	473.446	407.949	401.724	455.246	458.531	411.486	410.224
BCG_2537c	0.016466	0.882345	0.911754	673.315	616.129	701.966	840.772	710.772	772.009	650.912	666.862
BCG_2538c	0.0114656	0.928635	0.948266	215.374	202.133	231.538	277.966	254.546	238.533	217.578	210.066
BCG_2541c	-0.295509	0.000157652	0.000491701	444.888	395.619	390.798	438.066	531.61	520.582	518.909	479.586
BCG_2543c	-0.319888	1.14179e-06	5.0816e-06	1229.15	1193.34	1190.77	1327.95	1645.74	1579.48	1480.26	1465.51
BCG_2546c	0.108982	0.0406766	0.0713551	1955.77	2156.45	2150	2145.15	2023.64	1913.91	1970.03	1888.62
BCG_2547	0.689087	1.89237e-10	1.41162e-09	313.271	295.093	290.342	248.499	186.015	171.647	166.597	187.276
BCG_2548	0.820585	2.21055e-05	7.97449e-05	794.055	792.32	638.262	426.279	363.218	330.4	382.354	425.087
BCG_2550	-0.203789	0.0184001	0.035797	977.884	938.245	893.077	1122.67	1213.01	1127.39	1125.21	1067.18
BCG_2551c	-0.171252	0.00140957	0.00364684	1438	1499.25	1590.14	1607.88	1699.59	1733.39	1705.12	1770.7
BCG_2552c	-0.243693	0.00425431	0.00978022	977.884	834.476	884.501	816.217	986.857	1052.45	977.734	1141.49
BCG_2553c	-0.325771	3.93309e-05	0.000136538	9479.71	10148.8	9227.24	8595.33	10785.9	11140.9	12200.7	12811.1
BCG_2554c	-0.368313	3.32799e-09	2.08579e-08	2661.72	2462.35	2430.54	2301.32	3123.09	3016.31	3321.02	3261.98
BCG_2558	-0.1245	0.00668967	0.0147292	2769.4	2833.11	2768.66	3032.08	3045.75	3113.82	3157.15	3119.29
BCG_2563	0.132454	0.62166	0.702939	151.197	192.405	260.94	304.485	284.896	228.057	140.196	176.377
BCG_2564	0.159735	0.0344296	0.0617643	4665.35	4824.18	4434.76	4589.87	3625.33	4145.32	4318.78	4484.72
BCG_2568	0.105141	0.502438	0.592485	72.879	88.636	82.0798	93.31	82.2381	76.5562	86.4849	68.3707
BCG_2569	0.296213	0.0622051	0.103397	73.9668	83.2314	101.681	80.5413	65.5947	70.1094	70.0982	69.3616
BCG_2570	0.0161419	0.939639	0.955945	228.427	157.815	214.387	323.147	237.903	256.262	238.516	181.331
BCG_2571	-0.068582	0.3923	0.484685	962.656	855.013	987.407	1072.57	1028.95	1004.1	1061.49	973.044
BCG_2572c	0.135796	0.295995	0.384154	432.923	371.839	477.778	457.71	371.05	457.725	328.642	425.087
BCG_2573c	-0.0626136	0.780885	0.83467	180.566	166.463	221.738	338.863	248.672	263.514	242.158	194.212
BCG_2574c	0.191812	3.96794e-05	0.000137507	2537.71	2660.16	2531	2429.99	2197.91	2166.94	2234.95	2294.88
BCG_2576c	0.203172	0.00644802	0.0142446	18243.7	17237.5	19010.7	20949.6	17290.6	16752.9	16182.7	15306.1
BCG_2577c	0.267129	0.000615283	0.00171954	9803.86	8967.37	10132.6	11335.7	8792.62	8244.7	8215.15	8187.64
BCG_2579c	0.46531	2.71171e-30	1.15148e-28	8035.19	7798.89	7920.08	7684.82	5798.76	5528.97	5928.31	5515.24
BCG_2580	0.137035	0.166973	0.239805	1402.11	1412.77	1260.6	1098.11	1102.38	1110.47	1250.84	1240.58
BCG_2581	0.0214136	0.695345	0.763896	1452.14	1508.97	1543.59	1497.87	1576.23	1415.89	1433.83	1490.28
BCG_2582c	0.226002	1.39879e-05	5.19756e-05	3187.1	3238.46	3136.18	2910.29	2575.81	2617.42	2722.91	2745.73
BCG_2583	-0.468512	5.37055e-14	5.84417e-13	1411.9	1358.73	1320.63	1504.75	1855.25	1879.25	2031.94	1982.75
BCG_2584	-0.191647	0.0203228	0.0389081	655.911	733.95	709.316	825.057	865.458	855.818	820.241	800.631
BCG_2585	-0.241253	0.00508044	0.011519	1296.59	1413.85	1231.2	1130.52	1442.1	1411.86	1515.76	1626.03
BCG_2587	-0.309413	2.53945e-07	1.2342e-06	1744.75	1827.85	1802.08	1767.98	2148.96	2056.54	2375.15	2272.09
BCG_2588	-0.189153	0.171113	0.244686	1021.39	1109.03	884.501	767.107	958.465	994.425	1087.89	1271.3
BCG_2589	-0.227525	0.0249173	0.0465695	360.044	370.758	305.043	350.649	360.281	415.821	450.632	397.343
BCG_2590	-0.197628	1.86216e-05	6.78566e-05	2697.61	2565.04	2622.88	2653.93	3049.66	2891.41	3170.81	2977.59
BCG_2591c	-0.270005	1.22516e-05	4.58681e-05	621.103	664.77	678.689	606.024	776.367	767.98	774.722	776.85
BCG_2592c	-0.159302	0.0809825	0.130203	651.56	688.551	698.291	565.753	663.779	715.599	780.184	745.141
BCG_2593	0.0430382	0.705774	0.773753	317.622	277.798	301.367	302.521	342.659	285.273	288.586	247.72
BCG_2594c	-0.201311	0.00814008	0.0173955	1255.26	1213.88	1140.54	1033.29	1314.83	1286.95	1320.03	1415.97
BCG_2596	-0.0557513	0.411379	0.50495	512.329	541.545	526.781	572.629	561.96	572.963	568.979	535.075
BCG_2597	0.185398	0.0178197	0.0347361	958.305	922.031	913.903	1091.24	899.724	863.876	806.585	850.175
BCG_2598	0.279164	4.62436e-05	0.000157634	8419.16	7949.14	8083.02	6884.31	6442.96	6459.73	6456.32	6460.54
BCG_2599c	0.528476	3.45931e-13	3.46894e-12	10079.1	9129.51	9312.99	8061	6257.93	6388.82	6466.34	6246.51
BCG_2600	-0.202169	0.00704004	0.0153134	1355.33	1419.26	1271.62	1190.44	1413.71	1467.46	1550.35	1592.34
BCG_2601c	0.173806	0.0491886	0.0845276	630.893	647.475	612.536	549.056	495.387	512.524	581.724	572.728
BCG_2604c	-0.0133891	0.86671	0.901805	2629.08	2476.4	2428.09	2122.56	2497.49	2257.2	2545.39	2445.49
BCG_2608c	0.339484	0.000478899	0.00137458	16229.2	16586.8	14920.1	12956.3	11076.7	11385.1	12296.3	13208.4
BCG_2611c	0.302494	0.00183629	0.00464466	4520.68	4423.15	4841.48	5603.51	4255.82	4149.35	3705.19	3611.76
BCG_2618	0.290835	0.00138531	0.00358642	1149.75	1210.64	1167.49	980.246	826.297	921.898	944.961	989.889
BCG_2619	0.422653	0.00879444	0.0185984	2235.32	2316.43	1857.21	1440.9	1246.3	1385.26	1532.15	1692.42
BCG_2620	-0.223678	0.0128295	0.0259671	1058.38	951.216	1068.26	1253.3	1269.8	1323.21	1232.64	1233.65
BCG_2621	-0.245224	0.021535	0.0408917	474.258	506.955	466.752	407.617	474.827	538.311	611.767	572.728
BCG_2622	-0.366632	0.000145307	0.000456794	257.796	237.804	265.84	239.659	284.896	323.148	337.746	342.844
BCG_2623	-0.443091	0.0251358	0.0469415	73.9668	68.0984	66.1538	55.0038	98.8815	110.402	74.6501	72.3342
BCG_2624	-0.29428	0.0411713	0.0721271	159.899	137.278	156.809	177.78	234.966	195.823	179.342	165.477
BCG_2626	0.0818215	0.621365	0.702806	807.108	790.158	922.479	1217.94	1043.64	946.073	795.661	747.123
BCG_2627	-0.00298234	0.959289	0.972124	3165.34	2827.71	2992.85	3207.9	3135.82	3141.22	2907.71	3036.06
BCG_2628c	-0.166272	2.36543e-07	1.15816e-06	4939.46	4815.53	4929.69	4897.3	5369.95	5444.35	5538.67	5621.26
BCG_2629c	0.0744564	0.301861	0.389894	1977.52	1881.89	1902.54	1677.62	1653.57	1731.78	1793.42	1884.65
BCG_2631c	0.155588	2.76739e-05	9.84873e-05	4130.17	4307.49	4264.47	4054.57	3736.94	3703.71	3802.6	3798.04
BCG_2634c	-0.175033	0.00251746	0.00614017	2399.57	2319.67	2544.47	2595	2952.74	2689.94	2762.05	2727.89
BCG_2636c	-0.104728	0.0679187	0.111536	2778.11	2477.49	2718.43	2620.54	2774.56	2736.68	3009.67	2870.58
BCG_2638c	-0.309024	0.000112064	0.000360884	1633.8	1639.77	1759.2	1960.49	2246.86	2297.49	2045.59	2074.9
BCG_2640	-0.164116	0.249396	0.333849	518.855	439.937	403.048	338.863	418.044	463.366	480.674	543.002
BCG_2643	0.38035	0.00404008	0.0093474	2738.95	2770.42	2600.83	1897.63	1701.54	1855.88	2051.97	2077.87
BCG_2644c	0.362508	0.00526614	0.0118699	3022.85	3383.3	2762.54	2210.96	2121.55	2076.69	2199.45	2453.42
BCG_2645	0.323505	4.82581e-10	3.37126e-09	6048.96	5637.04	5710.06	5683.07	4870.65	4580.48	4326.97	4667.04
BCG_2646c	0.377498	1.41222e-12	1.31674e-11	9249.11	8903.6	9381.59	8239.77	6905.06	6674.89	6959.75	6995.61
BCG_2647c	0.356272	6.91826e-13	6.71648e-12	11647.6	11025.5	11833	11367.1	9150.94	8878.1	8415.43	9391.56
BCG_2648c	0.290206	0.00376628	0.00875482	12714.7	11090.3	12782.4	14581.9	11534.9	10887.9	9856.54	9566.94
BCG_2649	0.193179	0.00156051	0.00399301	2915.16	2987.68	3000.2	2610.72	2498.47	2423.21	2537.19	2609.98
BCG_2651c	0.35547	0.131727	0.197193	7084.5	7096.29	11226.6	9556.91	8604.65	5687.72	8628.46	4407.43
BCG_2652c	0.22293	0.35768	0.450341	9774.49	9689.43	15390.6	12977	13049.4	8962.72	12782.5	6188.04
BCG_2653c	0.234453	0.497011	0.588538	11078.7	9525.13	19525.2	16481.5	16553.4	10652.6	14692.4	6220.74
BCG_2654c	0.361421	0.159793	0.231204	13229.2	11396.2	20020.1	15013.1	15793.6	10090.1	13813.9	6739.96
BCG_2655	0.0837151	0.752796	0.814262	4418.43	3263.32	6448.77	5381.53	6543.8	4304.88	4834.05	2728.88
BCG_2656	0.150105	0.205787	0.285008	34760	32968.3	40776.5	36736.6	37247	30927.9	35900.3	26813.2
BCG_2657	0.109516	0.46728	0.560708	5235.33	4691.22	5901.17	7152.46	6266.74	5233.22	5406.67	4394.55
BCG_2658	0.121912	0.231544	0.313769	13146.5	12467.4	14368.9	14481.7	13992.2	12050.8	13456.1	10551.9
BCG_2659c	0.354548	0.00460425	0.0105419	2540.98	3013.63	2769.89	2015.5	2063.78	1874.42	2198.54	1949.06
BCG_2660c	-0.260109	0.0163611	0.0322098	415.519	442.099	490.028	543.163	568.813	576.992	616.318	502.376
BCG_2663	-0.137904	0.240196	0.323501	215.374	228.076	196.011	199.389	203.637	211.94	257.634	250.693
BCG_2665	0.186001	0.00643031	0.0142134	492.749	499.388	467.977	504.856	424.897	444.026	421.5	437.969
BCG_2666c	0.393893	1.19843e-09	7.8985e-09	2427.85	2202.93	2151.22	2162.83	1724.06	1814.78	1637.75	1629.01
BCG_2667c	0.493861	6.98107e-11	5.50837e-10	1126.91	1040.93	1174.84	1268.03	848.814	837.283	792.019	796.667
BCG_2669	0.349343	0.00027815	0.000830259	332.851	388.053	380.997	371.276	299.582	307.837	253.992	294.291
BCG_2671c	-0.326047	0.00108406	0.00286838	217.549	179.434	192.336	216.086	249.651	260.291	256.723	243.756
BCG_2672c	-0.180497	0.285221	0.372121	832.126	846.366	683.59	537.269	685.317	751.057	977.734	870.983
BCG_2673c	-0.441807	2.92782e-07	1.41256e-06	394.852	348.059	393.248	329.041	470.911	495.601	499.791	520.212
BCG_2674	-0.223616	0.0210202	0.0400678	313.271	299.417	262.165	331.005	355.386	342.488	380.533	332.936
BCG_2675	-0.0361263	0.674146	0.745892	457.941	504.793	472.877	422.351	433.708	474.648	492.508	502.376
BCG_2676	0.237167	0.0607492	0.101308	606.963	637.747	606.41	470.479	434.687	469.813	490.688	573.719
BCG_2677c	-0.0181004	0.846451	0.887922	2475.71	2185.63	2459.94	2651.97	2700.15	2667.38	2314.15	2214.62
BCG_2681	0.0688185	0.395652	0.488218	401.379	413.995	378.547	404.671	414.127	366.664	389.637	355.726
BCG_2682	0.285595	0.000271775	0.00081184	635.244	632.342	607.635	533.34	481.68	489.96	508.895	493.458
BCG_2683c	-0.000196515	0.998389	0.998389	403.554	408.59	412.849	344.756	346.575	396.481	403.293	421.124
BCG_2685	0.361182	0.00250423	0.00611168	7795.88	8624.72	7409.23	6265.52	5166.31	5403.26	6322.5	6537.82
BCG_2686	-0.0749532	0.378791	0.472118	2584.49	2626.65	2414.62	2213.9	2340.85	2497.34	2705.61	2820.04
BCG_2687	0.144054	0.00362179	0.00844871	2832.49	2610.44	2651.05	2651.97	2406.44	2397.42	2558.13	2362.26
BCG_2688c	0.054281	0.649007	0.726807	2956.5	2396.42	2959.77	3460.33	3149.52	2907.52	2724.73	2557.46
BCG_2689c	0.222904	7.11652e-07	3.27393e-06	5224.45	4805.8	5048.52	4772.56	4226.45	4180.77	4245.04	4355.91
BCG_2692	0.263493	0.00056048	0.00157899	5358.24	5791.61	4912.53	4850.16	4113.86	4307.29	4312.41	4688.84
BCG_2693	-0.432072	1.55998e-07	7.84146e-07	2809.65	2678.54	2817.66	3196.11	4280.3	3908.4	3778.93	3553.29
BCG_2694	-0.0717854	0.158495	0.229879	4033.37	3994.03	4042.73	3615.52	4125.61	4055.87	4076.62	4224.12
BCG_2696	0.205414	0.016523	0.0324641	3440.54	3853.51	3489	3093.96	2782.39	2945.4	3003.3	3303.59
BCG_2699c	0.119544	0.0295095	0.0540643	1445.62	1346.84	1494.59	1369.2	1259.03	1292.59	1310.93	1340.66
BCG_2700c	0.120913	0.0731248	0.119196	910.444	970.673	966.581	860.417	880.143	822.778	814.778	891.792
BCG_2701c	-0.0242926	0.884134	0.913182	1639.23	1698.14	1782.48	2548.84	2286.02	2104.89	1785.23	1624.05
BCG_2702c	-0.146656	0.131047	0.196248	852.794	776.106	922.479	1013.64	1055.39	1024.24	920.381	947.281
BCG_2703c	-0.115561	0.362423	0.45479	1106.24	1054.98	1123.39	1446.8	1427.42	1370.76	1225.35	1103.84
BCG_2706c	0.314094	0.000934865	0.00251733	4230.25	3851.34	4209.34	5014.19	3720.29	3653.75	3295.53	3251.08
BCG_2707c	0.552827	2.85372e-19	5.02381e-18	11197.3	9553.23	10164.4	10084.4	7118.49	7266.39	6826.84	6735.01
BCG_2708	0.0987675	0.0362549	0.0646289	1793.69	1727.32	1819.23	1874.06	1708.4	1670.54	1636.84	1724.13
BCG_2709c	0.137774	0.0779219	0.12603	9529.75	8783.61	9986.78	11048.9	9241.01	9210.11	8770.47	8544.36
BCG_2711	0.243791	0.00858108	0.0182055	2004.72	2245.09	2028.72	1729.67	1529.24	1713.25	1760.65	1757.82
BCG_2712c	0.235355	9.36821e-05	0.000304659	2003.63	1968.37	2071.6	2236.49	1719.17	1758.38	1706.03	1852.94
BCG_2713	0.43063	1.34485e-09	8.74702e-09	2796.6	2559.64	2783.36	2517.41	1973.71	1948.56	2158.48	1823.22
BCG_2717	0.35542	0.00702677	0.0152929	5597.55	5292.22	4771.65	3779.55	3353.16	3689.2	3889.09	4263.76
BCG_2718c	-0.0118818	0.924492	0.945974	444.888	434.533	439.801	586.38	511.051	522.194	463.377	426.078
BCG_2719c	-0.0373591	0.921498	0.943899	1624.01	1475.47	1939.29	3875.8	3019.31	2600.49	1840.76	1688.46
BCG_2720	0.299922	1.9369e-12	1.76776e-11	11524.7	11708.6	11735	10870.1	9547.45	9240.74	8984.41	9459.93
BCG_2721c	0.359792	2.45989e-07	1.19848e-06	2100.44	2117.54	2213.7	2454.54	1810.22	1760.79	1726.97	1628.02
BCG_2722	0.410839	2.00987e-07	9.96384e-07	1976.44	1863.52	1721.22	1593.15	1403.92	1305.48	1361.91	1309.94
BCG_2725c	0.655407	2.09103e-06	9.03225e-06	11064.6	11378.9	9816.49	7328.27	5844.78	6027.79	6336.15	6925.26
BCG_2727	0.00696653	0.939744	0.955945	3003.27	3390.87	2972.02	2781.62	2711.9	2914.78	3067.03	3395.74
BCG_2728	-0.306909	1.0025e-08	5.92669e-08	4835.03	5001.45	4924.79	5055.44	5719.46	5952.85	6390.78	6453.6
BCG_2729	-0.142948	0.228555	0.310356	2413.71	2558.55	2249.23	1853.43	2262.53	2300.72	2694.69	2761.58
BCG_2730c	-0.110965	0.16445	0.236954	426.397	450.747	448.376	386.009	449.372	448.055	460.646	488.504
BCG_2731c	0.113755	0.337454	0.429378	919.146	897.17	852.649	1121.68	987.836	911.422	857.566	748.114
BCG_2732c	0.11178	0.0575882	0.0966965	771.212	787.996	813.447	787.733	746.017	751.862	689.148	736.224
BCG_2734c	0.11557	0.0254043	0.0473536	6845.19	7035.76	6728.09	6307.76	6133.59	6088.23	6073.06	6549.71
BCG_2735	0.293053	0.0016198	0.00413937	568.892	517.764	561.083	583.433	393.568	481.901	497.971	445.896
BCG_2736	-0.119187	0.283411	0.370126	1490.21	1774.88	1402.71	1330.9	1451.89	1580.28	1664.15	1819.26
BCG_2741c	0.0778214	0.180597	0.255663	827.775	823.667	861.225	893.812	839.024	796.99	807.495	785.768
BCG_2742c	0.195319	0.014369	0.0287018	634.156	671.256	724.017	625.668	592.31	593.915	604.484	524.175
BCG_2743	0.303771	0.0559806	0.0945583	197.97	211.862	243.789	187.602	166.434	132.16	209.384	173.404
BCG_2744	0.0719705	0.0800175	0.128946	2088.47	1992.15	2011.57	1999.78	1960.99	1882.48	1938.17	1918.34
BCG_2745c	-0.350652	1.94607e-06	8.45217e-06	1843.73	1667.87	1773.9	2016.48	2388.82	2301.52	2438.87	2184.89
BCG_2746c	-0.251894	2.42598e-16	3.3599e-15	4295.51	4368.03	4462.93	4409.14	5155.54	5215.49	5282.86	5223.92
BCG_2747	0.0824608	0.199071	0.276867	1283.54	1376.02	1299.8	1158.03	1198.33	1218.45	1206.24	1206.89
BCG_2748c	-0.037971	0.635674	0.715111	1606.6	1546.81	1604.84	1291.61	1530.22	1574.64	1538.52	1563.61
BCG_2751	-0.419128	9.52291e-06	3.63393e-05	313.271	339.411	311.168	321.183	376.925	417.433	456.094	468.686
BCG_2752c	-0.38597	2.18567e-06	9.42049e-06	543.873	548.03	577.008	598.166	663.779	729.299	806.585	762.977
BCG_2753c	-0.797312	1.38078e-13	1.43551e-12	579.769	599.915	692.165	776.929	1224.76	1155.6	1178.93	1045.38
BCG_2757c	0.297923	0.000972721	0.0026051	447.064	436.695	481.453	395.831	359.302	327.177	367.788	377.525
BCG_2758c	0.510943	2.76577e-32	1.3199e-30	1994.93	2059.17	2039.74	1966.39	1385.32	1440.87	1433.83	1392.19
BCG_2759c	0.547869	5.46691e-07	2.56265e-06	6420.97	5750.53	6717.06	8038.41	4982.26	4762.6	4395.25	4279.61
BCG_2761c	0.623601	7.4304e-05	0.000245265	5940.19	5177.64	6163.33	8108.15	4826.59	4471.69	3695.18	3485.91
BCG_2763	0.201655	0.0473089	0.0816873	916.971	978.239	855.1	732.729	711.751	734.94	762.887	818.467
BCG_2765	0.0736407	0.315664	0.405546	943.076	898.251	949.43	1079.45	941.822	933.18	928.574	875.938
BCG_2766	0.052892	0.34158	0.433685	3879.99	3741.09	3567.41	3476.04	3568.55	3463.56	3717.94	3385.84
BCG_2767	-0.0519244	0.486985	0.580134	1694.71	1473.3	1735.93	1830.84	1804.34	1731.78	1720.59	1726.11
BCG_2768c	0.0860384	0.00619976	0.0137422	7703.42	7561.09	7798.8	7551.24	7384.78	7139.87	7062.63	7254.23
BCG_2770c	-0.233989	0.197146	0.274479	850.618	915.545	747.293	519.589	786.157	771.203	977.734	1031.51
BCG_2773c	-0.00217679	0.987062	0.990814	330.675	376.163	346.695	268.144	279.022	320.73	356.864	365.635
BCG_2774c	0.141067	0.298671	0.38699	221.9	230.237	182.536	164.029	176.224	171.647	176.611	200.158
BCG_2775c	0.0942525	0.429883	0.522641	411.168	359.949	367.521	286.806	306.435	346.518	345.029	334.917
BCG_2776c	0.0306221	0.810083	0.858854	105.511	113.497	127.407	124.741	109.651	116.043	121.989	112.96
BCG_2778c	-0.517152	4.92953e-06	1.9904e-05	160.987	154.573	160.484	178.762	250.63	237.727	203.012	247.72
BCG_2779c	-0.332082	0.000500339	0.00142681	330.675	315.631	292.792	260.286	380.841	363.44	367.788	397.343
BCG_2782	0.262969	0.0067879	0.0149206	771.212	870.146	773.02	715.049	599.163	596.333	719.19	693.616
BCG_2783c	-0.156546	0.0314901	0.0570335	1304.21	1142.54	1264.27	1104.99	1276.65	1317.57	1375.56	1395.16
BCG_2784c	0.194984	0.241785	0.325199	777.739	812.857	774.245	468.515	589.373	602.779	670.03	611.373
BCG_2788c	-0.265106	0.00152066	0.00390619	328.5	300.498	325.869	344.756	400.421	395.675	406.024	359.689
BCG_2789c	-0.297431	0.0632903	0.104936	516.68	455.07	553.732	758.267	792.031	727.687	643.629	645.063
BCG_2791c	-0.316774	0.0061395	0.0136468	709.211	765.296	643.162	596.202	760.702	756.698	935.857	927.463
BCG_2792	-0.0968736	0.176946	0.251483	1143.22	1320.89	1123.39	1120.7	1223.78	1264.39	1230.82	1316.88
BCG_2793c	0.156669	0.00699456	0.0152647	2358.24	2165.1	2395.01	2241.4	1945.32	2012.22	2092.02	2166.06
BCG_2794c	0.110554	0.149628	0.219265	4018.14	3893.5	4373.5	4812.83	3990.5	4108.25	3879.07	3859.48
BCG_2795c	-0.0499669	0.515169	0.603545	2151.56	2102.4	2219.83	2562.59	2345.74	2467.53	2287.75	2255.24
BCG_2796c	0.271258	1.70097e-05	6.22695e-05	4775.21	4654.47	4596.47	4192.08	3631.2	3689.2	3706.1	4068.55
BCG_2799c	-0.091331	0.189259	0.265458	9499.29	9224.63	8971.2	8091.45	9049.13	9306.82	9476.92	10291.3
BCG_2805	-0.0475062	0.618309	0.700751	1110.59	1170.64	1010.68	921.314	986.857	1125.78	1064.22	1176.17
BCG_2812c	-0.137295	0.0533352	0.0907867	2583.4	2424.52	2631.45	2943.69	3055.54	2927.67	2854	2805.18
BCG_2813c	0.0468896	0.381928	0.474981	4724.08	4967.94	4678.55	4474.95	4358.62	4424.14	4741.19	4718.57
BCG_2815c	-0.286766	5.3159e-08	2.8493e-07	907.181	980.401	929.829	900.687	1145.46	1111.27	1145.24	1133.57
BCG_2816c	-0.0949977	0.457463	0.550596	152.285	169.706	175.185	213.14	200.7	176.482	183.894	200.158
BCG_2817	-0.0980461	0.266496	0.352333	2077.6	2100.24	1962.56	1738.51	1947.28	1979.18	2213.1	2292.9
BCG_2818	0.155109	5.85903e-05	0.000195845	4521.76	4570.16	4461.71	4318.78	3942.53	3954.33	4000.15	4153.77
BCG_2819c	0.122207	0.189236	0.265458	590.647	526.412	595.385	671.832	526.715	587.468	560.786	515.257
BCG_2820c	0.0752582	0.483527	0.576668	1733.87	1604.1	1777.58	2167.74	1851.34	1838.15	1606.8	1618.11
BCG_2821	0.0689426	0.556455	0.642975	257.796	248.613	278.091	251.446	210.49	232.892	289.497	253.665
BCG_2822c	0.0101363	0.926595	0.946915	287.165	309.145	253.59	259.304	243.777	263.514	299.511	295.282
BCG_2823	-0.151153	0.165217	0.237886	200.145	188.081	188.661	178.762	215.385	199.046	234.875	189.258
BCG_2824	0.0768704	0.492239	0.584384	218.637	194.567	196.011	223.944	169.371	207.105	207.564	206.103
BCG_2825	0.0269679	0.758077	0.81774	564.541	511.279	492.479	570.664	474.827	548.787	513.447	563.811
BCG_2826	0.191093	0.144338	0.213012	2574.7	2963.9	2390.11	2053.8	1865.04	2137.13	2238.59	2502.96
BCG_2827	0.0744013	0.47321	0.566621	816.898	781.51	828.148	1048.02	828.255	852.594	843	777.841
BCG_2829	-0.0678693	0.799141	0.849315	204.496	129.711	176.41	333.952	257.484	247.397	191.177	190.249
BCG_2830	0.0736336	0.792686	0.844041	51.1241	46.4799	47.7778	26.5197	29.3707	36.2635	42.7872	54.4984
BCG_2831	0.356012	1.52165e-06	6.68208e-06	1054.03	1120.92	1027.83	990.068	776.367	809.078	786.557	904.673
BCG_2834c	-0.444956	2.32527e-07	1.14131e-06	349.167	367.515	336.895	419.404	508.114	504.465	485.226	512.285
BCG_2835c	-0.236952	0.00343054	0.00808832	610.226	675.58	586.809	578.522	753.849	672.083	696.431	768.923
BCG_2837c	0.380307	0.00264274	0.00640631	1416.25	1534.92	1313.28	1155.08	874.269	983.143	1092.44	1213.83
BCG_2838c	0.436311	5.81203e-12	5.00466e-11	1632.71	1728.4	1652.62	1699.22	1116.09	1269.22	1281.8	1293.1
BCG_2839c	0.130843	0.328227	0.418983	712.474	778.268	657.863	580.487	552.17	536.699	681.865	722.351
BCG_2840c	0.227171	0.00659092	0.0145441	783.178	852.852	862.45	698.352	661.821	663.218	700.982	702.534
BCG_2841c	0.392511	0.00122324	0.00319818	245.831	286.446	284.216	231.802	215.385	179.706	182.984	220.966
BCG_2842c	0.214078	0.0503397	0.0862805	2117.84	2218.06	2006.67	1584.31	1632.03	1653.61	1718.77	1828.17
BCG_2843c	0.273168	2.21625e-05	7.98776e-05	1057.29	1085.25	1113.59	1002.84	853.71	914.645	830.255	922.509
BCG_2844c	0.306155	0.00630892	0.0139685	2190.72	1802.99	2074.05	2462.4	1952.18	1743.87	1625	1579.46
BCG_2845c	0.247819	0.0321922	0.0582252	901.742	813.938	910.228	1113.83	851.752	807.466	684.596	807.567
BCG_2846c	0.524616	5.71896e-06	2.28816e-05	3576.51	3520.58	3384.87	2517.41	2158.75	2186.28	2326.9	2363.25
BCG_2847c	0.362099	0.000633472	0.00176579	1590.29	1371.7	1527.66	1850.49	1350.08	1273.25	1127.94	1183.11
BCG_2848c	0.352184	0.0302399	0.0551729	1166.06	1099.3	1100.11	1679.58	1182.66	987.978	909.456	873.956
BCG_2849c	0.582331	2.5493e-15	3.22612e-14	903.918	827.99	928.604	978.282	608.953	575.38	635.436	612.364
BCG_2850c	0.334657	0.233102	0.315341	92.4585	68.0984	93.1054	162.065	106.714	83.8089	76.4708	63.4163
BCG_2857c	-0.025108	0.841519	0.884858	8998.93	8706.87	9952.48	12459.3	11155	10797.6	9554.3	9316.25
BCG_2860c	-0.0208311	0.709005	0.776222	9498.21	9146.81	9656.01	10108.9	10075.1	10108.6	9045.41	9740.35
BCG_2862c	0.411235	2.3827e-10	1.74775e-09	10823.1	9654.84	11619.8	11216.8	8261.01	8187.48	7972.99	8148.99
BCG_2863	-0.261706	0.000124283	0.000393829	961.568	990.129	940.855	905.598	1099.44	1060.5	1228.08	1166.27
BCG_2864	-0.309606	2.93326e-07	1.41346e-06	1050.76	1016.07	964.131	1057.84	1203.22	1296.62	1236.28	1334.71
BCG_2870c	0.168457	0.00593163	0.0132271	9255.64	8845.23	9752.79	10167.8	8975.7	8413.93	8356.26	8086.57
BCG_2871c	0.144638	0.277036	0.363839	3671.15	3222.24	4002.31	4856.05	3964.07	3694.04	3456.66	3135.14
BCG_2874	0.189409	0.0366937	0.0652937	2431.11	2392.09	2276.18	1881.92	1872.87	1956.62	1981.87	2063.01
BCG_2877	0.104932	0.158607	0.229956	626.542	620.452	626.011	579.504	531.61	589.08	542.579	615.336
BCG_2878	0.166139	0.20873	0.288378	311.096	277.798	328.319	417.44	305.456	281.243	311.345	293.3
BCG_2879c	0.253872	0.00157152	0.00401859	5577.97	5348.43	5567.95	4865.87	4026.73	4301.65	4797.63	4785.95
BCG_2881c	-0.0701226	0.322462	0.412822	3416.61	3387.63	3458.38	3037.98	3314	3266.13	3705.19	3676.16
BCG_2884c	-0.303701	0.118558	0.180134	128.354	119.983	147.009	180.727	200.7	184.541	201.191	124.851
BCG_2885	-0.236106	0.0131677	0.0265566	183.829	191.324	192.336	189.567	220.281	234.504	216.667	218.984
BCG_2886c	-0.141539	0.0120741	0.0246523	779.914	824.747	779.145	750.409	845.877	865.488	866.669	877.919
BCG_2887	0.429321	4.62787e-10	3.25018e-09	905.005	787.996	880.826	838.808	663.779	619.702	641.809	608.4
BCG_2888	-0.0359444	0.662131	0.736713	783.178	702.603	739.943	862.381	835.108	783.291	743.77	807.567
BCG_2889c	0.0469172	0.608754	0.692298	13894.9	12252.3	14536.7	15750.7	14821.5	13964.7	13343.2	12499.9
BCG_2891c	0.213372	3.71738e-13	3.71832e-12	13642.5	14073.7	14045.4	14332.4	11940.2	12207.9	11995.9	12239.3
BCG_2893	-0.0179894	0.869259	0.903234	222.988	222.671	231.538	272.072	252.588	256.262	216.667	236.82
BCG_2894	-0.0267111	0.688652	0.75834	692.895	716.655	693.39	619.775	685.317	687.394	689.148	709.47
BCG_2898	0.0246299	0.759992	0.819137	965.919	802.048	969.031	966.495	907.556	900.14	961.347	870.983
BCG_2899c	-0.0685681	0.512926	0.601985	2011.24	1822.44	2125.5	2521.33	2395.67	2223.35	2166.67	2109.58
BCG_2901c	-0.253892	0.0101192	0.0209744	4172.6	3815.67	4243.65	5188.04	5474.71	5273.51	4953.31	5073.3
BCG_2905	0.1335	0.0815943	0.130911	1005.08	1181.45	1036.41	1009.71	1037.77	933.18	926.753	962.144
BCG_2908	0.359288	0.000495554	0.0014152	1626.18	1654.9	1847.41	2008.62	1549.8	1469.88	1306.38	1237.61
BCG_2912	-0.135201	0.266311	0.352333	245.831	252.937	281.766	208.229	234.966	268.35	290.407	289.337
BCG_2914	-0.174161	0.0189206	0.0367026	977.884	895.008	866.125	984.175	1127.84	1070.98	975.003	1030.51
BCG_2917c	-0.125816	0.00605385	0.0134715	1942.72	1866.76	1941.74	2046.93	2149.94	2153.24	2128.44	2078.87
BCG_2918c	-0.438434	0.0112726	0.0231471	1407.54	1098.22	1503.16	2007.64	2302.67	2150.83	1902.67	1798.45
BCG_2919c	-0.21332	0.000198984	0.000607691	1483.69	1338.19	1309.6	1372.15	1559.59	1560.94	1607.71	1655.76
BCG_2922c	-0.319368	0.225305	0.306889	1098.62	996.615	1361.05	2335.7	2217.49	2038.81	1554	1417.95
BCG_2929c	-0.0687249	0.484606	0.577648	264.322	284.284	280.541	332.969	311.33	320.73	296.78	291.319
BCG_2931c	-0.119573	0.616027	0.698763	56.5628	38.9134	47.7778	51.075	42.0981	62.0508	66.4568	39.6352
BCG_2933c	-0.149273	0.075857	0.122942	397.028	381.567	360.171	409.582	390.631	448.861	424.231	454.814
BCG_2934c	-0.273346	2.53194e-05	9.05147e-05	987.674	945.811	964.131	1084.36	1239.45	1187.83	1241.74	1147.44
BCG_2936c	0.124026	0.0335619	0.0604542	3552.58	3294.67	3334.64	3093.96	2908.68	3021.96	3066.12	3183.7
BCG_2938	-0.102758	0.0337352	0.0606836	1461.93	1396.56	1399.03	1428.13	1454.83	1527.9	1573.11	1549.74
BCG_2945c	-0.174801	0.500787	0.591242	219.725	198.891	264.615	443.959	390.631	341.682	302.242	238.802
BCG_2948c	0.22439	0.00347456	0.0081678	5393.05	4892.28	5662.28	5198.84	5000.86	4579.67	4365.21	4152.78
BCG_2949c	0.00206893	0.975124	0.983566	2612.77	2432.09	2567.75	2448.65	2730.5	2572.29	2436.14	2305.78
BCG_2951	-0.161853	0.0477779	0.0823177	728.79	767.458	617.436	720.943	757.765	841.312	793.84	779.822
BCG_2970c	-0.0663886	0.462887	0.55611	7530.47	8278.82	7972.76	9100.18	8330.52	9061.84	7604.29	9436.15
BCG_2972c	-0.238614	1.46861e-05	5.43548e-05	2802.04	2931.47	2891.17	3185.31	3343.37	3541.73	3478.51	3574.1
BCG_2973	-0.369316	0.000181028	0.000557582	1934.01	2078.62	1925.81	1676.63	2116.65	2437.71	2670.11	2609.98
BCG_2974	-0.0525544	0.361543	0.454111	5001.46	5674.87	5199.2	5323.58	5166.31	5524.94	5709.82	5584.6
BCG_2975c	0.24652	0.0199077	0.0382602	7258.53	8193.43	7597.89	6046.49	5489.39	6003.62	6472.71	6558.63
BCG_2976c	-0.47436	4.38935e-22	9.93499e-21	1055.11	1039.85	1070.71	1105.97	1447.98	1487.61	1533.06	1466.5
BCG_2977	-0.312523	3.64123e-08	2.00597e-07	2325.6	2503.43	2249.23	2206.05	2783.37	2913.97	2834.88	2997.41
BCG_2978	-0.177018	0.112566	0.172486	3165.34	3434.11	2924.24	2497.76	3123.09	3251.62	3394.76	3820.83
BCG_2979c	-0.606679	1.08672e-09	7.21023e-09	1142.13	1180.37	1090.31	967.478	1491.05	1568.19	1721.5	1888.62
BCG_2980c	-0.542233	0.00871997	0.0184705	1508.7	1944.59	1463.96	1037.21	1659.45	2059.76	2120.24	2830.94
BCG_2981c	-0.678749	1.27187e-16	1.81873e-15	473.17	516.683	496.154	596.202	852.731	830.03	817.509	838.284
BCG_2982	-0.0538659	0.69427	0.763466	95.7217	88.636	94.3305	87.4168	97.9025	89.4499	92.8574	100.079
BCG_2983c	-0.0128609	0.880553	0.910909	983.323	1023.64	986.182	979.264	904.619	1000.07	1153.43	948.272
BCG_2984	0.392601	1.30274e-10	9.88535e-10	2471.36	2396.42	2706.18	2398.56	1994.27	1921.16	1868.98	1808.36
BCG_2987c	-0.302969	0.00153935	0.00394906	1755.62	1536	1831.48	2071.48	2356.51	2220.94	2199.45	2100.66
BCG_2989c	-0.279778	0.111365	0.170843	1575.06	1425.74	1795.95	2427.04	2482.81	2460.27	1939.99	1887.63
BCG_2990c	0.14799	0.0209084	0.0399124	14900	16152.3	14444.8	13669.4	12814.5	13518.2	13068.3	13996.2
BCG_2992	0.125405	0.0249248	0.0465695	2546.42	2561.8	2408.49	2555.71	2147.98	2303.13	2326.9	2458.37
BCG_2993	0.0677306	0.647584	0.725624	9535.19	11049.2	9054.5	7052.27	7583.53	7961.84	9356.75	10106
BCG_2994c	0.32818	0.00295225	0.00706151	4035.54	4103.2	3790.37	3051.73	2758.89	2778.59	3129.84	3264.95
BCG_2996c	0.461474	6.85754e-25	1.87329e-23	13533.7	12944.1	14060.1	13273.6	9557.24	9487.33	9815.58	10219.9
BCG_3001	-0.317973	0.00226243	0.00558347	264.322	279.96	222.963	279.93	319.162	306.225	360.505	323.027
BCG_3004	0.308157	1.37096e-05	5.10374e-05	1606.6	1577.07	1577.89	1398.67	1177.77	1190.25	1282.71	1323.82
BCG_3010	-0.154843	0.0922448	0.145339	5837.94	5540.83	5864.42	7040.49	7193.87	6949.69	6775.86	6117.69
BCG_3011c	-0.0041856	0.942088	0.958051	4609.87	4969.02	4429.86	4388.52	4443.79	4739.23	4488.11	4779.01
BCG_3012	-0.126084	0.170197	0.243728	573.243	613.967	595.385	734.694	706.856	679.336	708.265	655.962
BCG_3014c	-0.298097	0.00239203	0.00586313	2247.28	2502.35	2169.6	1932.01	2502.39	2561.01	3002.39	2816.08
BCG_3015	0.0621832	0.244507	0.32808	3073.97	3237.38	3081.05	3026.19	2816.65	2897.85	3011.49	3169.82
BCG_3018	0.330661	0.00107182	0.00283789	3047.87	2855.81	3120.26	3719.63	2808.82	2587.6	2408.83	2329.56
BCG_3019	0.483318	3.11379e-08	1.73789e-07	1260.7	1172.81	1210.37	999.891	786.157	816.331	833.896	883.865
BCG_3020c	-0.12709	0.49401	0.58551	94.634	81.0695	142.108	112.954	128.252	113.626	101.961	125.842
BCG_3022	-0.109123	0.146125	0.215184	741.843	713.412	733.818	851.577	818.465	857.429	814.778	790.722
BCG_3027c	-0.368431	0.00688738	0.0150798	1374.91	1276.58	1312.05	1768.96	2139.17	1981.6	1646.85	1634.95
BCG_3029c	0.0645839	0.450034	0.54314	1647.94	2002.96	1650.17	1690.38	1619.31	1629.44	1612.26	1826.19
BCG_3030	0.00493498	0.916884	0.940388	1359.68	1266.85	1335.33	1314.2	1318.75	1326.44	1326.4	1284.18
BCG_3035	-0.126985	0.0983596	0.153639	428.572	424.804	393.248	444.941	493.428	444.832	469.749	442.923
BCG_3037c	0.159924	0.103479	0.16099	744.019	662.608	738.718	825.057	721.541	692.229	665.478	579.665
BCG_3049c	-0.547257	1.5209e-14	1.78442e-13	1173.68	1107.95	1098.89	1250.35	1685.88	1640.72	1604.98	1842.05
BCG_3050c	-0.554914	2.05347e-09	1.3119e-08	1777.38	1667.87	1623.22	2125.5	2656.09	2757.63	2598.19	2561.42
BCG_3053	-0.362705	4.16055e-05	0.000143679	1272.66	1357.64	1362.28	1209.1	1495.95	1560.13	1833.48	1797.46
BCG_3054	-0.353838	3.48903e-08	1.92748e-07	2195.07	2235.36	2169.6	1988.98	2631.62	2590.82	2869.48	2883.46
BCG_3055	-0.359482	4.44022e-05	0.000152011	1256.35	1380.34	1290	1193.39	1470.5	1551.27	1719.68	1827.18
BCG_3056	-0.435627	5.07047e-05	0.000171366	164.25	162.139	177.635	204.3	233.008	237.727	236.695	252.674
BCG_3057	-0.272354	0.0150921	0.0299648	167.513	165.382	160.484	140.456	198.742	178.9	204.833	182.322
BCG_3058c	-0.411183	0.00283891	0.00682752	789.704	779.349	795.071	1096.15	1246.3	1235.38	1151.61	970.071
BCG_3059	0.0325972	0.352129	0.444907	4022.49	3852.42	3862.65	3892.5	3783.93	3805.25	3777.11	3916.95
BCG_3061c	0.0928149	0.12221	0.184761	3512.33	3309.8	3438.77	3256.03	2925.33	3175.07	3168.08	3404.66
BCG_3062c	0.119657	0.0191238	0.036969	4158.46	4015.64	4130.94	4487.72	3729.11	3996.23	3902.74	3828.76
BCG_3064c	-0.494643	6.00901e-09	3.63384e-08	556.926	598.834	562.308	515.661	757.765	713.987	852.103	823.421
BCG_3065c	-0.623904	2.38516e-13	2.44125e-12	481.872	489.66	514.53	593.255	838.045	778.456	826.613	764.959
BCG_3070c	0.189378	0.036927	0.0656499	4928.58	5203.58	4802.28	4193.06	3883.79	3967.22	4241.4	4681.91
BCG_3071c	0.0101964	0.916853	0.940388	614.577	573.972	584.359	745.498	613.849	658.383	617.229	613.355
BCG_3073c	0.512857	8.76639e-09	5.20595e-08	28487	30030.3	27923	26484.3	16855.9	19896.6	20374.9	22013.4
BCG_3074c	-0.201771	3.17732e-05	0.00011177	5227.71	5244.66	5387.86	5768.52	6142.4	6329.18	6381.67	6023.56
BCG_3078c	0.028526	0.819344	0.86637	2792.25	3212.52	2543.25	2389.72	2241.97	2698.81	2690.13	3092.54
BCG_3079c	-0.236868	0.0481201	0.0828711	181.654	220.509	173.96	167.958	235.945	203.075	229.412	209.076
BCG_3080	0.164965	0.125767	0.189487	502.539	572.891	563.533	447.888	462.1	422.268	518.909	456.796
BCG_3082c	-0.115211	0.0737931	0.120039	661.35	658.285	585.584	643.348	695.108	671.277	706.445	691.634
BCG_3083c	-0.451797	7.1995e-10	4.91676e-09	427.484	403.186	392.023	447.888	544.338	576.186	591.738	575.701
BCG_3085c	0.378901	4.9336e-05	0.000167312	3745.11	3221.16	3682.56	3893.48	3138.75	2894.63	2639.15	2510.89
BCG_3089c	0.38395	2.91461e-07	1.4079e-06	730.966	775.025	753.419	797.555	634.408	611.644	550.772	545.975
BCG_3091	0.933264	7.85067e-13	7.54769e-12	2061.28	1698.14	1998.09	1361.34	980.004	913.839	908.546	924.491
BCG_3092	0.244443	0.000397212	0.00115688	1079.04	941.488	1114.81	1057.84	905.598	889.664	847.552	895.755
BCG_3094	0.245836	0.0133195	0.0268003	546.049	581.539	572.108	696.387	545.317	510.106	504.343	462.741
BCG_3095	0.277493	0.00214008	0.00530798	506.89	576.134	548.832	499.945	386.715	448.861	446.99	474.631
BCG_3096	0.164651	0.00203076	0.00506859	1432.56	1317.65	1408.83	1395.72	1177.77	1260.36	1274.51	1240.58
BCG_3097c	0.143579	0.051427	0.0879243	585.208	515.602	586.809	574.593	484.617	504.465	524.371	534.084
BCG_3098c	0.167655	0.139574	0.207216	209.935	197.81	213.162	255.375	180.141	203.075	195.729	202.139
BCG_3099	0.639338	3.16695e-12	2.83808e-11	3036.99	2845	2828.69	2453.56	2020.71	1772.88	1710.58	1662.7
BCG_3100c	0.134393	0.0594738	0.099525	3715.74	3311.96	3749.94	3657.75	3533.3	3435.36	3081.59	3099.47
BCG_3101	-0.120284	0.265288	0.35144	308.92	337.249	281.766	267.161	301.54	303.001	357.774	336.899
BCG_3102	-0.171678	0.028034	0.051528	893.04	920.95	837.949	828.986	945.738	889.664	1043.28	1044.39
BCG_3104c	-0.177313	0.123993	0.187171	234.953	230.237	188.661	216.086	252.588	239.339	275.841	217.003
BCG_3106	0.249963	2.04262e-08	1.15914e-07	2154.83	2115.37	2252.91	2161.85	1817.07	1885.7	1767.93	1828.17
BCG_3108	0.410029	5.00082e-10	3.48736e-09	758.16	735.031	744.843	685.583	536.506	528.641	571.71	562.82
BCG_3110	0.484489	6.25924e-06	2.48425e-05	253.445	218.347	237.664	271.09	186.994	178.9	169.328	166.468
BCG_3112	0.374208	5.82761e-05	0.000194959	727.703	749.083	730.142	606.024	510.072	515.747	588.097	554.893
BCG_3113	0.16948	0.214788	0.294998	493.837	496.146	521.88	370.293	357.344	441.608	474.301	397.343
BCG_3115	-0.235992	0.121375	0.183709	333.938	378.325	313.618	267.161	330.91	325.565	457.004	409.233
BCG_3116	-0.1508	0.00941909	0.0197193	2420.24	2259.14	2317.83	2612.68	2728.54	2615.8	2639.15	2691.23
BCG_3117c	0.224543	0.0147515	0.0294065	17136.4	17362.9	16890.1	14106.5	12878.1	13323.2	14304.6	15548.9
BCG_3118c	-0.434658	2.21062e-09	1.40325e-08	4423.87	4299.93	4467.83	5222.41	6094.43	6122.88	6172.29	6504.13
BCG_3119c	-0.250774	0.0634658	0.105139	6189.28	6586.09	5815.41	4739.17	5753.73	6500.02	7448.62	8055.85
BCG_3120	0.293583	3.40255e-05	0.000118954	3481.88	3524.9	3667.86	4075.19	2780.43	3105.76	3106.17	3042
BCG_3121	0.315155	0.0111018	0.0228437	5777.02	6545.01	5316.81	4475.93	3994.42	4377.4	4398.89	5003.94
BCG_3123c	0.372923	1.49265e-11	1.24997e-10	1196.52	1170.64	1209.15	1274.91	932.032	902.557	940.409	975.026
BCG_3124c	-0.290498	1.38326e-05	5.14468e-05	1761.06	1570.59	1762.88	1788.61	2213.57	2159.69	2091.11	1953.02
BCG_3128c	0.439049	0.00244397	0.00597566	3987.68	4368.03	3873.67	2715.81	2580.71	2568.26	2773.89	3100.46
BCG_3129c	0.186891	0.0842884	0.134515	5248.38	4881.47	5801.94	6614.21	5456.1	5078.5	4737.55	4535.26
BCG_3133	0.341302	0.0298549	0.0545879	710.299	701.522	818.347	1135.44	680.422	709.152	643.629	624.254
BCG_3138	0.412677	0.00490753	0.0111717	157.723	134.035	132.308	139.474	94.9654	106.373	129.272	92.1518
BCG_3139	0.126897	0.415463	0.508859	225.164	216.185	218.063	294.663	259.442	234.504	183.894	197.185
BCG_3143	0.144532	0.354726	0.447332	2290.79	1898.11	2576.32	3003.6	2531.76	2416.76	2040.13	1848.98
BCG_3144	0.145303	0.0221909	0.0420164	1830.68	1857.03	1804.53	1663.86	1719.17	1658.45	1522.13	1568.56
BCG_3145	0.237817	0.000571864	0.00160649	551.488	620.452	607.635	568.7	487.554	489.154	501.612	512.285
BCG_3148c	-0.311947	0.00597041	0.0133008	333.938	361.03	327.094	274.037	357.344	388.422	416.038	445.896
BCG_3149	0.189111	0.305814	0.394313	5523.58	4903.09	7373.7	5633.96	6166.88	4752.13	5995.68	3639.5
BCG_3150c	-0.0700483	0.78027	0.834634	626.542	637.747	981.282	1073.56	1139.58	766.368	1019.61	558.856
BCG_3151c	0.139463	0.460898	0.554057	745.107	764.216	994.758	929.171	902.661	714.793	966.81	532.102
BCG_3152	0.316341	0.389597	0.482097	2042.79	1786.77	3106.78	3043.87	2850.92	1745.48	2407.01	1011.69
BCG_3153c	0.18475	0.625967	0.706196	35418.1	23770.7	55123.3	55798.4	56800.1	35482.6	39247.7	18133.1
BCG_3154	0.252414	0.387692	0.480718	17147.2	13718	27009.1	24336.2	24881.9	15923.7	19059.4	9149.78
BCG_3157c	-0.406932	0.101262	0.157789	2358.24	2342.37	3440	4187.16	4915.68	3766.57	5091.68	2571.33
BCG_3160	-0.13929	0.120798	0.18292	1138.87	1086.33	1184.64	1385.9	1387.28	1366.73	1239.92	1290.13
BCG_3165c	0.48415	1.01887e-09	6.82026e-09	3685.29	3983.22	3726.67	3187.27	2452.46	2606.94	2629.14	2734.83
BCG_3166	-0.018357	0.809487	0.858854	460.117	506.955	471.652	436.102	468.953	452.89	481.584	495.44
BCG_3184c	0.478176	1.06726e-19	1.99406e-18	129341	121024	131232	115279	89919.5	87236.2	89266.9	90274.1
BCG_3185c	0.257696	0.16919	0.24246	157635	125489	178297	231466	171472	157411	130357	120307
BCG_3186c	-0.204169	0.0514316	0.0879243	2660.63	2882.83	2659.63	2142.2	2773.58	2778.59	3218.15	3146.04
BCG_3187c	-0.212827	0.000169029	0.000524293	1612.04	1530.59	1619.54	1727.71	1959.03	1803.5	1901.76	1861.86
BCG_3189c	0.101797	0.414888	0.508468	166.425	225.914	172.735	194.478	189.931	171.647	167.508	180.34
BCG_3190c	0.245311	0.00567714	0.0127046	624.367	678.822	599.06	532.358	507.135	491.571	533.475	521.203
BCG_3191c	0.426813	0.0025816	0.0062773	380.711	431.29	312.393	313.325	227.134	263.514	274.02	305.191
BCG_3192	-0.0633658	0.598934	0.683712	1431.47	1754.34	1586.47	1188.47	1461.68	1500.5	1596.78	1667.65
BCG_3193	0.0551148	0.580851	0.667658	315.447	335.087	338.12	397.795	355.386	323.954	311.345	346.808
BCG_3196c	-0.0557887	0.58691	0.673451	891.952	756.649	928.604	1016.59	989.794	988.784	870.311	886.837
BCG_3197c	0.546629	8.87653e-20	1.68229e-18	9868.04	8856.04	9266.44	8968.57	6267.72	6491.97	6663.89	5875.92
BCG_3198	0.148412	0.311257	0.400679	308.92	372.92	313.618	268.144	233.987	262.709	312.256	330.954
BCG_3199	0.0120796	0.859718	0.89756	1459.76	1458.17	1497.04	1687.44	1458.75	1546.44	1583.13	1464.52
BCG_3202	0.315111	0.00895103	0.0188691	852.794	1014.99	910.228	723.889	632.45	659.995	743.77	777.841
BCG_3203	0.304531	0.0178799	0.0348364	118.564	147.006	129.858	139.474	115.525	112.014	104.692	101.07
BCG_3204	0.406395	0.0372899	0.0660283	268.673	239.966	295.242	344.756	252.588	251.427	219.398	142.687
BCG_3205	0.359732	2.798e-05	9.93091e-05	795.143	964.187	829.373	861.399	611.89	685.782	670.94	720.37
BCG_3206c	0.515491	1.34153e-09	8.73983e-09	699.421	672.337	650.513	607.006	417.065	442.414	500.702	478.595
BCG_3207c	0.661049	1.07381e-11	9.069e-11	563.453	575.053	537.806	476.372	302.519	332.818	358.685	366.625
BCG_3208	0.574809	4.61435e-13	4.54663e-12	624.367	610.724	577.008	665.939	444.477	431.938	392.368	396.352
BCG_3209	0.743778	0.000821465	0.00224247	470.994	592.348	475.328	292.699	223.218	243.368	271.289	355.726
BCG_3210	0.315458	1.53458e-05	5.65439e-05	760.335	699.36	731.367	692.459	549.233	564.098	568.069	636.145
BCG_3211	0.317573	2.96875e-06	1.253e-05	789.704	773.944	750.969	704.245	588.394	577.798	628.153	628.218
BCG_3212c	0.214558	0.0184945	0.0359631	3071.8	3346.55	2903.42	2588.13	2402.53	2497.34	2586.35	2777.44
BCG_3214	0.0520002	0.755935	0.816764	775.563	723.14	833.048	1196.33	954.549	898.528	822.061	729.287
BCG_3215c	0.408817	4.75855e-08	2.56444e-07	33957.3	35928.9	33570.6	29438.8	23932.3	24395.6	24869.4	26904.4
BCG_3216c	-0.260485	0.000104753	0.000338715	931.111	978.239	844.074	992.033	1077.91	1154.79	1122.48	1135.55
BCG_3217	0.040672	0.56473	0.651273	1292.24	1315.49	1357.38	1492.96	1269.8	1373.98	1401.05	1261.39
BCG_3218	0.0898079	0.154308	0.225457	863.671	922.031	839.174	808.359	791.052	833.254	789.288	810.54
BCG_3219c	0.187671	0.110049	0.169283	428.572	562.082	455.726	432.173	363.218	403.733	431.514	450.85
BCG_3220	0.628709	3.32601e-10	2.37804e-09	16911.2	17420.2	16033.7	13088.9	9925.35	9810.48	10069.6	11233.6
BCG_3223	-0.399856	4.07159e-06	1.67646e-05	484.047	509.117	501.054	582.451	638.324	664.024	698.251	743.16
BCG_3225c	-0.224057	0.00041297	0.00119925	4347.72	4561.51	4244.87	4052.6	4854.98	4711.03	5153.59	5379.49
BCG_3226c	0.401765	5.54144e-09	3.36651e-08	1473.9	1505.73	1462.73	1391.79	1037.77	1083.87	1225.35	1067.18
BCG_3227c	0.405603	4.54024e-08	2.45012e-07	1622.92	1577.07	1601.17	1496.89	1253.15	1254.72	1198.95	1044.39
BCG_3228	0.578483	5.65055e-07	2.64248e-06	773.388	710.169	785.271	565.753	441.54	467.396	499.791	487.513
BCG_3230	-0.128987	0.282735	0.369364	541.698	525.331	514.53	690.494	668.674	664.83	548.041	605.427
BCG_3231c	-0.0877603	0.0721877	0.117766	3720.09	3580.03	3588.23	3702.93	3956.24	3810.08	4083.91	3657.34
BCG_3233c	0.0984379	0.181931	0.257001	10118.2	9767.26	9505.33	8301.65	8579.19	8441.33	8882.45	9302.38
BCG_3234	-0.403109	0.00106723	0.00283107	1233.5	1114.44	1201.79	1512.6	1967.84	1663.28	1568.56	1497.22
BCG_3236	-0.139125	0.16507	0.23776	4514.15	3949.71	4054.99	3265.85	4574.98	4107.44	4418.01	4280.6
BCG_3237c	-0.0897633	0.103591	0.1611	1981.87	2077.54	2031.17	2232.56	2316.37	2178.23	2167.58	2200.74
BCG_3239	0.219834	6.44785e-09	3.89328e-08	16237.9	15478.9	15789.9	15785.1	14098	13350.6	13114.7	13787.1
BCG_3240c	-0.329444	9.28868e-13	8.84434e-12	3598.27	3557.33	3675.21	3403.36	4566.17	4243.63	4550.92	4523.37
BCG_3243	0.271963	0.0987319	0.154149	1674.04	1780.29	1514.19	1102.04	1106.3	1117.72	1285.44	1518.03
BCG_3244c	0.00496824	0.929855	0.949022	1229.15	1160.92	1179.74	1296.52	1246.3	1215.23	1218.98	1172.21
BCG_3245	-0.113193	0.259996	0.345585	1170.42	1320.89	1125.84	1027.39	1117.07	1218.45	1318.21	1369.4
BCG_3247c	-0.0562142	0.44225	0.535213	7126.92	6683.37	7046.61	8132.7	7944.79	7651.59	7315.71	7232.43
BCG_3249c	-0.15304	0.174376	0.248685	2842.28	2702.32	3079.83	3666.59	3723.23	3609.42	3280.05	3054.88
BCG_3250c	0.0976276	0.302047	0.389894	6190.37	6017.52	5762.73	5071.15	4843.24	5034.17	5935.59	5720.35
BCG_3252	-0.274028	0.0166059	0.0325624	2572.52	2809.33	2526.1	2000.76	2800.99	2757.63	3163.52	3258.01
BCG_3253	-0.314617	0.041535	0.0727001	209.935	157.815	198.462	261.268	288.812	255.456	243.978	242.766
BCG_3254	-0.0458675	0.533317	0.621497	641.771	687.47	678.689	716.032	764.618	715.599	671.851	660.917
BCG_3255c	-0.0833597	0.334604	0.426026	3087.03	3029.84	3100.65	3748.12	3672.32	3489.35	3364.72	3213.42
BCG_3256c	0.344323	2.1314e-17	3.27228e-16	2013.42	2050.52	2042.19	1992.91	1557.63	1603.65	1626.83	1588.38
BCG_3258	0.164732	0.00211989	0.00526663	1415.16	1274.41	1313.28	1311.25	1149.38	1190.25	1205.33	1195
BCG_3260c	0.595656	3.63393e-14	4.03193e-13	1228.07	1155.51	1259.37	1050.97	832.171	772.815	764.708	734.242
BCG_3261c	-0.0611541	0.6879	0.757723	400.291	352.382	438.575	536.287	528.673	463.366	429.693	381.489
BCG_3263c	-0.399373	4.40043e-05	0.000151041	2309.29	2447.22	2388.89	1987.99	2687.42	2847.89	3159.88	3349.17
BCG_3264	-0.13524	0.0467981	0.0809464	1056.2	1080.93	1131.97	1253.3	1254.13	1270.83	1216.25	1227.7
BCG_3265c	-0.193154	0.0602602	0.100628	1012.69	1032.29	954.33	1206.15	1292.31	1316.77	1096.99	1103.84
BCG_3266c	0.286096	0.0026378	0.00640215	519.943	438.856	442.251	480.301	407.274	418.239	363.236	353.744
BCG_3267c	0.078796	0.205983	0.285179	822.337	940.407	897.977	910.509	838.045	874.352	837.538	830.357
BCG_3268c	-0.0691317	0.423243	0.515994	2898.85	2717.45	2832.36	3408.27	3311.06	3208.91	2990.56	2931.02
BCG_3270c	0.356465	4.42766e-05	0.000151768	5396.31	5865.11	5602.25	4927.75	3764.35	4236.38	4293.29	4725.51
BCG_3271c	0.327954	1.2998e-05	4.85707e-05	1442.35	1394.4	1330.43	1204.19	1013.29	1042.78	1127.94	1093.93
BCG_3272c	-0.167302	0.148607	0.218092	1694.71	1465.74	1656.3	2073.45	2121.55	2011.41	1773.39	1833.13
BCG_3278c	0.217634	0.0275183	0.0507213	10611	11047.1	9740.54	8521.66	7972.2	8632.32	8186.02	9539.2
BCG_3279c	-0.132787	0.492473	0.584384	1221.54	981.482	1423.53	1911.38	1670.22	1710.83	1353.72	1337.69
BCG_3280c	-0.222035	0.388545	0.481362	803.845	572.891	826.923	1401.61	1308.96	1175.74	870.311	851.166
BCG_3282c	-0.0230953	0.749471	0.81133	2337.57	2349.94	2142.65	1977.19	2136.23	2230.61	2355.12	2225.52
BCG_3283	0.107123	0.0589016	0.0986508	2068.89	2049.44	2200.23	2292.48	1935.53	2090.39	1982.78	1984.73
BCG_3285c	-0.17598	0.268402	0.354617	2707.4	2519.64	2997.75	4003.49	4085.47	3534.48	3178.09	3018.22
BCG_3287c	-0.40258	1.74632e-09	1.12292e-08	2227.71	2041.87	2323.96	2422.13	3061.41	2946.2	3080.68	2829.95
BCG_3288	0.0960409	0.0708026	0.115697	2473.54	2386.69	2447.69	2697.15	2275.25	2364.38	2345.11	2379.1
BCG_3292	-0.117191	0.0138246	0.02772	1249.82	1195.51	1201.79	1222.85	1282.52	1355.45	1337.33	1304.99
BCG_3296	0.530938	4.70714e-05	0.00016018	44450.8	46142.6	40564.6	31372.8	25743.5	26039.6	29066.2	31638.8
BCG_3297	0.394552	1.29931e-06	5.74392e-06	14138.5	13972.1	13190.3	11879.8	9654.16	9693.63	9826.5	11282.2
BCG_3298	0.369558	3.08334e-10	2.22867e-09	4004	3597.33	3868.77	4103.68	3160.29	3052.58	2929.56	2913.19
BCG_3300c	0.306235	4.74913e-13	4.65626e-12	6984.42	6941.71	6947.38	6418.75	5460.02	5443.55	5545.95	5620.27
BCG_3301	0.218212	0.0832096	0.133062	6814.73	7321.12	6349.54	4941.5	5082.12	5243.7	5395.74	6135.53
BCG_3302	0.0690714	0.27273	0.359017	9663.54	9818.06	9543.3	8633.63	8621.29	8536.42	9242.04	9497.58
BCG_3306	0.0516774	0.652121	0.728646	5842.29	6977.39	5921.99	5285.28	5040.02	5483.04	5994.77	6663.67
BCG_3307c	0.273229	0.191685	0.268196	4881.81	5747.29	4322.05	2904.4	2945.89	3369.28	3794.41	4665.06
BCG_3310	-0.151303	0.0347598	0.0621877	3042.43	2961.74	3112.91	2783.59	2966.44	3262.91	3480.33	3503.75
BCG_3311	-0.251178	0.0116539	0.0238436	1000.73	1106.87	1139.32	1336.79	1425.46	1452.15	1289.08	1290.13
BCG_3313	0.427565	1.09567e-07	5.65834e-07	10089.9	10233.1	9766.27	8452.91	7022.54	6944.86	6841.41	7847.77
BCG_3318c	0.595257	1.14233e-08	6.74331e-08	1684.92	1384.67	1359.83	1220.89	953.57	982.337	889.428	913.591
BCG_3320c	-0.033034	0.783124	0.836331	386.15	408.59	345.47	295.645	326.015	392.451	374.161	374.553
BCG_3321	-0.121792	0.135427	0.201968	695.07	686.389	721.567	591.291	700.003	704.317	757.425	766.941
BCG_3323c	-0.189879	0.0251503	0.0469465	358.956	395.619	376.097	346.72	435.666	419.85	445.169	382.48
BCG_3324	0.196235	0.000281522	0.00083969	1554.39	1590.04	1588.92	1445.81	1307.98	1378.01	1320.94	1382.28
BCG_3329c	-0.302595	0.00394892	0.00914717	515.592	563.163	698.291	662.992	778.325	772.815	738.308	718.388
BCG_3333c	-0.463635	4.52612e-27	1.51932e-25	2865.13	2949.85	2930.37	2795.37	3817.22	3935.79	4102.11	4055.67
BCG_3336	0.282156	0.109759	0.169034	1702.32	1872.17	1468.86	1090.25	1032.87	1195.08	1326.4	1489.29
BCG_3337c	-0.104598	0.138409	0.205641	1146.49	1106.87	1062.14	1270	1297.21	1206.36	1211.7	1220.76
BCG_3338	-0.0804257	0.408419	0.501783	1199.78	1344.67	1136.87	1042.13	1140.56	1198.31	1352.81	1302.02
BCG_3340c	-0.061807	0.438337	0.531609	6984.42	6790.38	6929	8109.13	8118.07	7738.62	7056.25	7164.06
BCG_3342c	-0.198787	0.0558467	0.0943723	2726.98	2709.88	2970.8	3515.33	3699.73	3555.43	3362.9	3067.76
BCG_3343c	0.124572	0.170742	0.244331	6308.93	6044.55	5798.26	5078.03	4864.77	5034.98	5753.52	5653.96
BCG_3345	-0.261116	0.0231636	0.0436493	2666.07	2854.73	2626.55	2029.25	2894	2811.63	3143.5	3345.21
BCG_3346	-0.416376	0.0171755	0.0335465	176.215	161.058	196.011	273.055	313.288	259.485	256.723	248.711
BCG_3347	-0.0189331	0.772637	0.829274	741.843	732.869	672.564	773	752.87	747.027	755.604	706.497
BCG_3348c	-0.0623428	0.495741	0.58721	3209.94	2957.42	3088.4	3695.08	3617.5	3553.01	3312.83	3041.01
BCG_3349c	0.333762	1.51485e-14	1.78442e-13	2022.12	2012.69	1987.07	2098.98	1625.18	1561.75	1634.11	1628.02
BCG_3351	0.105987	0.158897	0.230125	1430.39	1293.87	1487.24	1529.3	1303.08	1358.67	1427.46	1243.55
BCG_3353c	0.454466	9.22156e-13	8.80159e-12	992.025	952.297	973.931	941.94	734.269	742.192	682.775	654.971
BCG_3356c	0.00760413	0.948371	0.963451	365.483	437.776	336.895	312.343	338.743	386.004	365.057	353.744
BCG_3357	-0.177384	0.0301091	0.0549848	715.737	696.117	689.715	580.487	755.807	728.493	791.109	755.05
BCG_3359c	-0.192593	0.0208032	0.0397306	403.554	368.596	368.746	331.987	403.358	429.521	432.424	415.179
BCG_3360	0.135	0.0117333	0.0239812	1486.95	1538.16	1465.18	1463.49	1354.97	1321.6	1302.73	1445.69
BCG_3365c	-0.246373	0.00357093	0.00835467	583.032	594.51	624.786	672.814	765.597	672.083	797.481	703.525
BCG_3369	-0.599297	4.79572e-09	2.94509e-08	375.273	344.816	401.823	437.084	614.828	570.545	646.36	531.111
BCG_3376	-0.302913	2.77066e-08	1.55447e-07	1154.1	1157.67	1285.1	1238.57	1518.47	1483.58	1502.11	1458.57
BCG_3377c	0.000514706	0.995485	0.996492	695.07	715.574	692.165	609.953	600.142	666.442	746.501	696.588
BCG_3378c	0.548911	0.00256362	0.0062374	499.276	590.186	475.328	447.888	244.756	307.837	379.623	443.914
BCG_3386c	0.149529	0.0165134	0.0324613	1688.18	1812.71	1723.67	1568.59	1449.94	1564.16	1528.51	1578.47
BCG_3387c	0.0574711	0.521654	0.61006	836.477	756.649	801.196	938.011	775.388	838.089	853.924	735.233
[truncated: 1,964 more rows]
